# Supplementary material for: Construction and application of the genome-scale metabolic model of Streptomyces radiopugnans
Source: Front Bioeng Biotechnol. 2023 Feb 17;11:1108412. doi: 10.3389/fbioe.2023.1108412 (PMC9982006; doi:10.3389/fbioe.2023.1108412)
Supplement: Supplementary file 2 [file DataSheet4.xlsx]

## Sheet: Reaction List
Abbreviation	Description	Reaction	GPR	Lower bound	Upper bound	Objective	Notes
R_rxn00216	ATP_D_glucose_6_phosphotransferase_c0	atp[c] + glc_D[c] <=> h[c] + adp[c] + g6p[c]	((SEQ44560.1) or (SEP67588.1) or (SEQ17018.1) or (SEQ34654.1) or (SEQ46573.1) or (SEQ99680.1))	0	1000	0	Carbohydrate metabolism
R_rxn02380	beta_D_Glucose_6_phosphate_ketol_isomerase_c0	g6p[c] <=> f6p[c]	(SEP70912.1)	-1000	1000	0	Carbohydrate metabolism
R_rxn01967	beta_D_Glucose_1_phosphate_1_6_phosphomutase_c0	g1p[c] <=> g6p[c]	((SEQ18356.1) or (SEQ18356.1))	-1000	1000	0	Carbohydrate metabolism
R_rxn00545	ATP_D_fructose_6_phosphate_1_phosphotransferase_c0	atp[c] + f6p[c] -> h[c] + adp[c] + fdp[c]	(SEQ70556.1)	0	1000	0	Carbohydrate metabolism
R_rxn00786	D_fructose_1_6_bisphosphate_D_glyceraldehyde_3_phosphate_lyase_glycerone_phosphate_forming_c0	fdp[c] <=> dhap[c] + g3p[c]	(SEQ92150.1)	-1000	1000	0	Carbohydrate metabolism
R_rxn00747	D_glyceraldehyde_3_phosphate_aldose_ketose_isomerase_c0	dhap[c] <=> g3p[c]	(SEP70848.1)	-1000	1000	0	Carbohydrate metabolism
R_rxn00781	D_glyceraldehyde_3_phosphate_NAD_plus__oxidoreductase_phosphorylating_c0	nad[c] + pi[c] + g3p[c] <=> h[c] + nadh[c] + 13dpg[c]	((SEP70805.1) or (SEQ02053.1))	-1000	1000	0	Carbohydrate metabolism
R_rxn01100	ATP_3_phospho_D_glycerate_1_phosphotransferase_c0	adp[c] + 13dpg[c] <=> atp[c] + 3pg[c]	(SEP70828.1)	-1000	1000	0	Carbohydrate metabolism
R_rxn01106	2_Phospho_D_glycerate_2_3_phosphomutase_c0	3pg[c] <=> 2pg[c]	((SEP56448.1) or (SEQ24743.1) or (SEP59192.1) or (SEQ37422.1) or (SEQ88269.1))	-1000	1000	0	Carbohydrate metabolism
R_rxn00459	2_phospho_D_glycerate_hydro_lyase_phosphoenolpyruvate_forming_c0	2pg[c] <=> h2o[c] + pep[c]	(SEQ57539.1)	-1000	1000	0	Carbohydrate metabolism
R_rxn00148	ATP_pyruvate_2_O_phosphotransferase_c0	adp[c] + pep[c] -> atp[c] + pyr[c]	((SEQ70610.1) or (SEP69858.1))	0	1000	0	Carbohydrate metabolism
R00229	Acetate:CoA ligase (ADP-forming)	atp[c] + ac[c] + coa[c] -> adp[c] + accoa[c] + pi[c]	((SEQ03880.1) or (SEQ31576.1) or (SEQ81732.1))	0	1000	0	Carbohydrate metabolism
R_rxn01975	beta_D_Glucose_6_phosphate_NADP_plus__1_oxoreductase_c0	nadp[c] + g6p[c] <=> h[c] + nadph[c] + 6pgl[c]	(SEP70957.1)	-1000	1000	0	Carbohydrate metabolism
R02035	6-Phospho-D-glucono-1,5-lactone lactonohydrolase	6pgl[c] + h2o[c] <=> 6pgc[c] + h[c]	(SEP70933.1)	-1000	1000	0	Carbohydrate metabolism
R_rxn01115	6_phospho_D_gluconate_NADP_plus__2_oxidoreductase_decarboxylating_c0	nadp[c] + 6pgc[c] -> nadph[c] + co2[c] + ru5p__D[c]	((SEP89059.1) or (SEP98983.1))	0	1000	0	Carbohydrate metabolism
R01056	D-ribose-5-phosphate aldose-ketose-isomerase	ru5p__D[c] <=> r5p[c]	(SEP58389.1)	-1000	1000	0	Carbohydrate metabolism
R_rxn01116	D_Ribulose_5_phosphate_3_epimerase_c0	ru5p__D[c] <=> xu5p__D[c]	((SEP90975.1) or (SEP57390.1))	-1000	1000	0	Carbohydrate metabolism
R_rxn01200	Sedoheptulose_7_phosphate_D_glyceraldehyde_3_phosphate_glycolaldehyde_transferase_c0	g3p[c] + s7p[c] <=> xu5p__D[c] + r5p[c]	((SEP71002.1) or (SEP82747.1) or (SEP82732.1) or (SEQ72155.1))	-1000	1000	0	Carbohydrate metabolism
R_rxn00785	D_Fructose_6_phosphate_D_glyceraldehyde_3_phosphate_glycolaldehyde_transferase_c0	xu5p__D[c] + e4p_D[c] <=> f6p[c] + g3p[c]	((SEP71002.1) or (SEP82747.1) or (SEP82732.1) or (SEQ72155.1))	-1000	1000	0	Carbohydrate metabolism
R_rxn01333	sedoheptulose_7_phosphate_D_glyceraldehyde_3_phosphate_glyceronetransferase_c0	g3p[c] + s7p[c] <=> f6p[c] + e4p_D[c]	(SEP70984.1)	-1000	1000	0	Carbohydrate metabolism
R_rxn00772	ATP_D_ribose_5_phosphotransferase_c0	atp[c] + rib__D[c] -> h[c] + adp[c] + r5p[c]	(SEP84056.1)	0	1000	0	Carbohydrate metabolism
R01621	D-xylulose 5-phosphate D-glyceraldehyde-3-phosphate-lyase	xu5p__D[c] + pi[c] -> g3p[c] + h2o[c] + actp[c]	(SEQ34375.1)	0	1000	0	Carbohydrate metabolism
R_rxn01987	R02750_c0	h[c] + adp[c] + 2dr5p[c] <=> atp[c] + doris[c]	(SEP84056.1)	-1000	1000	0	Carbohydrate metabolism
R_rxn00784	2_deoxy_D_ribose_5_phosphate_acetaldehyde_lyase_D_glyceraldehyde_3_phosphate_forming_c0	2dr5p[c] <=> acald[c] + g3p[c]	((SEP83951.1) or (SEQ67497.1))	-1000	1000	0	Carbohydrate metabolism
PDH	Pyruvate dehydrogenase	nad[c] + pyr[c] + coa[c] -> accoa[c] + nadh[c] + co2[c]	(SEP97808.1 or (SEP61873.1 and SEP66589.1))	0	1000	0	Carbohydrate metabolism
R_rxn00256	acetyl_CoA_oxaloacetate_C_acetyltransferase_thioester_hydrolysing_c0	h2o[c] + oaa[c] + accoa[c] <=> h[c] + coa[c] + cit[c]	(((SEP57028.1) or (SEQ28202.1)) or (SEP59811.1))	-1000	1000	0	Carbohydrate metabolism
R_rxn00973	citrate_hydroxymutase_c0	cit[c] <=> icit[c]	(SEQ46654.1)	-1000	1000	0	Carbohydrate metabolism
R_rxn01387	Isocitrate_NADP_plus__oxidoreductase_c0	nadp[c] + icit[c] <=> h[c] + nadph[c] + akg[c] + co2[c]	(SEQ33905.1)	-1000	1000	0	Carbohydrate metabolism
R_rxn08094	2_Oxoglutarate_dehydrogenase_complex_c0	coa[c] + nad[c] + akg[c] <=> nadh[c] + co2[c] + succoa[c]	((SEQ72155.1) or (SEQ72155.1))	-1000	1000	0	Carbohydrate metabolism
R_rxn00285	Succinate_CoA_ligase_ADP_forming_c0	atp[c] + coa[c] + succ[c] <=> adp[c] + pi[c] + succoa[c]	((SEQ65996.1) and (SEQ66013.1))	-1000	1000	0	Carbohydrate metabolism
R_rxn00288	Succinate_acceptor_oxidoreductase_c0	fum[c] + fadh2[c] <=> succ[c] + fad[c]	((SEQ66732.1) or (SEQ66719.1) or ((SEQ66674.1) and (SEQ66702.1)))	-1000	1000	0	Carbohydrate metabolism
R_rxn00799	S_malate_hydro_lyase_fumarate_forming_c0	mal__L[c] <=> h2o[c] + fum[c]	((SEQ61182.1) or (SEQ61204.1))	-1000	1000	0	Carbohydrate metabolism
R_rxn00248	Malate dehydrogenase	nad[c] + mal__L[c] <=> h[c] + nadh[c] + oaa[c]	((SEQ66204.1) or (SEQ66204.1))	-1000	1000	0	Carbohydrate metabolism
R_rxn00770	ATP_D_ribose_5_phosphate_diphosphotransferase_c0	atp[c] + r5p[c] <=> h[c] + prpp[c] + amp[c] + pram[c]	(SEQ56841.1)	-1000	1000	0	Nucleotide metabolism
R_rxn00790	5_phosphoribosylamine_diphosphate_phospho_alpha_D_ribosyltransferase_glutamate_amidating_c0	prpp[c] + h2o[c] + gln__L[c] -> ppi[c] + h[c] + glu__L[c] + pram[c]	((SEQ92775.1) or (SEP67272.1))	0	1000	0	Nucleotide metabolism
R_rxn02895	5_Phospho_D_ribosylamine_glycine_ligase_ADP_forming_c0	atp[c] + gly[c] + pram[c] -> h[c] + adp[c] + pi[c] + gar[c]	(SEQ92527.1)	0	1000	0	Nucleotide metabolism
R_rxn03004	10_Formyltetrahydrofolate_5_phosphoribosylglycinamide_formyltransferase_c0	h2o[c] + methf[c] + gar[c] -> 2 h[c] + thf[c] + fgam[c]	((SEQ66086.1) or (SEQ66086.1))	0	1000	0	Nucleotide metabolism
R_rxn03084	5_Phosphoribosylformylglycinamide_L_glutamine_amido_ligase_ADP_forming_c0	h2o[c] + atp[c] + gln__L[c] + fgam[c] -> h[c] + adp[c] + pi[c] + glu__L[c] + fpram[c]	((SEQ92723.1) and (SEQ92704.1) and (SEQ92687.1))	0	1000	0	Nucleotide metabolism
R_rxn02937	2_Formamido_N1_5_phosphoribosylacetamidine_cyclo_ligase_ADP_forming_c0	atp[c] + fpram[c] <=> h[c] + adp[c] + pi[c] + air[c]	((SEQ92790.1) or (SEQ92790.1))	-1000	1000	0	Nucleotide metabolism
R04209	phosphoribosylaminoimidazole carboxylase	co2[c] + air[c] <=> h[c] + cair[c]	(SEQ40935.1 or (SEQ58197.1 and SEQ58217.1 ))	-1000	1000	0	Nucleotide metabolism
R04591	phosphoribosylaminoimidazolesuccinocarboxamide synthase	asp__L[c] + atp[c] + cair[c] -> 2 h[c] + pi[c] + adp[c] + saicar[c]	(SEQ92575.1)	0	1000	0	Nucleotide metabolism
R_rxn03136	1_5_Phosphoribosyl_5_amino_4_N_succinocarboxamide_imidazole_AMP_lyase_c0	saicar[c] <=> h[c] + fum[c] + aicar[c]	(SEQ16915.1)	-1000	1000	0	Nucleotide metabolism
R_rxn03137	10_Formyltetrahydrofolate_5_phosphoribosyl_5_amino_4_imidazolecarboxamide_formyltransferase_c0	10fthf[c] + aicar[c] <=> thf[c] + fprica[c]	((SEQ66103.1) and (SEQ66103.1))	-1000	1000	0	Nucleotide metabolism
R_rxn00832	IMP_1_2_hydrolase_decyclizing_c0	fprica[c] <=> imp[c] + h2o[c]	(SEQ66103.1)	-1000	1000	0	Nucleotide metabolism
R_rxn00789	1_5_phospho_D_ribosyl_ATP_diphosphate_phospho_alpha_D_ribosyl_transferase_c0	prpp[c] + atp[c] -> ppi[c] + h[c] + prbatp[c]	(SEP90425.1)	0	1000	0	Amino acid metabolism
R_rxn02834	Phosphoribosyl_ATP_pyrophosphohydrolase_c0	h2o[c] + prbatp[c] -> ppi[c] + 3 h[c] + prbamp[c]	((SEP90447.1) and (SEP69355.1))	0	1000	0	Amino acid metabolism
R_rxn02835	1_5_phospho_D_ribosyl_AMP_1_6_hydrolase_c0	h2o[c] + prbamp[c] <=> prfp[c]	((SEP69355.1) and (SEP90447.1))	-1000	1000	0	Amino acid metabolism
R_rxn03175	N_5_Phospho_D_ribosylformimino_5_amino_1__5_phospho_D_ribosyl_4_imidazolecarboxamide_ketol_isomerase_c0	h[c] + prfp[c] <=> prlp[c]	(SEP69209.1)	-1000	1000	0	Amino acid metabolism
R_rxn03135	R04558_c0	gln__L[c] + prlp[c] -> 2 h[c] + glu__L[c] + eig3p[c] + aicar[c]	(SEP69261.1)	0	1000	0	Amino acid metabolism
R_rxn02473	D_erythro_1_Imidazol_4_ylglycerol_3_phosphate_hydro_lyase_c0	eig3p[c] -> h2o[c] + imacp[c]	((SEP69139.1) or (SEQ57875.1))	0	1000	0	Amino acid metabolism
R_rxn02320	5_Amino_2_oxopentanoate_2_oxoglutarate_aminotransferase_c0	glu__L[c] + imacp[c] <=> akg[c] + hisp_L[c]	((SEP69117.1) and (SEQ00302.1))	-1000	1000	0	Amino acid metabolism
R_rxn02160	L_Histidinol_phosphate_phosphohydrolase_c0	h2o[c] + hisp_L[c] -> pi[c] + histd[c]	((SEQ63353.1) or (SEP82198.1))	0	1000	0	Amino acid metabolism
R_rxn02159	L_Histidinol_NAD_plus__oxidoreductase_c0	nad[c] + histd[c] <=> h[c] + nadh[c] + histda[c]	((SEP69098.1) or (SEP69098.1))	-1000	1000	0	Amino acid metabolism
R_rxn00863	L_histidinal_NAD_plus__oxidoreductase_c0	h2o[c] + nad[c] + histda[c] -> 2 h[c] + nadh[c] + his__L[c]	((SEP69098.1) or (SEP69098.1))	0	1000	0	Amino acid metabolism
R_rxn00859	L_Histidinol_NAD_plus__oxidoreductase_c0	h2o[c] + 2 nad[c] + histd[c] <=> 3 h[c] + 2 nadh[c] + his__L[c]	(SEP69098.1)	-1000	1000	0	Amino acid metabolism
R_rxn00867	L_histidine_ammonia_lyase_urocanate_forming_c0	his__L[c] -> nh4[c] + urcan[c]	(SEQ67826.1)	0	1000	0	Amino acid metabolism
R_rxn02085	4_5_Dihydro_4_oxo_5_imidazolepropanoate_hydro_lyase_c0	h2o[c] + urcan[c] <=> h[c] + 4izp[c]	(SEQ57962.1)	-1000	1000	0	Amino acid metabolism
R_rxn01642	4_imidazolone_5_propanoate_amidohydrolase_c0	h[c] + h2o[c] + 4izp[c] -> forglu[c]	(SEQ58015.1)	0	1000	0	Amino acid metabolism
R_rxn02201	2_amino_4_hydroxy_6_hydroxymethyl_7_8_dihydropteridine_diphosphate_4_aminobenzoate_2_amino_4_hydroxydihydropteridine_6_methenyltransferase_c0	4abz[c] + 6hmhptpp[c] -> ppi[c] + h[c] + dhpt[c]	((SEQ06147.1) or (SEQ63402.1))	0	1000	0	Metabolism of cofactors and vitamins
R_rxn07431	R07600_c0	lpam[c] + 2mehtpp[c] <=> thmpp[c] + 2mpdhl[c]	(((SEP98107.1) or (SEP97835.1)) and ((SEP98122.1) or (SEP97850.1)))	-1000	1000	0	Other metabolism
R_rxn08977	quinone_reductase_c0	h[c] + nadph[c] + q8[c] -> nadp[c] + q8h2[c]	(SER03147.1)	0	1000	0	Metabolism of cofactors and vitamins
R_rxn00390	N_Acyl_L_aspartate_amidohydrolase_c0	h2o[c] + nacasp[c] <=> asp__L[c] + h2co3[c]	(SEP55895.1)	-1000	1000	0	Amino acid metabolism
R_rxn08180	Biotin_synthase_c0	amet[c] + s[c] + dtbt[c] -> h[c] + met__L[c] + btn[c] + dad5[c]	(SEQ16710.1)	0	1000	0	Metabolism of cofactors and vitamins
R_rxn11567	beta_D_Galactosyl_1_4_beta_D_glucosylceramide_galactohydrolase_c0	h2o[c] + laccer[c] <=> gal[c] + glubroside[c]	((SEQ74988.1) or (SEQ90623.1) or (SEP72112.1))	-1000	1000	0	Carbohydrate metabolism
R_rxn00364	ATP_CMP_phosphotransferase_c0	h[c] + atp[c] + cmp[c] <=> adp[c] + cdp[c]	(SEQ86996.1)	-1000	1000	0	Nucleotide metabolism
R_rxn03408	UDP_N_acetyl_D_glucosamine_undecaprenyl_diphospho_N_acetylmuramoyl_L_alanyl_gamma_D_glutamyl_meso_2_6_diaminopimeloyl_D_alanyl_D_alanine_4_beta_N_acetylglucosaminlytransferase_c0	uacgam[c] + uagmda[c] <=> udp[c] + uaagmda[c]	(SEP68541.1)	-1000	1000	0	Carbohydrate metabolism
R_rxn05250	FACOAL160ISO_c0	atp[c] + coa[c] + fa6[c] -> ppi[c] + amp[c] + fa6coa[c]	((SEQ02845.1) or (SEP59517.1) or (SEQ84732.1) or (SEP85808.1) or (SEP97409.1) or (SEP85984.1) or (SEP67480.1) or (SEP86570.1))	0	1000	0	Lipid metabolism
R_rxn05440	7_methyl_trans_oct_2_enoyl_ACP_NAD_plus__oxidoreductase_A_specific_c0	h[c] + nadh[c] + 7mto2eACP[c] -> nad[c] + 7mtoACP[c]	(SEP73306.1)	0	1000	0	Lipid metabolism
R_rxn01673	ATP_dCDP_phosphotransferase_c0	atp[c] + dcdp[c] <=> adp[c] + dctp[c]	(SEP58731.1)	-1000	1000	0	Nucleotide metabolism
R_rxn01452	S_3_Hydroxybutanoyl_CoA_NADP_plus__oxidoreductase_c0	nadp[c] + 3hbcoa__S[c] <=> h[c] + nadph[c] + aacoa[c]	(((SEQ77671.1) or (SEP87387.1) or (SEQ71198.1)) or ((SEQ77671.1) or (SEP87387.1) or (SEQ71198.1)))	-1000	1000	0	Lipid metabolism
R_rxn00642	GDP_mannose_4_6_hydro_lyase_GDP_4_dehydro_6_deoxy_D_mannose_forming_c0	gdpmann[c] -> h2o[c] + gdp4drham[c]	(SEQ17803.1)	0	1000	0	Carbohydrate metabolism
R_rxn00022	maltose_glucohydrolase_c0	h2o[c] + malt[c] -> 2 glc_D[c]	(((SEQ11094.1) or (SEQ15743.1) or (SEP65404.1)) or (SEP65476.1))	0	1000	0	Carbohydrate metabolism
R_rxn02000	dTDP_4_dehydro_6_deoxy_D_glucose_3_5_epimerase_c0	dtdp4d6dg[c] <=> dtdp4d6dm[c]	(SEP57390.1)	-1000	1000	0	Carbohydrate metabolism
R_rxn03239	S_3_Hydroxyhexadecanoyl_CoA_NAD_plus__oxidoreductase_c0	nad[c] + 3hhdcoa[c] <=> h[c] + nadh[c] + 3ohdcoa[c]	((((SEQ77671.1) or (SEP83845.1) or (SEQ71198.1) or (SEP87387.1) or (SEQ43872.1) or (SEQ46395.1)) and (SEP83845.1)) or ((SEP83845.1) or (SEQ77671.1) or (SEQ46395.1) or (SEP87387.1) or (SEQ43872.1) or (SEQ71198.1)))	-1000	1000	0	Lipid metabolism
R_rxn05457	Acyl_carrier_protein_acetyltransferase_c0	coa[c] + myrsACP[c] <=> tdcoa[c] + ACP[c]	((SEP61265.1) or (SEQ05558.1))	-1000	1000	0	Lipid metabolism
R_rxn04271	trans_2_Methyl_5_isopropylhexa_2_5_dienal_dehydrogenase_c0	h2o[c] + nad[c] + t2m25d[c] <=> 2 h[c] + nadh[c] + t2m25dcoa[c]	((SEQ02570.1) or (SEQ87390.1))	-1000	1000	0	Lipid metabolism
R_rxn05392	7_methyl_octanoyl_ACP_malonyl_acyl_carrier_protein_C_acyltransferase_decarboxylating_c0	7mtoACP[c] + malACP[c] -> ACP[c] + co2[c] + 9m3odACP[c]	(((SER00595.1) or (SER00579.1) or (SEQ47378.1) or (SEQ85685.1) or (SEP61209.1)) and (SEP61243.1))	0	1000	0	Lipid metabolism
R_rxn12008	R05611_c0	ipdp[c] + hepdp[c] -> ppi[c] + h[c] + octdp[c]	((SEQ91160.1) or (SEQ50766.1))	0	1000	0	Biosynthesis of secondary metabolites
R_rxn05431	14_methyl_3_hydroxy_pentadecanoyl_ACP_hydro_lyase_c0	14m3hpACP[c] <=> h2o[c] + 14mtp2eACP[c]	(SEQ85749.1)	-1000	1000	0	Lipid metabolism
R_rxn01358	inosine_phosphate_alpha_D_ribosyltransferase_c0	pi[c] + ins[c] <=> hxan[c] + r1p[c]	(SEQ67551.1)	-1000	1000	0	Nucleotide metabolism
R_rxn10231	isohexadecanoyl_CDPdiacylglycerol_serine_O_phosphatidyltransferase_c0	ser__L[c] + cdp12diihexgl[c] -> 2 h[c] + cmp[c] + diihexpser[c]	(SEQ44049.1)	0	1000	0	Other metabolism
R_rxn12637	RXN0_6987c_c0	h2o[c] + glyasp_L[c] <=> asp__L[c] + gly[c]	(((SEP64475.1) or (SEP86434.1) or (SEQ52524.1)) or (SEP66658.1) or ((SEP58318.1) or (SEP69793.1) or (SEP58237.1)))	-1000	1000	0	Amino acid metabolism
R_rxn03046	ATP_guanidinoethyyl_methyl_phosphate_phosphotransferase_c0	atp[c] + guampi[c] <=> h[c] + adp[c] + npmetpi[c]	(SEQ24426.1)	-1000	1000	0	Biosynthesis of secondary metabolites
R_rxn13971	pheophorbide_a_hydrolase_decarboxylating_c0	h2o[c] + phphbda[c] <=> co2[c] + meoh[c] + pyphphbda[c]	(SEP71858.1)	-1000	1000	0	Biosynthesis of secondary metabolites
R_rxn09240	Sulfate_adenyltransferase_c0	h2o[c] + atp[c] + gtp[c] + so4[c] -> ppi[c] + h[c] + pi[c] + gdp[c] + aps[c]	((SEQ45254.1) and (SEQ45231.1))	0	1000	0	Energy metabolism
R_rxn01219	ATP_dCMP_phosphotransferase_c0	h[c] + atp[c] + dcmp[c] <=> adp[c] + dcdp[c]	(SEQ86996.1)	-1000	1000	0	Nucleotide metabolism
R_rxn00519	ITP_oxaloacetate_carboxy_lyase_adding_ITP_phosphoenolpyruvate_forming_c0	oaa[c] + itp[c] <=> co2[c] + pep[c] + idp[c]	(SEP91122.1)	-1000	1000	0	Nucleotide metabolism
R_rxn00258	Malonyl_CoA_pyruvate_carboxytransferase_c0	pyr[c] + malcoa[c] <=> oaa[c] + accoa[c]	(SEQ79541.1)	-1000	1000	0	Carbohydrate metabolism
R_rxn08333	1_4_dihydroxy_2_naphthoate_octaprenyltransferase_c0	octdp[c] + dhna[c] -> ppi[c] + co2[c] + 2dmmql8[c]	(SEQ89541.1)	0	1000	0	Biosynthesis of secondary metabolites
R_rxn09177	R_4_Phosphopantothenate_L_cysteine_ligase_c0	ctp[c] + cys__L[c] + 4ppan[c] -> ppi[c] + 2 h[c] + cmp[c] + 4ppcys[c]	(SEP91122.1)	0	1000	0	Amino acid metabolism
R_rxn00211	UDP_glucose_NAD_plus__6_oxidoreductase_c0	h2o[c] + 2 nad[c] + udpg[c] <=> 3 h[c] + 2 nadh[c] + udpglcur[c]	(SEQ58320.1)	-1000	1000	0	Carbohydrate metabolism
R_rxn00179	ATP_L_glutamate_5_phosphotransferase_c0	atp[c] + glu__L[c] <=> adp[c] + glu5p[c]	(SEP59003.1)	-1000	1000	0	Carbohydrate metabolism
R_rxn02945	prephytoene_diphosphate_geranylgeranyl_diphosphate_geranylgeranyltransferase_c0	prephytedp[c] -> ppi[c] + h[c] + 15phytoe[c]	((SEP82999.1) or (SEQ38804.1))	0	1000	0	Biosynthesis of secondary metabolites
R_rxn01210	10_Formyltetrahydrofolate_L_glutamate_ligase_ADP_forming_c0	atp[c] + glu__L[c] + 10fthf[c] -> h[c] + adp[c] + pi[c] + 10fthfglu__L[c]	((SEP58695.1) and (SEP58695.1))	0	1000	0	Metabolism of cofactors and vitamins
R_rxn00192	acetyl_CoA_L_glutamate_N_acetyltransferase_c0	accoa[c] + glu__L[c] -> h[c] + coa[c] + acglu[c]	(SEQ77855.1)	0	1000	0	Amino acid metabolism
R_rxn01218	2_Deoxycytidine_5_monophosphate_phosphohydrolase_c0	h2o[c] + dcmp[c] -> pi[c] + dcyt[c]	(SEQ24272.1)	0	1000	0	Nucleotide metabolism
R_rxn05367	6_methyl_octanoyl_ACP_malonyl_acyl_carrier_protein_C_acyltransferase_decarboxylating_c0	malACP[c] + 6moACP[c] -> ACP[c] + co2[c] + 8m3odACP[c]	((SEP61243.1) and ((SEQ47378.1) or (SER00595.1) or (SER00579.1) or (SEQ85685.1) or (SEP61209.1)))	0	1000	0	Lipid metabolism
R_rxn03360	5_Hydroxykynurenamine_decarboxy_lyase_c0	co2[c] + 5hxkynam[c] <=> h[c] + 5hxkyn[c]	(SEQ56731.1)	-1000	1000	0	Amino acid metabolism
R_rxn00509	Succinate_semialdehyde_NADP_plus__oxidoreductase_c0	nadp[c] + h2o[c] + sucsal[c] -> 2 h[c] + nadph[c] + succ[c]	(SEQ16227.1)	0	1000	0	Carbohydrate metabolism
R_rxn02898	O_Succinylbenzoyl_CoA_1_4_dihydroxy_2_naphthoate_lyase_c0	sbzcoa[c] -> coa[c] + dhna[c]	(SEP56751.1)	0	1000	0	Metabolism of cofactors and vitamins
R_rxn01199	ATP_D_xylulose_5_phosphotransferase_c0	atp[c] + lyxul[c] <=> h[c] + adp[c] + xu5p__D[c]	((SEP60755.1) or (SEQ94668.1))	-1000	1000	0	Carbohydrate metabolism
R_rxn00771	ATP_D_ribose_5_phosphate_1_phosphotransferase_c0	h[c] + atp[c] + r5p[c] <=> adp[c] + r15bp[c]	(SEQ81802.1)	-1000	1000	0	Carbohydrate metabolism
R_rxn08807	Lysophospholipase_L1_2_acylglycerophosphoethanolamine__n_C16_1_periplasm_c0	h2o[c] + 1agpe1819Z[c] <=> h[c] + g3pe[c] + hdcea[c]	(SEP82774.1)	-1000	1000	0	Lipid metabolism
R_rxn01547	Guanosine_aminohydrolase_c0	h[c] + h2o[c] + gsn[c] -> nh4[c] + xtsn[c]	(SEP69355.1)	0	1000	0	Nucleotide metabolism
R_rxn06240	N_Acyl_D_glucosamine_6_phosphate_2_epimerase_c0	acman6p[c] <=> acglum6p[c]	((SEP83907.1) or (SEQ05307.1))	-1000	1000	0	Carbohydrate metabolism
R_rxn03384	Uroporphyrinogen_I_carboxy_lyase_c0	4 h[c] + uppg1[c] <=> 4 co2[c] + cpppg1[c]	(SEQ46271.1)	-1000	1000	0	Metabolism of cofactors and vitamins
R_rxn06488	Deoxylimonate_A_ring_lactonohydrolase_c0	h2o[c] + dexmate[c] <=> h[c] + dexrlac[c]	(SEP82774.1)	-1000	1000	0	Biosynthesis of secondary metabolites
R_rxn02504	2_amino_4_hydroxy_6_D_erythro_1_2_3_trihydroxypropyl_7_8_dihydropteridine_glycolaldehyde_lyase_c0	dhnpt[c] <=> gcald[c] + 6hmhpt[c]	(SEQ06179.1)	-1000	1000	0	Metabolism of cofactors and vitamins
R_rxn04996	dimethyallyl_diphosphate_NADP_plus__oxidoreductase_c0	h[c] + nadph[c] + h2mb4p[c] -> nadp[c] + h2o[c] + dmpp[c]	(SEQ61446.1)	0	1000	0	Nucleotide metabolism
R_rxn00262	L_Aspartic_acid_oxygen_oxidoreductase_deaminating_c0	h2o[c] + asp__L[c] + o2[c] -> oaa[c] + nh4[c] + h2o2[c]	(SEQ06523.1)	0	1000	0	Amino acid metabolism
R_rxn05404	13_methyl_tetra_decanoyl_ACP_malonyl_acyl_carrier_protein_C_acyltransferase_decarboxylating_c0	malACP[c] + 13mtdACP[c] -> ACP[c] + co2[c] + 15m3ohdACP[c]	(((SEQ47378.1) or (SER00595.1) or (SER00579.1) or (SEQ85685.1) or (SEP61209.1)) and (SEP61243.1))	0	1000	0	Lipid metabolism
R_rxn02796	chenodeoxycholoyltaurine_amidohydrolase_c0	h2o[c] + tdchola[c] <=> taur[c] + chedol[c]	((SEQ69780.1) or (SEQ32013.1) or (SEP63427.1) or (SEP63198.1))	-1000	1000	0	Lipid metabolism
R_rxn10262	isopentadecanoyl_CDPdiacylglycerol_sn_glycerol_3_phosphate_3_phosphatidyltransferase_c0	glyc3p[c] + cpddiisgly[c] <=> cmp[c] + diipdpgly[c]	(SER01068.1)	-1000	1000	0	Lipid metabolism
R_rxn10126	succinate_dehyrdogenase_c0	q8[c] + fadh2[c] -> h[c] + q8h2[c] + fad[c]	(((SEQ66702.1) and (SEQ66674.1)) or (SEQ66732.1) or (SEQ66719.1))	0	1000	0	Metabolism of cofactors and vitamins
R_rxn10225	isohexadecanoyl_phosphatidate_cytidylyltransferase_c0	ctp[c] + 12diihgl3p[c] <=> ppi[c] + h[c] + cdp12diihexgl[c]	(SEQ74514.1)	-1000	1000	0	Lipid metabolism
R_rxn03463	R05113_c0	cmpacna[c] + gt1a[c] <=> h[c] + cmp[c] + gq1[c]	(SEP82961.1)	-1000	1000	0	Carbohydrate metabolism
R_rxn01486	trans_trans_Farnesyl_diphosphate_isopentenyl_diphosphate_farnesyltranstransferase_c0	ipdp[c] + frdp[c] -> ppi[c] + h[c] + ggdp[c]	(((SEQ50766.1) or (SEQ91160.1)) or ((SEQ15100.1) or (SEQ38844.1)) or ((SEP82999.1) or (SEQ38804.1)))	0	1000	0	Biosynthesis of secondary metabolites
R_rxn00898	2_3_Dihydroxy_3_methylbutanoate_hydro_lyase_c0	23dhmb[c] -> h2o[c] + 3mob[c]	(SEQ06940.1)	0	1000	0	Amino acid metabolism
R04440	(R)-2,3-Dihydroxy-3-methylbutanoate:NADP+ oxidoreductase (isomerizing)	3hmoa[c] + nadph[c] + h[c] <=> 23dhmb[c] + nadp[c]	(SEP71681.1 or SEQ06940.1)	-1000	1000	0	Amino acid metabolism
R05071	(S)-2-Acetolactate methylmutase	alac__S[c] <=> 3hmoa[c]	(SEQ98791.1)	-1000	1000	0	Amino acid metabolism
R00226	pyruvate:pyruvate acetaldehydetransferase	alac__S[c] + co2[c] <=> 2 pyr[c]	(SEQ98776.1 and SEQ98752.1)	-1000	1000	0	Amino acid metabolism
R_rxn05444	15_methyl_trans_hexa_dec_2_enoyl_ACP_NAD_plus__oxidoreductase_A_specific_c0	h[c] + nadh[c] + 15methexeACP[c] -> nad[c] + 15mhdACP[c]	(SEP73306.1)	0	1000	0	Lipid metabolism
R_rxn05334	3R_3_Hydroxybutanoyl_acyl_carrier_protein_hydro_lyase_c0	3hoctACP[c] <=> h2o[c] + toct2eACP[c]	(SEQ85749.1)	-1000	1000	0	Lipid metabolism
R_rxn05040	D_ribulose_5_phosphate_formate_lyase_L_3_4_dihydroxybutan_2_one_4_phosphate_forming_c0	ru5p__D[c] -> h[c] + for[c] + db4p[c]	((SEP90499.1) and (SEP90499.1))	0	1000	0	Metabolism of cofactors and vitamins
R_rxn05400	11_methyl_dodecanoyl_ACP_malonyl_acyl_carrier_protein_C_acyltransferase_decarboxylating_c0	malACP[c] + 11mdACP[c] -> ACP[c] + co2[c] + 13m3otdACP[c]	((SEP61243.1) and ((SEQ85685.1) or (SEP61209.1) or (SEQ47378.1) or (SER00579.1) or (SER00595.1)))	0	1000	0	Lipid metabolism
R_rxn01636	N2_Acetyl_L_ornithine_L_glutamate_N_acetyltransferase_c0	glu__L[c] + acorn[c] <=> acglu[c] + orn[c]	(SEQ77855.1)	-1000	1000	0	Amino acid metabolism
R_rxn02090	Creatinine_iminohydrolase_c0	h[c] + h2o[c] + crtn[c] <=> nh4[c] + mthd[c]	(SEP90499.1)	-1000	1000	0	Amino acid metabolism
R_rxn05377	12_methyl_3_hydroxy_tetra_decanoyl_ACP_hydro_lyase_c0	12m3htedeACP[c] <=> h2o[c] + 12methtetdec2[c]	(SEQ85749.1)	-1000	1000	0	Lipid metabolism
R_rxn01843	2_phenylacetamide_amidohydrolase_c0	h[c] + h2o[c] + pad[c] <=> nh4[c] + pac[c]	(SEP97715.1)	-1000	1000	0	Amino acid metabolism
R_rxn00816	Lactose_galactohydrolase_c0	h2o[c] + lcts[c] <=> gal[c] + glc_D[c]	(((SEQ90623.1) or (SEP72112.1) or (SEQ74988.1)) or ((SEQ74988.1) or (SEP72112.1) or (SEQ90623.1)))	-1000	1000	0	Carbohydrate metabolism
R_rxn01750	CDPglucose_4_6_hydro_lyase_c0	cdpglc[c] -> h2o[c] + cdp4dh6doglc[c]	(SEQ57962.1)	0	1000	0	Carbohydrate metabolism
R_rxn02988	glycerone_phosphate_iminosuccinate_alkyltransferase_cyclizing_c0	dhap[c] + iasp[c] -> 2 h2o[c] + pi[c] + quln[c]	(SEP66930.1)	0	1000	0	Metabolism of cofactors and vitamins
R_rxn00165	L_serine_ammonia_lyase_c0	ser__L[c] -> pyr[c] + nh4[c]	((SEQ70078.1) and (SEQ70078.1))	0	1000	0	Amino acid metabolism
R_rxn10228	isotetradecanoyl_CDPdiacylglycerol_serine_O_phosphatidyltransferase_c0	ser__L[c] + cdp12diitegl[c] -> 2 h[c] + cmp[c] + diitpser[c]	(SEQ44049.1)	0	1000	0	Amino acid metabolism
R_rxn00539	ethanolamine_ammonia_lyase_acetaldehyde_forming_c0	etha[c] -> nh4[c] + acald[c]	(SEQ16915.1)	0	1000	0	Carbohydrate metabolism
R_rxn05427	12_methyl_3_hydroxy_tridecanoyl_ACP_hydro_lyase_c0	12mdhtACP[c] <=> h2o[c] + 12mtr2eACP[c]	(SEQ85749.1)	-1000	1000	0	Lipid metabolism
R_rxn00678	S_2_Methyl_3_oxopropanoyl_CoA_pyruvate_carboxyltransferase_c0	pyr[c] + mmcoa__S[c] <=> oaa[c] + ppcoa[c]	(SEQ79541.1)	-1000	1000	0	Carbohydrate metabolism
R_rxn01121	D_gluconate_hydro_lyase_2_dehydro_3_deoxy_D_gluconate_forming_c0	glcn[c] -> h2o[c] + 2ddglcn[c]	(SEP61144.1)	0	1000	0	Carbohydrate metabolism
R_rxn03667	2_Hydroxy_6_oxo_octa_2_4_dienoate_acylhydrolase_c0	h2o[c] + 2h6oc23die[c] <=> h[c] + ppa[c] + op4en[c]	(SEP72425.1)	-1000	1000	0	Other metabolism
R_rxn00001	diphosphate_phosphohydrolase_c0	ppi[c] + h2o[c] -> h[c] + 2 pi[c]	(SEQ06027.1)	0	1000	0	Energy metabolism
R_rxn05369	8_methyl_3_hydroxy_decanoyl_ACP_hydro_lyase_c0	8m3hdecACP[c] <=> h2o[c] + 8mtd2eACP[c]	(SEQ85749.1)	-1000	1000	0	Lipid metabolism
R_rxn01331	D_erythrose_4_phosphate_NAD_plus__oxidoreductase_c0	h2o[c] + nad[c] + e4p_D[c] -> 2 h[c] + nadh[c] + 4per[c]	((SEP70805.1) or (SEQ02053.1))	0	1000	0	Metabolism of cofactors and vitamins
R_rxn11268	phosphate_ABC_transporter_permease_protein_c0	h[e] + ppi[e] <=> ppi[c] + h[c]	((SEQ22666.1) or (SEP72671.1))	-1000	1000	0	Transport reaction
R_rxn00710	Orotidine 5'-phosphate decarboxylase	h[c] + orot5p[c] -> co2[c] + ump[c]	(SEP91205.1)	0	1000	0	Nucleotide metabolism
R_rxn02305	2_methyl_4_amino_5_hydroxymethylpyrimidine_diphosphate_4_methyl_5_2_phosphoethyl_thiazole_2_methyl_4_aminopyridine_5_methenyltransferase_c0	4mpetz[c] + 2mahmp[c] <=> ppi[c] + thmmp[c]	(SEP68093.1)	-1000	1000	0	Metabolism of cofactors and vitamins
R_rxn00470	L_ornithine_carboxy_lyase_putrescine_forming_c0	h[c] + orn[c] -> co2[c] + ptrc[c]	((SEP95862.1) or (SEQ71651.1))	0	1000	0	Amino acid metabolism
R_rxn08817	Lysophospholipase_L2_2_acylglycerophosphotidate__n_C12_0_c0	h2o[c] + 2ddecg3p[c] <=> 2 h[c] + glyc3p[c] + ddca[c]	(SEP82774.1)	-1000	1000	0	Lipid metabolism
R_rxn00910	5_methyltetrahydrofolate_NADP_plus__oxidoreductase_c0	h[c] + nadph[c] + mlthf[c] -> nadp[c] + 5mthf[c]	((SEP68118.1) or (SER04274.1))	0	1000	0	Metabolism of cofactors and vitamins
R_rxn00953	L_Serine_hydro_lyase_adding_homocysteine_c0	ser__L[c] + hcys__L[c] <=> h2o[c] + cystne[c]	((SEQ57875.1) or (SEQ57875.1))	-1000	1000	0	Amino acid metabolism
R_rxn00717	Cytosine_aminohydrolase_c0	h[c] + h2o[c] + csn[c] -> nh4[c] + ura[c]	((SEQ51444.1) or (SEQ51426.1))	0	1000	0	Energy metabolism
R_rxn03373	ATP_selenate_adenylyltransferase_c0	atp[c] + sel[c] <=> ppi[c] + h[c] + adsel[c]	(SEQ67016.1)	-1000	1000	0	Amino acid metabolism
R_rxn05647	salicin_transport_via_PEP_Pyr_PTS_c0	pep[c] + salcn[e] <=> pyr[c] + salcn6p[c]	(SEQ31526.1)	-1000	1000	0	Transport reaction
R_rxn01297	hypoxanthine_NAD_plus__oxidoreductase_c0	hxan[c] + h2o[c] + nad[c] <=> h[c] + nadh[c] + xan[c]	(((SEP55593.1) or (SEP55755.1)) or (SEP55737.1) or (SEP55746.1))	-1000	1000	0	Nucleotide metabolism
R_rxn05459	stearyl_ACP_acyl_carrier_protein_transferase_c0	h[c] + coa[c] + octacp[c] <=> ACP[c] + stcoa[c]	((SEQ05558.1) or (SEP61265.1))	-1000	1000	0	Lipid metabolism
R_rxn05453	13_methyl_tetra_decanoyl_ACP_acyl_carrier_protein_transferase_c0	2 h[c] + coa[c] + 13mtdACP[c] <=> ACP[c] + fa3coa[c]	((SEP61265.1) or (SEQ05558.1))	-1000	1000	0	Lipid metabolism
R_rxn01682	1S_2R_1_C_indol_3_ylglycerol_3_phosphate_D_glyceraldehyde_3_phosphate_lyase_c0	3ig3p[c] <=> g3p[c] + indole[c]	(((SEP69518.1) and (SEP69501.1)) or (SEQ49792.1))	-1000	1000	0	Amino acid metabolism
R_rxn08796	Lysophospholipase_L1_2_acylglycerophosphotidate__n_C12_0_periplasm_c0	h2o[c] + 1ddecg3p[c] <=> h[c] + glyc3p[c] + ddca[c]	(SEP82774.1)	-1000	1000	0	Lipid metabolism
R_rxn06493	dihydrolipoylprotein_NAD_plus__oxidoreductase_c0	nad[c] + dhlpro[c] -> h[c] + nadh[c] + lpro[c]	(((SEQ19576.1) and (SEQ70044.1)) or (SEQ70044.1))	0	1000	0	Amino acid metabolism
R_rxn12846	Gly_Phe_aminopeptidase_c0	h2o[c] + glyphe[c] <=> gly[c] + phe__L[c]	(((SEP64475.1) or (SEQ52524.1) or (SEP86434.1)) or (SEP66658.1) or ((SEP58237.1) or (SEP58318.1) or (SEP69793.1)))	-1000	1000	0	Amino acid metabolism
R_rxn00337	ATP_L_aspartate_4_phosphotransferase_c0	asp__L[c] + atp[c] <=> adp[c] + 4pasp[c]	(SEQ02551.1)	-1000	1000	0	Amino acid metabolism
R_rxn08308	CDP_diacylglycerol_synthetase_n_C14_1_c0	ctp[c] + pa141[c] <=> ppi[c] + h[c] + cdpdtdec7eg[c]	(SEQ74514.1)	-1000	1000	0	Lipid metabolism
R_rxn01930	3_Hydroxy_L_kynurenine_hydrolase_c0	h2o[c] + hLkynr[c] -> h[c] + ala__L[c] + 3hanthrn[c]	(SEQ92202.1)	0	1000	0	Amino acid metabolism
R_rxn00208	Pyridoxamine_5_phosphate_oxygen_oxidoreductase_deaminating_c0	h2o[c] + o2[c] + pyam5p[c] -> nh4[c] + h2o2[c] + pydx5p[c]	((SEQ28228.1) or (SEQ95192.1))	0	1000	0	Metabolism of cofactors and vitamins
R_rxn08823	Lysophospholipase_L2_2_acylglycerophosphotidate__n_C18_1_c0	h2o[c] + 2odec11eg3p[c] <=> 2 h[c] + glyc3p[c] + ocdce9a[c]	(SEP82774.1)	-1000	1000	0	Lipid metabolism
R_rxn05031	prephytoene_diphosphate_geranylgeranyl_diphosphate_geranylgeranyltransferase_c0	prephytedp[c] -> ppi[c] + h[c] + phytoe[c]	((SEQ38804.1) or (SEP82999.1))	0	1000	0	Biosynthesis of secondary metabolites
R_rxn05434	6_methyl_trans_oct_2_enoyl_ACP_NAD_plus__oxidoreductase_A_specific_c0	h[c] + nadh[c] + 6mto2eACP[c] -> nad[c] + 6moACP[c]	(SEP73306.1)	0	1000	0	Lipid metabolism
R_rxn05346	butyryl_acyl_carrier_protein_malonyl_acyl_carrier_protein_C_acyltransferase_decarboxylating_c0	malACP[c] + butACP[c] -> ACP[c] + co2[c] + 3ohexACP[c]	(((SEP61243.1) and ((SEQ47378.1) or (SER00579.1) or (SER00595.1) or (SEP61209.1) or (SEQ85685.1))) or ((SEQ05430.1) or (SEQ98972.1)))	0	1000	0	Lipid metabolism
R_rxn07680	R07890_c0	nad[c] + 3hyopcoa[c] <=> h[c] + nadh[c] + 3oxop8coa[c]	((SEQ77671.1) or (SEP83845.1) or (SEQ46395.1) or (SEQ71198.1) or (SEQ43872.1) or (SEP87387.1))	-1000	1000	0	Lipid metabolism
R_rxn00452	S_Adenosyl_L_methionine_L_homocysteine_S_methyltransferase_c0	amet[c] + hcys__L[c] -> h[c] + met__L[c] + ahcys[c]	(SEQ46992.1)	0	1000	0	Amino acid metabolism
R_rxn03248	Hexanoyl_CoA_acetyl_CoA_C_acyltransferase_c0	accoa[c] + hxcoa[c] <=> coa[c] + 3oocoa[c]	((SEP86005.1) or (SEQ46376.1) or (SEQ94408.1) or (SEP83868.1) or (SEQ57819.1) or (SEQ71004.1))	-1000	1000	0	Lipid metabolism
R_rxn08127	Amylomaltase_maltotetraose_c0	malt[c] + maltttr[c] <=> glc_D[c] + maltpt[c]	(SEP57961.1)	-1000	1000	0	Lipid metabolism
R_rxn05386	5_methyl_3_hydroxy_hexanoyl_ACP_hydro_lyase_c0	5m3hhexaACP[c] <=> h2o[c] + 5mth2eACP[c]	(SEQ85749.1)	-1000	1000	0	Lipid metabolism
R_rxn05733	O3_acetyl_L_serine_thiosulfate_2_amino_2_carboxyethyltransferase_reducing__L_cysteine_forming_c0	tsul[c] + acser[c] + trdrd[c] -> h[c] + cys__L[c] + ac[c] + so3[c] + trdox[c]	(SEQ91009.1)	0	1000	0	Amino acid metabolism
R_rxn00416	L_aspartate_L_glutamine_amido_ligase_AMP_forming_c0	h2o[c] + asp__L[c] + atp[c] + gln__L[c] -> ppi[c] + 2 h[c] + amp[c] + glu__L[c] + asn__L[c]	((SER01984.1) or (SEQ14351.1) or (SEP57099.1))	0	1000	0	Amino acid metabolism
R_rxn09206	Phosphatidylserine_syntase_n_C14_0_c0	ser__L[c] + cdpdtdecg[c] -> 2 h[c] + cmp[c] + ps140[c]	(SEQ44049.1)	0	1000	0	Lipid metabolism
R_rxn01134	Maltose_alpha_D_glucosylmutase_c0	malt[c] <=> tre[c]	((SEQ70450.1) or ((SEQ70752.1) or (SEQ66927.1)))	-1000	1000	0	Carbohydrate metabolism
R_rxn02376	R03316_c0	lpam[c] + 3c1ht[c] <=> thmpp[c] + sdhlam[c]	(SEQ72155.1)	-1000	1000	0	Carbohydrate metabolism
R_rxn05598	ATP_phosphohydrolase_disaccharide_transport_c0	h2o[c] + atp[c] + lcts[e] -> h[c] + adp[c] + pi[c] + lcts[c]	((SEQ78624.1) and (SEQ78646.1) and (SEQ78658.1))	0	1000	0	Transport reaction
R_rxn02279	L_gulono_1_4_lactone_oxygen_2_oxidoreductase_c0	o2[c] + gullac[c] -> h2o2[c] + lxyhexone[c]	(SEQ77419.1)	0	1000	0	Carbohydrate metabolism
R_rxn09209	Phosphatidylserine_syntase_n_C16_1_c0	ser__L[c] + cdpdhdec9eg[c] -> 2 h[c] + cmp[c] + ps161[c]	(SEQ44049.1)	0	1000	0	Lipid metabolism
R_rxn00526	L_arogenate_NADP_plus__oxidoreductase_c0	nadp[c] + Largn[c] -> nadph[c] + co2[c] + tyr__L[c]	(SEQ86979.1)	0	1000	0	Amino acid metabolism
R_rxn12512	R_4_Phosphopantothenate_L_cysteine_ligase_c0	atp[c] + cys__L[c] + 4ppan[c] -> ppi[c] + 2 h[c] + amp[c] + 4ppcys[c]	(SEP91122.1)	0	1000	0	Metabolism of cofactors and vitamins
R_rxn08669	Glycerophosphodiester_phosphodiesterase_c0	h2o[c] + g3pg[c] -> h[c] + glyc3p[c] + glyc[c]	((SEP88799.1) or (SEQ01019.1) or (SEQ34889.1) or (SEP70505.1))	0	1000	0	Lipid metabolism
R_rxn00902	acetyl_CoA_3_methyl_2_oxobutanoate_C_acetyltransferase_thioester_hydrolysing__carboxymethyl_forming_c0	h2o[c] + accoa[c] + 3mob[c] -> h[c] + coa[c] + 3c3hmp[c]	(SEP59811.1)	0	1000	0	Amino acid metabolism
R_rxn00658	N_Acetyl_beta_alanine_amidohydrolase_c0	h2o[c] + nacbala[c] <=> ac[c] + ala_B[c]	(SEQ25719.1)	-1000	1000	0	Amino acid metabolism
R_rxn00449	R00647_c0	h[c] + ascb__L[c] <=> lxyhexone[c]	(SEQ77419.1)	-1000	1000	0	Carbohydrate metabolism
R_rxn06672	biotin_carboxyl_carrier_protein_carbon_dioxide_ligase_ADP_forming_c0	atp[c] + hco3[c] + btnCCP[c] <=> h[c] + adp[c] + pi[c] + cbtnCCP[c]	(SEQ67629.1)	-1000	1000	0	Metabolism of cofactors and vitamins
R_rxn00649	O3_acetyl_L_serine_hydrogen_sulfide_2_amino_2_carboxyethyltransferase_c0	acser[c] + h2s[c] -> cys__L[c] + ac[c]	(SEQ91009.1)	0	1000	0	Amino acid metabolism
R_rxn01739	ATP_shikimate_3_phosphotransferase_c0	atp[c] + skm[c] <=> h[c] + adp[c] + skm5p[c]	(SEQ79383.1)	-1000	1000	0	Amino acid metabolism
R_rxn02400	Nicotinate_D_ribonucleotide_phosphohydrolase_c0	h2o[c] + nicrnt[c] -> pi[c] + nicrns[c]	(SEQ24272.1)	0	1000	0	Metabolism of cofactors and vitamins
R_rxn00641	GTP_alpha_D_mannose_1_phosphate_guanylyltransferase_c0	gtp[c] + man1p[c] <=> ppi[c] + gdpmann[c]	((SEQ19781.1) or (SEQ19781.1))	-1000	1000	0	Carbohydrate metabolism
R_rxn00361	ATP_adenylylsulfate_3_phosphotransferase_c0	atp[c] + aps[c] -> h[c] + adp[c] + paps[c]	((SEQ45221.1) or (SEQ45254.1))	0	1000	0	Energy metabolism
R_rxn11743	betaine_aldehyde_oxygen_oxidoreductase_c0	h2o[c] + betald[c] + o2[c] -> h[c] + glyb[c] + h2o2[c]	(SEQ66234.1)	0	1000	0	Amino acid metabolism
R_rxn07434	R07603_c0	h[c] + thmpp[c] + 3mop[c] -> co2[c] + 2mhob[c]	(((SEP98107.1) or (SEP97835.1)) and ((SEP98122.1) or (SEP97850.1)))	0	1000	0	Amino acid metabolism
R_rxn01974	LL_2_6_Diaminoheptanedioate_2_epimerase_c0	26dap_LL[c] <=> 26dap__M[c]	(SEQ80850.1)	-1000	1000	0	Amino acid metabolism
R_rxn01287	ATP_L_arabinose_1_phosphotransferase_c0	atp[c] + arab__L[c] <=> h[c] + adp[c] + B_ara1p[c]	(SEQ35284.1)	-1000	1000	0	Carbohydrate metabolism
R_rxn01640	N_Formimino_L_glutamate_iminohydrolase_c0	h2o[c] + forglu[c] -> nh4[c] + Nforglu[c]	(SEQ57995.1)	0	1000	0	Amino acid metabolism
R_rxn00242	guanosine_3_5_bisdiphosphate_3_diphosphohydrolase_c0	h2o[c] + ppgpp[c] -> ppi[c] + gdp[c]	((SEQ79108.1) or (SEQ80874.1))	0	1000	0	Nucleotide metabolism
R_rxn12641	RXN0_6977c_c0	h2o[c] + alagly[c] <=> gly[c] + ala__L[c]	(((SEP86434.1) or (SEQ52524.1) or (SEP64475.1)) or (SEP66658.1) or ((SEP58237.1) or (SEP69793.1) or (SEP58318.1)))	-1000	1000	0	Amino acid metabolism
R_rxn04673	R06858_c0	dhna[c] + phdp[c] -> ppi[c] + 2 h[c] + co2[c] + dmtphllqne[c]	(SEQ89541.1)	0	1000	0	Metabolism of cofactors and vitamins
R_rxn00568	NIRBD_RXNc_c0	5 h[c] + 3 nadh[c] + no2[c] -> 2 h2o[c] + 3 nad[c] + nh4[c]	((SEP60328.1) and ((SEP60348.1) or (SEP60368.1)))	0	1000	0	Energy metabolism
R_rxn08971	NADH_dehydrogenase_menaquinone_8__0_protons_c0	h[c] + nadh[c] + mqn8[c] -> nad[c] + mql8[c]	((SEQ90158.1) or (SEQ94369.1) or (SEQ90391.1) or (SEQ93642.1) or (SEQ57669.1))	0	1000	0	Energy metabolism
R_rxn01635	1_Pyrroline_4_hydroxy_2_carboxylate_aminohydrolase_decyclizing_c0	nh4[c] + 25dop[c] -> h[c] + h2o[c] + 1py4h3c[c]	(SEP90558.1)	0	1000	0	Amino acid metabolism
R_rxn04384	adenosylcobyric_acid_R_1_aminopropan_2_yl_phosphate_ligase_c0	atp[c] + applp[c] + adcobhex[c] <=> h[c] + adp[c] + pi[c] + adocbip[c]	(SEP72632.1)	-1000	1000	0	Metabolism of cofactors and vitamins
R_rxn03887	galactarate_hydro_lyase_5_dehydro_4_deoxy_D_glucarate_forming_c0	galct__D[c] -> h2o[c] + 5dh4dglc[c]	(SEP57446.1)	0	1000	0	Carbohydrate metabolism
R_rxn00060	porphobilinogen_4_2_carboxyethyl_3_carboxymethylpyrrol_2_ylmethyltransferase_hydrolysing_c0	h2o[c] + 4 ppbng[c] -> 4 nh4[c] + hmbil[c]	((SEQ23098.1) or (SEQ49755.1))	0	1000	0	Metabolism of cofactors and vitamins
R_rxn00225	ATP_acetate_phosphotransferase_c0	atp[c] + ac[c] <=> adp[c] + actp[c]	(SEQ70599.1)	0	1000	0	Carbohydrate metabolism
R_rxn05350	hexanoyl_acyl_carrier_protein_malonyl_acyl_carrier_protein_C_acyltransferase_decarboxylating_c0	h[c] + malACP[c] + hexACP[c] -> ACP[c] + co2[c] + 3ooctACP[c]	(((SEP61243.1) and ((SEP61209.1) or (SEQ85685.1) or (SEQ47378.1) or (SER00579.1) or (SER00595.1))) or ((SEQ05430.1) or (SEQ98972.1)))	0	1000	0	Lipid metabolism
R_rxn02046	D_O_Phosphoserine_phosphohydrolase_c0	h2o[c] + pser__D[c] -> pi[c] + ser__D[c]	(SEQ32340.1)	0	1000	0	Amino acid metabolism
R_rxn09198	Phosphatidylserine_decarboxylase_n_C14_0_c0	2 h[c] + ps140[c] <=> co2[c] + pe140[c]	(SEQ44024.1)	-1000	1000	0	Lipid metabolism
R_rxn08838	Lysophospholipase_L2_2_acylglycerophosphoethanolamine__n_C12_0_c0	h2o[c] + 2agpe181[c] <=> h[c] + g3pe[c] + ddca[c]	(SEP82774.1)	-1000	1000	0	Lipid metabolism
R_rxn00780	ATP_D_glyceraldehyde_3_phosphotransferase_c0	atp[c] + glyald[c] -> h[c] + adp[c] + g3p[c]	(SEQ44162.1)	0	1000	0	Lipid metabolism
R_rxn01102	ATP_R_glycerate_3_phosphotransferase_c0	atp[c] + glyc__R[c] -> h[c] + adp[c] + 3pg[c]	(((SEQ46750.1) or (SEQ87387.1)) or (SEQ44162.1))	0	1000	0	Lipid metabolism
R_rxn05569	D_glucosamine_transport_via_PEP_Pyr_PTS_c0	pep[c] + gam[e] -> pyr[c] + gam6p[c]	(SEQ31526.1)	0	1000	0	Transport reaction
R_rxn05358	2_methylbutanoyl_CoA_acyl_carrier_protein_transferase_c0	ACP[c] + 2mbcoa[c] <=> h[c] + coa[c] + 2mbacp[c]	((SEQ05558.1) or (SEP61265.1))	-1000	1000	0	Lipid metabolism
R_rxn00100	ATP_dephospho_CoA_3_phosphotransferase_c0	atp[c] + dpcoa[c] -> h[c] + adp[c] + coa[c]	(SEP70244.1)	0	1000	0	Metabolism of cofactors and vitamins
R_rxn03482	Salicin_6_phosphate_glucohydrolase_c0	h2o[c] + salcn6p[c] -> g6p[c] + 2hymeph[c]	((SEP57866.1) or (SEP57866.1))	0	1000	0	Carbohydrate metabolism
R_rxn02374	R03314_c0	glu5sa[c] -> h[c] + h2o[c] + 1pyr5c[c]		0	1000	0	Amino acid metabolism
R_rxn05390	7_methyl_3_hydroxy_octanoyl_ACP_hydro_lyase_c0	7m3hoctACP[c] <=> h2o[c] + 7mto2eACP[c]	(SEQ85749.1)	-1000	1000	0	Lipid metabolism
R_rxn05560	D_fructose_transport_via_PEP_Pyr_PTS_c0	pep[c] + fru[e] <=> pyr[c] + f1p[c]	(SEQ31526.1)	-1000	1000	0	Transport reaction
R_rxn05437	12_methyl_trans_tetra_dec_2_enoyl_ACP_NAD_plus__oxidoreductase_A_specific_c0	h[c] + nadh[c] + 12methtetdec2[c] -> nad[c] + 12mtdACP[c]	(SEP73306.1)	0	1000	0	Lipid metabolism
R_rxn08976	quinone_reductase_c0	h[c] + nadh[c] + 2dmmq8[c] -> nad[c] + 2dmmql8[c]	((SEQ90391.1) or (SEQ94369.1) or (SEQ90158.1) or (SEQ57669.1) or (SEQ93642.1))	0	1000	0	Metabolism of cofactors and vitamins
R_rxn05319	Transport reaction of water	h2o[c] <=> h2o[e]	(SEQ60823.1)	-1000	1000	0	Transport reaction
R_rxn00881	1D_myo_Inositol_1_phosphate_phosphohydrolase_c0	h2o[c] + mi1p__D[c] -> pi[c] + inost[c]	((SEQ47122.1) or (SEQ81921.1))	0	1000	0	Carbohydrate metabolism
R_rxn05408	2_methylpropionyl_CoA_acyl_carrier_protein_transferase_c0	ACP[c] + ibcoa[c] <=> h[c] + coa[c] + ibacp[c]	((SEP61265.1) or (SEQ05558.1))	-1000	1000	0	Amino acid metabolism
R_rxn05401	13_methyl_3_oxo_tetra_decanoyl_ACP_NADP_plus__oxidoreductase_c0	h[c] + nadph[c] + 13m3otdACP[c] <=> nadp[c] + 13m3htedeACP[c]	(SEQ03008.1)	-1000	1000	0	Lipid metabolism
R_rxn02264	Hydroxymethylbilane_hydro_lyasecyclizing_c0	hmbil[c] <=> h2o[c] + uppg3[c]	(SEQ49772.1)	-1000	1000	0	Metabolism of cofactors and vitamins
R_rxn03185	R04661_c0	cmpacna[c] + gd1a[c] <=> h[c] + cmp[c] + gt1b[c]	(SEP82961.1)	-1000	1000	0	Carbohydrate metabolism
R_rxn09202	Phosphatidylserine_decarboxylase_n_C18_0_c0	2 h[c] + ps180[c] <=> co2[c] + pe180[c]	(SEQ44024.1)	-1000	1000	0	Lipid metabolism
R_rxn03903	UDPMurAcoyl_L_Ala_D_gamma_Glu_L_Lys_D_Ala_D_Ala_undecaprenyl_phosphate_phospho_N_acetylmuramoyl_pentapeptide_transferase_c0	udcpp[c] + uGgla[c] <=> ump[c] + uaGgla[c]	(SEP68479.1)	-1000	1000	0	Carbohydrate metabolism
R_rxn00097	ATP_AMP_phosphotransferase_c0	h[c] + atp[c] + amp[c] <=> 2 adp[c]	(SEQ52505.1)	-1000	1000	0	Nucleotide metabolism
R_rxn02212	2_Dehydro_3_deoxy_D_arabino_heptonate_7_phosphate_phosphate_lyase_cyclyzing_c0	2dda7p[c] -> pi[c] + 3dhq[c]	(SEQ79402.1)	0	1000	0	Amino acid metabolism
R_rxn00695	ATP_alpha_D_glucose_1_phosphate_adenylyltransferase_c0	atp[c] + g1p[c] <=> ppi[c] + adpglc[c]	(SEQ12816.1)	-1000	1000	0	Carbohydrate metabolism
R_rxn07670	hydroxycinnamoyl_CoA_anthocyanidin_3_5_diglucoside_5_O_glucoside_6_O_hydroxycinnamoyltransferase_c0	coucoa[c] + pegonin[c] <=> coa[c] + pe3ogluside[c]	(SEQ56859.1)	-1000	1000	0	Biosynthesis of secondary metabolites
R_rxn05324	Dodecanoyl_acyl_carrier_protein_malonyl_CoA_C_acyltransferasedecarboxylating__oxoacyl__and_enoyl_reducing_c0	2 h[c] + nadh[c] + tddec2eACP[c] -> nad[c] + ddcaACP[c]	(SEP73306.1)	0	1000	0	Lipid metabolism
R_rxn03535	ATP_cobIyrinic_acid_a_c_diamide_Cobeta_adenosyltransferase_c0	h[c] + atp[c] + co1dam[c] <=> pppi[c] + adcobdam[c]	(SEP72557.1)	-1000	1000	0	Metabolism of cofactors and vitamins
R_rxn00655	N_D_1_carboxyethyl_beta_alanine_NAD_plus__oxidoreductase_beta_alanine_forming_c0	h2o[c] + nad[c] + alape_B[c] <=> h[c] + nadh[c] + pyr[c] + ala_B[c]	((SEQ65469.1) or (SEQ37157.1))	-1000	1000	0	Amino acid metabolism
R_rxn00692	5_10_Methylenetetrahydrofolate_glycine_hydroxymethyltransferase_c0	h2o[c] + gly[c] + mlthf[c] <=> ser__L[c] + thf[c]	((SEQ70052.1) or (SEP84216.1))	-1000	1000	0	Amino acid metabolism
R_rxn01492	ATP_D_fructose_1_phosphate_6_phosphotransferase_c0	atp[c] + f1p[c] -> h[c] + adp[c] + fdp[c]	((SEQ25691.1) or (SEQ56611.1))	0	1000	0	Carbohydrate metabolism
R_rxn00802	2_Nomega_L_argininosuccinate_arginine_lyase_fumarate_forming_c0	argsuc[c] <=> fum[c] + arg__L[c]	(SEQ78018.1)	-1000	1000	0	Amino acid metabolism
R_rxn01099	D_Glycerate_3_phosphate_phosphohydrolase_c0	h2o[c] + 3pg[c] -> pi[c] + glyc__R[c]	(SEQ86617.1)	0	1000	0	Carbohydrate metabolism
R_rxn08802	Lysophospholipase_L1_2_acylglycerophosphotidate__n_C18_1_periplasm_c0	h2o[c] + 1odec11eg3p[c] <=> 2 h[c] + glyc3p[c] + ocdce9a[c]	(SEP82774.1)	-1000	1000	0	Lipid metabolism
R_rxn01825	Homogentisate_oxygen_1_2_oxidoreductase_decyclizing_c0	o2[c] + hgentis[c] <=> h[c] + 4mlacac[c]	(SEQ87705.1)	-1000	1000	0	Metabolism of cofactors and vitamins
R_rxn10230	anteisopentadecanoyl_CDPdiacylglycerol_serine_O_phosphatidyltransferase_c0	ser__L[c] + cdpdoapgly[c] -> 2 h[c] + cmp[c] + dianphaser[c]	(SEQ44049.1)	0	1000	0	Lipid metabolism
R_rxn08884	2_O_6_phospho_alpha_D_mannosyl_D_glycerate_6_phosphomannohydrolase_c0	h2o[c] + man6pglyc[c] <=> h[c] + glyc__R[c] + man6p[c]	(SEP60062.1)	-1000	1000	0	Carbohydrate metabolism
R_rxn05413	4_methyl_pentanoyl_ACP_malonyl_acyl_carrier_protein_C_acyltransferase_decarboxylating_c0	malACP[c] + 4mpacp[c] -> ACP[c] + co2[c] + 6m3ohepacp[c]	(((SEP61209.1) or (SEQ85685.1) or (SEQ47378.1) or (SER00595.1) or (SER00579.1)) and (SEP61243.1))	0	1000	0	Lipid metabolism
R_rxn00913	Guanosine_5_monophosphate_phosphohydrolase_c0	h2o[c] + gmp[c] -> pi[c] + gsn[c]	(SEQ24272.1)	0	1000	0	Nucleotide metabolism
R_rxn01997	dTDPglucose_4_6_hydro_lyase_c0	dtdpglu[c] -> h2o[c] + dtdp4d6dg[c]	(SEP57446.1)	0	1000	0	Biosynthesis of secondary metabolites
R_rxn08521	reduced_riboflavin_NAD_plus__oxidoreductase_c0	2 h[c] + nadh[c] + ribflv[c] <=> nad[c] + rbflvrd[c]	(SEQ66165.1)	-1000	1000	0	Metabolism of cofactors and vitamins
R_rxn08809	Lysophospholipase_L1_2_acylglycerophosphoethanolamine__n_C18_1_periplasm_c0	h2o[c] + 1agpe182[c] <=> h[c] + g3pe[c] + ocdce9a[c]	(SEP82774.1)	-1000	1000	0	Lipid metabolism
R_rxn00171	acetaldehyde_NAD_plus__oxidoreductase_CoA_acetylating_c0	coa[c] + nad[c] + acald[c] -> h[c] + nadh[c] + accoa[c]	(SEQ45109.1)	0	1000	0	Carbohydrate metabolism
R_rxn03958	1_Deoxy_D_xylulose_5_phosphate_isomeroreductase_c0	nadp[c] + 2me4p[c] <=> h[c] + nadph[c] + dxyl5p[c]	(SEQ75271.1)	-1000	1000	0	Biosynthesis of secondary metabolites
R_rxn00259	3S_citryl_CoA_oxaloacetate_lyase_acetyl_CoA_forming_c0	3scitcoa[c] <=> h[c] + oaa[c] + accoa[c]	((SEQ04881.1) or (SEQ78477.1))	-1000	1000	0	Carbohydrate metabolism
R_rxn01051	cellotriose_glucohydrolase_c0	h2o[c] + cellt[c] <=> glc_D[c] + cellb[c]	((SEP64438.1) or (SEQ12726.1) or (SEP85135.1))	-1000	1000	0	Carbohydrate metabolism
R_rxn00345	N_Acetyl_L_aspartate_amidohydrolase_c0	h2o[c] + naceasp[c] <=> asp__L[c] + ac[c]	(SEP55895.1)	-1000	1000	0	Amino acid metabolism
R_rxn00178	Acetyl_CoA_acetyl_CoA_C_acetyltransferase_c0	2 accoa[c] <=> coa[c] + aacoa[c]	(((SEP86005.1) or (SEQ46376.1) or (SEP83868.1) or (SEQ94408.1) or (SEQ57819.1) or (SEQ71004.1)) or ((SEQ71004.1) or (SEQ94408.1) or (SEP83868.1) or (SEQ57819.1)))	-1000	1000	0	Carbohydrate metabolism
R_rxn01362	Orotidine_5_phosphate_diphosphate_phospho_alpha_D_ribosyl_transferase_c0	orot5p[c] + ppi[c] <=> prpp[c] + orot[c]	((SEQ92134.1) or (SEQ92775.1))	-1000	1000	0	Nucleotide metabolism
R_rxn05329	3R_3_Hydroxybutanoyl_acyl_carrier_protein_hydro_lyase_c0	3hbutACP[c] <=> h2o[c] + but2eACP[c]	(SEQ85749.1)	-1000	1000	0	Lipid metabolism
R_rxn03174	2_Amino_4_hydroxy_6_erythro_1_2_3_trihydroxypropyl_dihydropteridine_triphosphate_hydrolase_c0	25dtrine[c] -> h2o[c] + ahdt[c]	(SEQ06134.1)	0	1000	0	Metabolism of cofactors and vitamins
R_rxn01064	Cholesterol_oxygen_oxidoreductase_c0	o2[c] + chsterol[c] <=> h2o2[c] + cholestne[c]	((SEQ65341.1) or (SER02308.1) or (SEQ53536.1) or (SEP85957.1))	-1000	1000	0	Lipid metabolism
R_rxn05161	nonpolar_amino_acid_transporting_ATPase_c0	h2o[c] + atp[c] + leu__L[e] -> h[c] + adp[c] + pi[c] + leu__L[c]	((SEP69939.1) or (SEQ24610.1))	0	1000	0	Transport reaction
R_rxn00549	D_Fructose_1_6_bisphosphate_1_phosphohydrolase_c0	h2o[c] + fdp[c] -> pi[c] + f6p[c]	((SEQ61375.1) or (SEP82198.1))	0	1000	0	Carbohydrate metabolism
R_rxn02696	1_4_beta_D_Glucan_glucohydrolase_c0	h2o[c] + cellopse[c] <=> glc_D[c] + cellptse[c]	((SEP64438.1) or (SEP85135.1) or (SEQ12726.1))	-1000	1000	0	Carbohydrate metabolism
R_rxn01022	S_methyl_5_thioadenosine_phosphate_S_methyl_5_thio_alpha_D_ribosyl_transferase_c0	pi[c] + 5mta[c] <=> ade[c] + 5mdr1p[c]	(SEQ55384.1)	-1000	1000	0	Amino acid metabolism
R_rxn05418	8_methyl_3_oxo_nonanoyl_ACP_NADP_plus__oxidoreductase_c0	h[c] + nadph[c] + 8m3oxACP[c] <=> nadp[c] + 8m3hnACP[c]	(SEQ03008.1)	-1000	1000	0	Lipid metabolism
R_rxn00506	Acetaldehyde_NAD_plus__oxidoreductase_c0	h2o[c] + nad[c] + acald[c] -> 2 h[c] + nadh[c] + ac[c]	((SEQ67477.1) or (SEQ67463.1) or (SEQ87730.1))	0	1000	0	Carbohydrate metabolism
R_rxn10060	NAD_kinase_dTTP_c0	nad[c] + dttp[c] <=> h[c] + nadp[c] + dtdp[c]	(SEQ86702.1)	-1000	1000	0	Nucleotide metabolism
R_rxn02933	2S_3S_3_hydroxy_2_methylbutanoyl_CoA_NAD_plus__oxidoreductase_c0	nad[c] + 3hmbcoa[c] <=> h[c] + nadh[c] + 2maacoa[c]	((((SEQ46395.1) or (SEQ43872.1) or (SEP87387.1) or (SEQ71198.1) or (SEQ77671.1) or (SEP83845.1)) and (SEP83845.1)) or ((SEQ77671.1) or (SEP83845.1) or (SEQ46395.1) or (SEQ71198.1) or (SEQ43872.1) or (SEP87387.1)))	-1000	1000	0	Lipid metabolism
R_rxn00727	Chorismate_pyruvate_lyase_amino_accepting_c0	gln__L[c] + chor[c] -> h[c] + pyr[c] + glu__L[c] + anth[c]	(SEP69375.1)	0	1000	0	Amino acid metabolism
R_rxn05617	mannitol_transport_via_PEP_Pyr_PTS_c0	pep[c] + mnl[e] <=> pyr[c] + mnl1p[c]	(SEQ31526.1)	-1000	1000	0	Transport reaction
R_rxn12638	methionyl_aminopeptidase_c0	h2o[c] + glypro[c] -> gly[c] + pro__L[c]	(((SEP64475.1) or (SEQ52524.1) or (SEP86434.1)) or (SEP66658.1) or ((SEP58318.1) or (SEP69793.1) or (SEP58237.1)))	0	1000	0	Amino acid metabolism
R_rxn02268	S_2_methylbutanoyl_CoA_oxygen_2_3_oxidoreductase_c0	o2[c] + 2 2mbcoa[c] -> 2 h2o[c] + 2 2mb2coa[c]	(((SEQ58347.1) or (SEP88996.1)) or (SEQ05543.1))	0	1000	0	Amino acid metabolism
R_rxn05127	R07418_c0	nadp[c] + h2o[c] + ggbutal[c] -> 2 h[c] + nadph[c] + gg4abut[c]	((SEQ02570.1) or (SEQ87390.1))	0	1000	0	Amino acid metabolism
R_rxn00305	GTP_oxaloacetate_carboxy_lyase_adding_GTPphosphoenolpyruvate_forming_c0	gtp[c] + oaa[c] -> co2[c] + gdp[c] + pep[c]	((SEQ68340.1) or (SEP91122.1))	0	1000	0	Carbohydrate metabolism
R_rxn01445	2_Deoxyguanosine_5_monophosphate_phosphohydrolase_c0	h2o[c] + dgmp[c] -> pi[c] + dgsn[c]	(SEQ24272.1)	0	1000	0	Nucleotide metabolism
R_rxn05248	FACOAL150anteiso_c0	atp[c] + coa[c] + fa4[c] -> ppi[c] + amp[c] + fa4coa[c]	((SEQ84732.1) or (SEP85808.1) or (SEP85984.1) or (SEP97409.1) or (SEP67480.1) or (SEP86570.1) or (SEQ02845.1) or (SEP59517.1))	0	1000	0	Lipid metabolism
R_rxn00612	sn_Glycerol_3_phosphate_NADP_plus__2_oxidoreductase_c0	nadp[c] + glyc3p[c] <=> h[c] + nadph[c] + dhap[c]	(SEQ73527.1) or (SEQ88390.1)	-1000	1000	0	Lipid metabolism
R_rxn06403	D_Glucoside_glucohydrolase_c0	h2o[c] + gluside[c] <=> glc_D[c] + roh[c]	(SEP87888.1)	-1000	1000	0	Carbohydrate metabolism
R_rxn08841	Lysophospholipase_L2_2_acylglycerophosphoethanolamine__n_C16_0_c0	h2o[c] + 2agpe160[c] <=> h[c] + g3pe[c] + hdca[c]	(SEP82774.1)	-1000	1000	0	Lipid metabolism
R_rxn05461	3_Hydroxyoctodecanoyl_ACP_NADP_plus__oxidoreductase_c0	h[c] + nadph[c] + 3oxoctACP[c] <=> nadp[c] + 3hodacp[c]	(SEQ03008.1)	-1000	1000	0	Lipid metabolism
R_rxn01701	Palmitoyl_CoA_retinol_O_acyltransferase_c0	pmtcoa[c] + retinol[c] <=> coa[c] + retpalm[c]	(SEQ70571.1)	-1000	1000	0	Lipid metabolism
R_rxn10222	isotetradecanoyl_phosphatidate_cytidylyltransferase_c0	ctp[c] + dtet12radecg3p[c] <=> ppi[c] + h[c] + cdp12diitegl[c]	(SEQ74514.1)	-1000	1000	0	Lipid metabolism
R_rxn00269	Glycine oxidase	h2o[c] + gly[c] + o2[c] -> nh4[c] + h2o2[c] + glx[c]	(SEP68027.1)	0	1000	0	Carbohydrate metabolism
R_rxn10263	anteisopentadecanoyl_CDPdiacylglycerol_sn_glycerol_3_phosphate_3_phosphatidyltransferase_c0	glyc3p[c] + cdpdoapgly[c] <=> cmp[c] + diipedpgly[c]	(SER01068.1)	-1000	1000	0	Lipid metabolism
R_rxn02791	5_Glutamyl_peptide_amino_acid_5_glutamyltransferase_c0	glu__L[c] + 3cyanine[c] <=> h2o[c] + ggbcala[c]	((SEP81815.1) or (SEQ44257.1))	-1000	1000	0	Amino acid metabolism
R_rxn05466	TRANS_RXN_173ce_c0	nh4[e] <=> nh4[c]	(SEQ73964.1)	-1000	1000	0	Transport reaction
R_rxn08814	Lysophospholipase_L1_2_acylglycerophosphoglycerol__n_C16_1_periplasm_c0	h2o[c] + 1ag3phe9l[c] <=> h[c] + hdcea[c] + g3pg[c]	(SEP82774.1)	-1000	1000	0	Lipid metabolism
R_rxn02751	R03898_c0	h2o[c] + citac[c] <=> r3mmal[c]	(SEP61144.1)	-1000	1000	0	Amino acid metabolism
R_rxn08845	Lysophospholipase_L2_2_acylglycerophosphoglycerol__n_C12_0_c0	h2o[c] + 2ag3pdol[c] <=> h[c] + ddca[c] + g3pg[c]	(SEP82774.1)	-1000	1000	0	Lipid metabolism
R_rxn00395	L_Arginine_iminohydrolase_c0	h2o[c] + arg__L[c] -> nh4[c] + citr__L[c]	((SEQ46926.1) or (SEQ46926.1))	0	1000	0	Amino acid metabolism
R_rxn01292	L_Arabinose_aldose_ketose_isomerase_c0	arab__L[c] <=> rbl__D[c]	(SEQ58847.1)	-1000	1000	0	Carbohydrate metabolism
R_rxn00375	N_Formyl_L_glutamate_amidohydrolase_c0	h2o[c] + Nforglu[c] -> glu__L[c] + for[c]	(SEQ57974.1)	0	1000	0	Amino acid metabolism
R_rxn00300	GTP_7_8_8_9_dihydrolase_diphosphate_forming_c0	3 h2o[c] + gtp[c] -> ppi[c] + 3 h[c] + for[c] + 25drapp[c]	(SEP90499.1)	0	1000	0	Metabolism of cofactors and vitamins
R_rxn00999	Phenylpyruvate_oxygen_oxidoreductase_hydroxylating_decarboxylating_c0	o2[c] + phpyr[c] -> co2[c] + 2hyoxplac[c]	((SEP55834.1) or (SEP55834.1))	0	1000	0	Amino acid metabolism
R_rxn10131	arginineornithine_antiporter_periplasm_c0	orn[c] + arg__L[e] <=> arg__L[c] + orn[e]	(SEQ37333.1)	-1000	1000	0	Transport reaction
R_rxn05417	6_methyl_heptanoyl_ACP_malonyl_acyl_carrier_protein_C_acyltransferase_decarboxylating_c0	malACP[c] + 6mhacp[c] -> ACP[c] + co2[c] + 8m3oxACP[c]	(((SEP61209.1) or (SEQ85685.1) or (SER00579.1) or (SER00595.1) or (SEQ47378.1)) and (SEP61243.1))	0	1000	0	Lipid metabolism
R_rxn08799	Lysophospholipase_L1_2_acylglycerophosphotidate__n_C16_0_periplasm_c0	h2o[c] + 1hdecg3p[c] <=> 2 h[c] + glyc3p[c] + hdca[c]	(SEP82774.1)	-1000	1000	0	Lipid metabolism
R_rxn00433	sarcosine_oxygen_oxidoreductase_demethylating_c0	h2o[c] + o2[c] + sarcs[c] -> gly[c] + h2o2[c] + fald[c]	(SEQ14032.1)	0	1000	0	Amino acid metabolism
R_rxn01157	D_glutamate_hydro_lyase_cyclizing_5_oxo_D_proline_forming_c0	glu__D[c] <=> h2o[c] + 5oxpro[c]	(SEQ00647.1)	-1000	1000	0	Amino acid metabolism
R_rxn05957	O4_succinyl_L_homoserine_hydrogen_sulfide_S_3_amino_3_carboxypropyltransferase_c0	h2s[c] + suchms[c] -> succ[c] + hcys__L[c]	(SEP80048.1)	0	1000	0	Amino acid metabolism
R_rxn01844	Sphingomyelin_cholinephosphohydrolase_c0	h2o[c] + sphmyln[c] <=> h[c] + cermd[c] + cholp[c]	(SEP69833.1)	-1000	1000	0	Lipid metabolism
R_rxn05335	3R_3_Hydroxypalmitoyl_acyl_carrier_protein_hydro_lyase_c0	3hmrsACP[c] <=> h2o[c] + tmrs2eACP[c]	(SEQ85749.1)	-1000	1000	0	Lipid metabolism
R_rxn03419	formamidopyrimidine_nucleoside_triphosphate_amidohydrolase_c0	h2o[c] + fapnt[c] <=> h[c] + for[c] + 25dnp[c]	(SEQ06134.1)	-1000	1000	0	Metabolism of cofactors and vitamins
R_rxn11610	R04488_c0	h2o[c] + 4car2hsemde[c] <=> h[c] + for[c] + 4me2xoglu[c]	(SEP72425.1)	-1000	1000	0	Other metabolism
R_rxn00679	propanoyl_CoA_oxaloacetate_C_propanoyltransferase_thioester_hydrolysing__1_carboxyethyl_forming_c0	h2o[c] + oaa[c] + ppcoa[c] -> h[c] + coa[c] + 2mcit[c]	(SEQ44687.1)	0	1000	0	Carbohydrate metabolism
R_rxn00758	sn_Glycero_3_phosphocholine_glycerophosphohydrolase_c0	h2o[c] + g3pc[c] -> h[c] + glyc3p[c] + chol[c]	((SEP70505.1) or (SEQ34889.1) or (SEP88799.1) or (SEQ01019.1))	0	1000	0	Lipid metabolism
R_rxn09111	Phosphatidylglycerol_synthase_n_C16_0_c0	glyc3p[c] + cdpdhdecg[c] <=> cmp[c] + pgp160[c]	(SER01068.1)	-1000	1000	0	Lipid metabolism
R_rxn06078	O_acetyl_L_homoserine_acetate_lyase_L_homocysteine_forming_c0	tsul[c] + trdrd[c] + achms[c] -> h[c] + hcys__L[c] + ac[c] + so3[c] + trdox[c]	(SEP80048.1)	0	1000	0	Lipid metabolism
R_rxn05607	maltose_transport_via_PEP_Pyr_PTS_c0	pep[c] + malt[e] <=> pyr[c] + malt6p[c]	(SEQ31526.1)	-1000	1000	0	Transport reaction
R_rxn03848	Biuret_amidohydrolase_c0	h[c] + h2o[c] + biuret[c] <=> co2[c] + nh4[c] + urea[c]	((SEQ16388.1) or (SEQ63529.1))	-1000	1000	0	Energy metabolism
R_rxn05348	Decanoyl_acyl_carrier_protein_malonyl_acyl_carrier_protein_C_acyltransferase_decarboxylating_c0	malACP[c] + dcaACP[c] -> ACP[c] + co2[c] + 3oddecACP[c]	(((SEP61243.1) and ((SER00595.1) or (SER00579.1) or (SEQ47378.1) or (SEP61209.1) or (SEQ85685.1))) or ((SEQ05430.1) or (SEQ98972.1)))	0	1000	0	Lipid metabolism
R_rxn05435	8_methyl_trans_dec_2_enoyl_ACP_NAD_plus__oxidoreductase_A_specific_c0	h[c] + nadh[c] + 8mtd2eACP[c] -> nad[c] + 8mdacp[c]	(SEP73306.1)	0	1000	0	Lipid metabolism
R_rxn03245	S_Hydroxydecanoyl_CoA_hydro_lyase_c0	3hdcoa[c] <=> h2o[c] + dc2coa[c]	((SEP72808.1) or (SEQ62160.1) or (SEQ46395.1) or (SEP83318.1) or (SEQ70289.1))	-1000	1000	0	Lipid metabolism
R_rxn01504	S_3_Hydroxy_3_methylglutaryl_CoA_hydro_lyase_trans_3_methylglutaconyl_CoA_forming_c0	hmgcoa[c] <=> h2o[c] + 3mgcoa[c]	((SEQ67790.1) or (SEQ67790.1))	-1000	1000	0	Amino acid metabolism
R_rxn00907	5_10_methylenetetrahydrofolate_NADP_plus__oxidoreductase_c0	nadp[c] + mlthf[c] <=> nadph[c] + methf[c]	((SEQ66165.1) and (SEQ66165.1))	-1000	1000	0	Metabolism of cofactors and vitamins
R_rxn05458	Acyl_carrier_protein_acetyltransferase_c0	h[c] + coa[c] + hedACP[c] <=> ACP[c] + pmtcoa[c]	((SEQ05558.1) or (SEP61265.1))	-1000	1000	0	Lipid metabolism
R_rxn02404	3_Deoxy_D_manno_octulosonate_8_phosphate_8_phosphohydrolase_c0	h2o[c] + kdo8p[c] -> pi[c] + kdo[c]	(SEQ67016.1)	0	1000	0	Carbohydrate metabolism
R_rxn02911	S_3_Hydroxydodecanoyl_CoA_hydro_lyase_c0	3hddcoa[c] <=> h2o[c] + dd2coa[c]	((SEQ70289.1) or (SEP72808.1) or (SEQ62160.1) or (SEP83318.1) or (SEQ46395.1))	-1000	1000	0	Lipid metabolism
R_rxn00012	sucrose_sucrose_1_beta_D_fructosyltransferase_c0	2 sucr[c] <=> glc_D[c] + frusyls[c]	((SEP89657.1) or (SEP55907.1))	-1000	1000	0	Carbohydrate metabolism
R_rxn05419	8_methyl_3_hydroxy_nonanoyl_ACP_hydro_lyase_c0	8m3hnACP[c] <=> h2o[c] + 8mtrn2ACP[c]	(SEQ85749.1)	-1000	1000	0	Lipid metabolism
R_rxn05581	RXN0_1683cemaizeexpGLYCEROL_c0	glyc[c] <=> glyc[e]	((SEQ88426.1) or (SEQ31725.1))	-1000	1000	0	Transport reaction
R_rxn07721	hydroxycinnamoyl_CoA_anthocyanidin_3_5_diglucoside_5_O_glucoside_6_O_hydroxycinnamoyltransferase_c0	caffcoa[c] + cyanin[c] <=> coa[c] + cya3g5cde[c]	(SEQ56859.1)	-1000	1000	0	Other metabolism
R_rxn05450	14_methyl_trans_pentadec_2_enoyl_ACP_NAD_plus__oxidoreductase_A_specific_c0	h[c] + nadh[c] + 14mtp2eACP[c] -> nad[c] + 14mpACP[c]	(SEP73306.1)	0	1000	0	Lipid metabolism
R_rxn12847	Gly_Try_aminopeptidase_c0	h2o[c] + glytyr[c] <=> gly[c] + tyr__L[c]	(((SEQ52524.1) or (SEP86434.1) or (SEP64475.1)) or (SEP66658.1) or ((SEP69793.1) or (SEP58318.1) or (SEP58237.1)))	-1000	1000	0	Amino acid metabolism
R_rxn05410	4_methyl_3_oxo_pentanoyl_ACP_NADP_plus__oxidoreductase_c0	h[c] + nadph[c] + 4m3openACP[c] <=> nadp[c] + 4m3hpeacp[c]	(SEQ03008.1)	-1000	1000	0	Lipid metabolism
R_rxn05443	13_methyl_trans_tetra_dec_2_enoyl_ACP_NAD_plus__oxidoreductase_A_specific_c0	h[c] + nadh[c] + 13mttd2eACP[c] -> nad[c] + 13mtdACP[c]	(SEP73306.1)	0	1000	0	Lipid metabolism
R_rxn09320	ATP_3_dephospho_CoA_5_triphosphoribosyltransferase_c0	atp[c] + dpcoa[c] <=> ade[c] + 2tpr3dpcoa[c]	(SEQ01815.1)	-1000	1000	0	Lipid metabolism
R_rxn09114	Phosphatidylglycerol_synthase_n_C18_1_c0	glyc3p[c] + cdpdodec11eg[c] <=> cmp[c] + pgp181[c]	(SER01068.1)	-1000	1000	0	Lipid metabolism
R_rxn08822	Lysophospholipase_L2_2_acylglycerophosphotidate__n_C18_0_c0	h2o[c] + 2octadcg3p[c] <=> 2 h[c] + glyc3p[c] + ocdca[c]	(SEP82774.1)	-1000	1000	0	Lipid metabolism
R_rxn02821	Acylneuraminyl_hydrolase_c0	acnam[c] + cereside[c] <=> h2o[c] + gm4[c]	((SEP60203.1) or (SEQ74914.1) or (SER02553.1) or (SEQ37081.1) or (SEP56545.1) or (SEP84463.1))	-1000	1000	0	Lipid metabolism
R_rxn05345	dodecanoyl_acyl_carrier_protein_malonyl_acyl_carrier_protein_C_acyltransferase_decarboxylating_c0	malACP[c] + ddcaACP[c] -> ACP[c] + co2[c] + 3omrsACP[c]	(((SEP61243.1) and ((SEP61209.1) or (SEQ85685.1) or (SEQ47378.1) or (SER00579.1) or (SER00595.1))) or ((SEQ98972.1) or (SEQ05430.1)))	0	1000	0	Lipid metabolism
R_rxn04068	Glycocholate_amidohydrolase_c0	h2o[c] + gchola[c] <=> gly[c] + cholate[c]	((SEQ32013.1) or (SEQ69780.1) or (SEP63427.1) or (SEP63198.1))	-1000	1000	0	Lipid metabolism
R_rxn01522	xanthine_NAD_plus__oxidoreductase_c0	h2o[c] + nad[c] + xan[c] -> h[c] + nadh[c] + urate[c]	(((SEP55593.1) or (SEP55755.1)) and (SEP55737.1) and (SEP55746.1))	0	1000	0	Nucleotide metabolism
R_rxn05422	10_methyl_3_oxo_undecanoyl_ACP_NADP_plus__oxidoreductase_c0	h[c] + nadph[c] + 10m3oxudACP[c] <=> nadp[c] + 10m3hundacp[c]	(SEQ03008.1)	-1000	1000	0	Lipid metabolism
R_rxn03891	R05612_c0	ipdp[c] + hexdp[c] -> ppi[c] + h[c] + hepdp[c]	((SEQ50766.1) or (SEQ91160.1))	0	1000	0	Lipid metabolism
R_rxn01465	S_dihydroorotate_amidohydrolase_c0	h2o[c] + dhor__S[c] <=> h[c] + cbasp[c]	((SEQ79556.1) or (SEQ58015.1))	-1000	1000	0	Nucleotide metabolism
R_rxn03208	S_adenosyl_L_methionine_S_coclaurine_N_methyltransferase_c0	amet[c] + coclane[c] <=> h[c] + ahcys[c] + nmethrine[c]	(SEQ56676.1)	-1000	1000	0	Other metabolism
R_rxn01643	L_Aspartate_4_semialdehyde_NADP_plus__oxidoreductase_phosphorylating_c0	h[c] + nadph[c] + 4pasp[c] -> nadp[c] + pi[c] + aspsa[c]	(((SEQ02570.1) or (SEQ87390.1)) or ((SEQ87390.1) or (SEQ02570.1)))	0	1000	0	Amino acid metabolism
R_rxn04457	R06605_c0	5houdic[c] -> co2[c] + allant[c]		0	1000	0	Nucleotide metabolism
R_rxn03487	1_4_beta_D_Glucan_glucohydrolase_c0	h2o[c] + celloptase[c] <=> glc_D[c] + cellhexse[c]	((SEP85135.1) or (SEQ12726.1) or (SEP64438.1))	-1000	1000	0	Carbohydrate metabolism
R_rxn00295	UDP_N_acetyl_D_glucosamine_4_epimerase_c0	uacgam[c] <=> udpacgal[c]	((SEP83227.1) or (SEQ56600.1) or (SEQ49594.1) or (SEQ40148.1))	-1000	1000	0	Carbohydrate metabolism
R_rxn08844	Lysophospholipase_L2_2_acylglycerophosphoethanolamine__n_C18_1_c0	h2o[c] + 1agpe18111Z[c] <=> h[c] + g3pe[c] + ocdce9a[c]	(SEP82774.1)	-1000	1000	0	Lipid metabolism
R_rxn05385	5_methyl_3_oxo_hexanoyl_ACP_NADP_plus__oxidoreductase_c0	h[c] + nadph[c] + 5me3oxhexACP[c] <=> nadp[c] + 5m3hhexaACP[c]	(SEQ03008.1)	-1000	1000	0	Lipid metabolism
R_rxn00707	ITP_cytidine_5_phosphotransferase_c0	itp[c] + cytd[c] <=> h[c] + cmp[c] + idp[c]	(SEQ86996.1)	-1000	1000	0	Nucleotide metabolism
R_rxn06937	L_glutamate_tRNAGlu_ligase_AMP_forming_c0	atp[c] + glu__L[c] + trnaglu[c] -> ppi[c] + h[c] + amp[c] + glutrna[c]	(SEQ73344.1)	0	1000	0	Amino acid metabolism
R_rxn02489	ATP_1D_myo_inositol_1_3_4_6_tetrakisphosphate_5_phosphotransferase_c0	atp[c] + mi1346p[c] <=> adp[c] + mi13456p[c]	(SEQ25691.1)	-1000	1000	0	Carbohydrate metabolism
R_rxn03095	Taurodeoxycholate_amidohydrolase_c0	h2o[c] + tdechola[c] <=> taur[c] + dchac[c]	((SEP63198.1) or (SEQ69780.1) or (SEQ32013.1) or (SEP63427.1))	-1000	1000	0	Lipid metabolism
R_rxn00566	L_Cysteine_hydrogen_sulfide_lyase_deaminating_pyruvate_forming_c0	h2o[c] + cys__L[c] -> h[c] + pyr[c] + nh4[c] + h2s[c]	((SEP99950.1) or (SEQ68044.1))	0	1000	0	Energy metabolism
R_rxn00708	Uridine_5_monophosphate_phosphohydrolase_c0	h2o[c] + ump[c] -> pi[c] + uri[c]	(SEQ24272.1)	0	1000	0	Nucleotide metabolism
R_rxn07433	R07602_c0	lpam[c] + 3mhtpp[c] <=> thmpp[c] + 3mbdhl[c]	(((SEP98107.1) or (SEP97835.1)) and ((SEP97850.1) or (SEP98122.1)))	-1000	1000	0	Amino acid metabolism
R_rxn03762	R05465_c0	g3p[c] + arg__L[c] <=> h[c] + pi[c] + cararg[c]	((SEP55706.1) or (SEQ46684.1))	-1000	1000	0	Amino acid metabolism
R_rxn00392	ATP_riboflavin_5_phosphotransferase_c0	atp[c] + ribflv[c] <=> h[c] + adp[c] + fmn[c]	((SEQ75567.1) and (SEQ75567.1))	-1000	1000	0	Metabolism of cofactors and vitamins
R_rxn01334	Sedoheptulose_1_7_bisphosphate_D_glyceraldehyde_3_phosphate_lyase_c0	s17bp[c] <=> dhap[c] + e4p_D[c]	(SEQ92150.1)	-1000	1000	0	Carbohydrate metabolism
R_rxn00830	Isopentenyl_diphosphate_delta3_delta2_isomerase_c0	ipdp[c] <=> dmpp[c]	(SEP83274.1)	-1000	1000	0	Carbohydrate metabolism
R_rxn08979	quinone_reductase_c0	h[c] + nadph[c] + 2dmmq8[c] -> nadp[c] + 2dmmql8[c]	(SER03147.1)	0	1000	0	Nucleotide metabolism
R_rxn01108	beta_D_Glucose_NAD_plus__1_oxoreductase_c0	nad[c] + glc_D[c] -> h[c] + nadh[c] + gluclate[c]	((SEP88591.1) or (SEP88591.1))	0	1000	0	Carbohydrate metabolism
R_rxn05219	nonpolar_amino_acid_transporting_ATPase_c0	h2o[c] + atp[c] + met__L[e] -> h[c] + met__L[c] + adp[c] + pi[c]	((SEQ78180.1) and (SEQ78211.1))	0	1000	0	Transport reaction
R_rxn03406	Undecaprenyl_diphospho_N_acetylmuramoyl_N_acetylglucosamine__c0	atp[c] + nh4[c] + uaaAgla[c] -> h[c] + adp[c] + pi[c] + uaaAgtla[c]	((SEP64789.1) or (SEP66160.1) or (SEP65235.1))	0	1000	0	Carbohydrate metabolism
R_rxn00029	5_aminolevulinate_hydro_lyase_adding_5_aminolevulinate_and_cyclizing_porphobilinogen_forming_c0	2 5aop[c] -> h[c] + 2 h2o[c] + ppbng[c]	(SEQ49792.1)	0	1000	0	Metabolism of cofactors and vitamins
R_rxn00609	myo_Inositol_1_phosphate_synthase_c0	mi1p__D[c] <=> g6p[c]	(SEP99508.1)	-1000	1000	0	Carbohydrate metabolism
R_rxn06673	Acetyl_CoA_carbon_dioxide_ligase_ADP_forming_c0	accoa[c] + cbtnCCP[c] -> malcoa[c] + btnCCP[c]	(((SER00347.1) or (SEQ67728.1) or (SEQ94622.1) or (SEQ05690.1) or (SEQ98982.1) or (SER03423.1) or (SEQ91171.1)) and ((SEQ91171.1) or (SER03423.1) or (SEQ05690.1) or (SEQ98982.1) or (SEQ94622.1) or (SEQ67728.1) or (SER00347.1)))	0	1000	0	Metabolism of cofactors and vitamins
R_rxn07734	hydroxycinnamoyl_CoA_anthocyanidin_3_5_diglucoside_5_O_glucoside_6_O_hydroxycinnamoyltransferase_c0	caffcoa[c] + delphin[c] <=> coa[c] + delgluside[c]	(SEQ56859.1)	-1000	1000	0	Biosynthesis of secondary metabolites
R_rxn12646	RXN0_6983c_c0	h2o[c] + glygln[c] <=> gly[c] + gln__L[c]	(((SEP64475.1) or (SEP86434.1) or (SEQ52524.1)) or (SEP66658.1) or ((SEP58237.1) or (SEP69793.1) or (SEP58318.1)))	-1000	1000	0	Amino acid metabolism
R_rxn06777	S_3_Hydroxytetradecanoyl_CoA_NAD_plus__oxidoreductase_c0	nad[c] + 3htdcoa[c] <=> h[c] + nadh[c] + 3otdcoa[c]	(((SEP83845.1) and ((SEP83845.1) or (SEQ77671.1) or (SEQ46395.1) or (SEP87387.1) or (SEQ43872.1) or (SEQ71198.1))) or ((SEP83845.1) or (SEQ77671.1) or (SEQ46395.1) or (SEQ71198.1) or (SEQ43872.1) or (SEP87387.1)))	-1000	1000	0	Lipid metabolism
R_rxn03869	Acylamide_aminohydrolase_c0	h2o[c] + bzmd[c] -> nh4[c] + bz[c]	(SEP97715.1)	0	1000	0	Other metabolism
R_rxn05256	AMP_sulfite_thioredoxin_disulfide_oxidoreductaseadenosine_5_phosphosulfate_forming_c0	aps[c] + trdrd[c] -> h[c] + amp[c] + so3[c] + trdox[c]	(SEQ45195.1)	0	1000	0	Energy metabolism
R_rxn05448	10_methyl_trans_undec_2_enoyl_ACP_NAD_plus__oxidoreductase_A_specific_c0	h[c] + nadh[c] + 10mtu2eACP[c] -> nad[c] + 10muACP[c]	(SEP73306.1)	0	1000	0	Lipid metabolism
R_rxn05446	6_methyl_trans_hept_2_enoyl_ACP_NAD_plus__oxidoreductase_A_specific_c0	h[c] + nadh[c] + 6mth2eACP[c] -> nad[c] + 6mhacp[c]	(SEP73306.1)	0	1000	0	Lipid metabolism
R_rxn02175	ATP_pantetheine_4_phosphate_adenylyltransferase_c0	atp[c] + pan4p[c] <=> ppi[c] + dpcoa[c]	(SEQ73715.1)	-1000	1000	0	Biosynthesis of secondary metabolites
R_rxn01634	5_Dehydro_4_deoxy_D_glucarate_hydro_lyase_decarboxylating_c0	h[c] + 5dh4dglc[c] -> h2o[c] + co2[c] + 25dop[c]	(SEQ40126.1)	0	1000	0	Carbohydrate metabolism
R_rxn03440	R05076_c0	e3mmalcoa[c] <=> h2o[c] + mescoa[c]	((SEQ70289.1) or (SEP72808.1) or (SEP83318.1) or (SEQ62160.1) or (SEQ46395.1))	-1000	1000	0	Carbohydrate metabolism
R_rxn03884	2_dehydro_3_deoxy_D_gluconate_6_phosphate_D_glyceraldehyde_3_phosphate_lyase_c0	e3mmal[c] <=> pyr[c] + g3p[c]	((SEP63585.1) and (SEP63585.1))	-1000	1000	0	Carbohydrate metabolism
R_rxn04385	L_threonine_O_3_phosphate_carboxy_lyase_c0	h[c] + thrp[c] -> co2[c] + applp[c]	(SEP72327.1)	0	1000	0	Metabolism of cofactors and vitamins
R_rxn03861	S_3_Hydroxybutanoyl_CoA_NADP_plus__oxidoreductase_c0	nadp[c] + 3hbcoa[c] <=> 2 h[c] + nadph[c] + aacoa[c]	((SEQ77671.1) or (SEP87387.1) or (SEQ71198.1))	-1000	1000	0	Lipid metabolism
R_rxn01675	dTTP_alpha_D_glucose_1_phosphate_thymidylyltransferase_c0	g1p[c] + dttp[c] <=> ppi[c] + dtdpglu[c]	(SEP57404.1)	-1000	1000	0	Carbohydrate metabolism
R_rxn02353	beta_Alanyl_Npai_methyl_L_histidine_hydrolase_c0	h2o[c] + ans[c] <=> ala_B[c] + NPmehis[c]	((SEQ79458.1) or (SEP72287.1))	-1000	1000	0	Amino acid metabolism
R_rxn08839	Lysophospholipase_L2_2_acylglycerophosphoethanolamine__n_C14_0_c0	h2o[c] + 2agpetetra[c] <=> h[c] + g3pe[c] + ttdca[c]	(SEP82774.1)	-1000	1000	0	Lipid metabolism
R_rxn03536	R05221_c0	atp[c] + adocbi[c] -> h[c] + adp[c] + adocbip[c]	(SEP66731.1)	0	1000	0	Metabolism of cofactors and vitamins
R_rxn00149	pyruvaldehyde_NAD_plus__oxidoreductase_c0	h2o[c] + nad[c] + mthgxl[c] <=> 2 h[c] + nadh[c] + pyr[c]	(SEP71970.1)	-1000	1000	0	Carbohydrate metabolism
R_rxn01575	L_Isoleucine_2_oxoglutarate_aminotransferase_c0	akg[c] + ile__L[c] <=> glu__L[c] + 3mop[c]	(SEQ98944.1)	-1000	1000	0	Amino acid metabolism
R_rxn02009	UDP_N_acetylmuramoyl_L_alanyl_D_glutamate_L_lysine_gamma_ligase_ADP_forming_c0	atp[c] + lys__L[c] + uamag[c] <=> h[c] + adp[c] + pi[c] + uAgl[c]	(SEQ55499.1)	-1000	1000	0	Carbohydrate metabolism
R_rxn05398	11_methyl_3_hydroxy_dodecanoyl_ACP_hydro_lyase_c0	11m3hdodeACP[c] <=> h2o[c] + 11mtdeACP[c]	(SEQ85749.1)	-1000	1000	0	Lipid metabolism
R_rxn01868	p_Cumic_alcohol_NADP_plus__oxidoreductase_c0	nadp[c] + h2o[c] + betald[c] -> 2 h[c] + nadph[c] + glyb[c]	(SEQ66227.1)	0	1000	0	Amino acid metabolism
R_rxn03240	S_3_Hydroxyhexadecanoyl_CoA_hydro_lyase_c0	3hhdcoa[c] <=> h2o[c] + hdd2coa[c]	((SEQ70289.1) or (SEQ62160.1) or (SEQ46395.1) or (SEP83318.1) or (SEP72808.1))	-1000	1000	0	Lipid metabolism
R_rxn09562	Guanylate_kinase_c0	h[c] + gmp[c] + datp[c] <=> gdp[c] + dadp[c]	(SEP91166.1)	-1000	1000	0	Nucleotide metabolism
R_rxn05359	4_methyl_3_oxo_hexanoyl_ACP_malonyl_acyl_carrier_protein_C_acyltransferase_decarboxylating_c0	malACP[c] + 2mbacp[c] -> ACP[c] + co2[c] + 4m3ohexACP[c]	((SEP61243.1) and ((SEP61209.1) or (SEQ85685.1) or (SEQ47378.1) or (SER00595.1) or (SER00579.1)))	0	1000	0	Lipid metabolism
R_rxn06098	Phosphatidylcholine_sterol_O_acyltransferase_c0	sterol[c] + lectin[c] <=> 2lystin[c] + stester[c]	((SEQ47292.1) or (SEQ16689.1))	-1000	1000	0	Lipid metabolism
R_rxn00555	L_glutamine_D_fructose_6_phosphate_isomerase_deaminating_c0	f6p[c] + gln__L[c] <=> glu__L[c] + gam6p[c]	(SEQ68311.1)	-1000	1000	0	Amino acid metabolism
R_rxn03282	R04805_c0	nad[c] + xol7ah3[c] <=> h[c] + nadh[c] + xol7ah2al[c]	((SEQ45109.1) or (SEQ72221.1) or (SEQ38888.1) or (SEQ37615.1) or (SEP87018.1))	-1000	1000	0	Lipid metabolism
R_rxn03080	5_amino_6_D_ribitylaminouracil_butanedionetransferase_c0	db4p[c] + 4r5au[c] <=> h[c] + 2 h2o[c] + pi[c] + dmlz[c]	(SEP90467.1)	-1000	1000	0	Metabolism of cofactors and vitamins
R_rxn10237	isohexadecanoyl_phosphatidylserine_decarboxylase_c0	2 h[c] + diihexpser[c] <=> co2[c] + diihexpe[c]	(SEQ44024.1)	-1000	1000	0	Other metabolism
R_rxn01044	D_xylose_aldose_ketose_isomerase_c0	xyl__D[c] <=> lyxul[c]	((SEQ94688.1) or (SEP70912.1))	-1000	1000	0	Carbohydrate metabolism
R_rxn10011	acyl_CoA_dehydrogenase_octanoyl_CoA_c0	h[c] + nadh[c] + oc2coa[c] -> nad[c] + occoa[c]	((SEP88996.1) or (SEQ58347.1))	0	1000	0	Lipid metabolism
R_rxn12644	methionyl_aminopeptidase_c0	h2o[c] + alathr[c] <=> ala__L[c] + thr__L[c]	(((SEP64475.1) or (SEP86434.1) or (SEQ52524.1)) or (SEP66658.1) or ((SEP58237.1) or (SEP58318.1) or (SEP69793.1)))	-1000	1000	0	Amino acid metabolism
R_rxn00147	ATP_pyruvate_water_phosphotransferase_c0	h2o[c] + atp[c] + pyr[c] -> 3 h[c] + amp[c] + pi[c] + pep[c]	(SEQ10958.1)	0	1000	0	Carbohydrate metabolism
R_rxn05365	6_methyl_3_hydroxy_octanoyl_ACP_hydro_lyase_c0	6m3hoctACP[c] <=> h2o[c] + 6mto2eACP[c]	(SEQ85749.1)	-1000	1000	0	Lipid metabolism
R_rxn00737	L_threonine_ammonia_lyase_2_oxobutanoate_forming_c0	thr__L[c] -> nh4[c] + 2obut[c]	(SEQ68264.1)	0	1000	0	Amino acid metabolism
R_rxn08843	Lysophospholipase_L2_2_acylglycerophosphoethanolamine__n_C18_0_c0	h2o[c] + 2agpe180[c] <=> h[c] + g3pe[c] + ocdca[c]	(SEP82774.1)	-1000	1000	0	Lipid metabolism
R_rxn04723	R06914_c0	h2o[c] + nad[c] + 3msade[c] <=> 2 h[c] + nadh[c] + 3msial[c]	((SEQ87390.1) or (SEQ02570.1))	-1000	1000	0	Other metabolism
R_rxn01256	Chorismate_pyruvatemutase_c0	chor[c] -> pphn[c]	(SEQ86966.1)	0	1000	0	Amino acid metabolism
R_rxn00213	UTP_alpha_D_glucose_1_phosphate_uridylyltransferase_c0	g1p[c] + utp[c] <=> ppi[c] + udpg[c]	(SEQ55521.1)	-1000	1000	0	Nucleotide metabolism
R_rxn01740	Shikimate_NADP_plus__3_oxidoreductase_c0	nadp[c] + skm[c] <=> h[c] + nadph[c] + 3dhsk[c]	(SEQ79350.1)	-1000	1000	0	Amino acid metabolism
R_rxn02642	S_Tetrahydrocolumbamine_oxigen_oxidoreductase_c0	h[c] + 2 o2[c] + isopamine[c] <=> 2 h2o2[c] + columine[c]	(SEP91226.1)	-1000	1000	0	Biosynthesis of secondary metabolites
R_rxn05573	D_glucose_transport_in_via_proton_symport_c0	h[e] + glc_D[e] <=> h[c] + glc_D[c]	(SEQ73895.1)	-1000	1000	0	Transport reaction
R_rxn00190	Deamido_NAD_plus__L_glutamine_amido_ligase_AMP_forming_c0	h2o[c] + atp[c] + gln__L[c] + nadh[c] -> ppi[c] + 2 h[c] + amp[c] + nad[c] + glu__L[c]	(SEP64730.1)	0	1000	0	Amino acid metabolism
R_rxn05327	Decanoyl_acyl_carrier_protein_malonyl_CoA_C_acyltransferasedecarboxylating__oxoacyl__and_enoyl_reducing_c0	2 h[c] + nadh[c] + tdec2eACP[c] -> nad[c] + dcaACP[c]	(SEP73306.1)	0	1000	0	Lipid metabolism
R_rxn04841	Glutathione__15_HPETE_oxidoreductase_c0	2 gsh[c] + 15hpet[c] <=> h2o[c] + gthox[c] + 15shete[c]	(SEQ93423.1)	-1000	1000	0	Lipid metabolism
R_rxn02762	2_3_Cyclic_CMP_3_nucleotidohydrolase_c0	h2o[c] + 23ccmp[c] -> h[c] + 3cmp[c]	(SEP69833.1)	0	1000	0	Nucleotide metabolism
R_rxn05655	sucrose_transport_via_PEP_Pyr_PTS_c0	pep[c] + sucr[e] <=> pyr[c] + suc6p[c]	(SEQ31526.1 or SEQ31523.1)	-1000	1000	0	Transport reaction
R_rxn02314	ATP_D_tagatose_6_phosphate_1_phosphotransferase_c0	atp[c] + tag6p__D[c] <=> h[c] + adp[c] + tagdp__D[c]	((SEQ25691.1) or (SEQ70556.1) or (SEQ56611.1))	-1000	1000	0	Carbohydrate metabolism
R_rxn08801	Lysophospholipase_L1_2_acylglycerophosphotidate__n_C18_0_periplasm_c0	h2o[c] + 1odecg3p[c] <=> h[c] + glyc3p[c] + ocdca[c]	(SEP82774.1)	-1000	1000	0	Lipid metabolism
R_rxn02161	ATP_L_rhamnulose_1_phosphotransferase_c0	atp[c] + rml[c] <=> h[c] + adp[c] + rml1p[c]	(SEQ35284.1)	-1000	1000	0	Carbohydrate metabolism
R_rxn02275	4_Guanidinobutanamide_amidohydrolase_c0	h2o[c] + 4gudbd[c] -> nh4[c] + 4gudbutn[c]	(SEP97715.1)	0	1000	0	Amino acid metabolism
R_rxn00503	S_1_pyrroline_5_carboxylate_NAD_plus__oxidoreductase_c0	2 h2o[c] + nad[c] + 1pyr5c[c] <=> h[c] + nadh[c] + glu__L[c]	(SEQ98871.1)	-1000	1000	0	Amino acid metabolism
R_rxn00927	Adenosine_ribohydrolase_c0	h2o[c] + adn[c] <=> ade[c] + rib__D[c]	((SER04296.1) or (SEQ58888.1) or (SER02051.1))	-1000	1000	0	Nucleotide metabolism
R_rxn04043	ADP_D_fructose_6_phosphate_1_phosphotransferase_c0	adp[c] + f6p[c] -> 2 h[c] + amp[c] + fdp[c]	(SEP84056.1)	0	1000	0	Carbohydrate metabolism
R_rxn07261	R07384_c0	2 h[c] + cmp[c] + plasmine[c] <=> cdpea[c] + ak2g[c]	(SEP68479.1)	-1000	1000	0	Lipid metabolism
R_rxn03910	2_Phospho_4_cytidine_5_diphospho_2_C_methyl_D_erythritol_CMP_lyase_cyclizing_c0	2p4c2me[c] <=> cmp[c] + 2mecdp[c]	(SEQ24969.1)	-1000	1000	0	Biosynthesis of secondary metabolites
R_rxn00237	ATP_GDP_phosphotransferase_c0	atp[c] + gdp[c] <=> adp[c] + gtp[c]	(SEP58731.1)	-1000	1000	0	Nucleotide metabolism
R_rxn01489	Geranylgeranyl_diphosphate_geranylgeranyl_diphosphate_geranylgeranyltransferase_c0	2 ggdp[c] -> ppi[c] + h[c] + prephytedp[c]	((SEP82999.1) or (SEQ38804.1))	0	1000	0	Biosynthesis of secondary metabolites
R_rxn07100	CDPethanolamine_1_alkyl_2_acylglycerol_ethanolaminephosphotransferase_c0	cdpea[c] + ak2g_hs[c] <=> 2 h[c] + cmp[c] + ak2gpe[c]	(SEP68479.1)	-1000	1000	0	Lipid metabolism
R_rxn03540	R05225_c0	4 h2o[c] + 4 atp[c] + 4 gln__L[c] + adcobdam[c] <=> 4 h[c] + 4 adp[c] + 4 pi[c] + 4 glu__L[c] + adcobhex[c]	(SEP72607.1)	-1000	1000	0	Metabolism of cofactors and vitamins
R_rxn08311	CDP_diacylglycerol_synthetase_n_C18_0_c0	ctp[c] + pa180[c] <=> ppi[c] + h[c] + cdpdodecg[c]	(SEQ74514.1)	-1000	1000	0	Lipid metabolism
R_rxn03919	D_glycero_beta_D_manno_heptose_1_7_bisphosphate_7_phosphohydrolase_c0	h2o[c] + gmhep17bp[c] -> pi[c] + gmhep1p[c]	((SEP82208.1) or (SEP82165.1))	0	1000	0	Other metabolism
R_rxn10264	isohexadecanoyl_CDPdiacylglycerol_sn_glycerol_3_phosphate_3_phosphatidyltransferase_c0	cdp12diihexgl[c] + glyc3p[c] <=> cmp[c] + diihexpglycp[c]	(SER01068.1)	-1000	1000	0	Lipid metabolism
R_rxn03421	2_5_Diaminopyrimidine_nucleoside_triphosphate_mutase_c0	25dnp[c] <=> 25dtrine[c]	(SEQ06134.1)	-1000	1000	0	Metabolism of cofactors and vitamins
R_rxn10227	anteisoheptadecanoyl_CDPdiacylglycerol_serine_O_phosphatidyltransferase_c0	ser__L[c] + cdpdiadecg[c] -> 2 h[c] + cmp[c] + diateptpser[c]	(SEQ44049.1)	0	1000	0	Lipid metabolism
R_rxn05336	3R_3_Hydroxypalmitoyl_acyl_carrier_protein_NADP_plus__oxidoreductase_c0	nadp[c] + 3hpalmACP[c] <=> nadph[c] + 3opalmACP[c]	(SEQ03008.1)	-1000	1000	0	Lipid metabolism
R_rxn09210	Phosphatidylserine_syntase_n_C18_0_c0	ser__L[c] + cdpdodecg[c] -> 2 h[c] + cmp[c] + ps180[c]	(SEQ44049.1)	0	1000	0	Lipid metabolism
R_rxn01484	N_Acetyl_D_glucosamine_6_phosphate_amidohydrolase_c0	h2o[c] + acgam6p[c] -> ac[c] + gam6p[c]	(SEQ25719.1)	0	1000	0	Carbohydrate metabolism
R_rxn04712	R06903_c0	fum[c] + 2metlene[c] -> nap2metsucc[c]	(SEQ13810.1)	0	1000	0	Other metabolism
R_rxn05371	8_methyl_decanoyl_ACP_malonyl_acyl_carrier_protein_C_acyltransferase_decarboxylating_c0	malACP[c] + 8mdacp[c] -> ACP[c] + co2[c] + 10m3odACP[c]	((SEP61243.1) and ((SER00595.1) or (SER00579.1) or (SEQ47378.1) or (SEQ85685.1) or (SEP61209.1)))	0	1000	0	Lipid metabolism
R_rxn04794	propanoyl_CoA_formate_C_propanoyltransferase_c0	coa[c] + 2obut[c] <=> for[c] + ppcoa[c]	(SEQ45091.1)	-1000	1000	0	Amino acid metabolism
R_rxn01717	S_Adenosyl_L_methionine_tyramine_N_methyltransferase_c0	amet[c] + tym[c] <=> h[c] + ahcys[c] + nmettyam[c]	((SEQ78239.1) or (SEP72444.1))	-1000	1000	0	Amino acid metabolism
R_rxn05567	Galactitol_transport_via_PEP_Pyr_PTS_c0	pep[c] + galt[e] <=> pyr[c] + galt1p[c]	(SEQ31526.1)	-1000	1000	0	Transport reaction
R_rxn02181	3_Hydroxypropionyl_CoA_hydro_lyase_c0	3hpcoa[c] <=> h2o[c] + pp2coa[c]	((SEQ62160.1) or (SEQ46395.1) or (SEP83318.1) or (SEP72808.1) or (SEQ70289.1))	-1000	1000	0	Lipid metabolism
R_rxn01119	UDP_galactose_undecaprenyl_phosphate_galactose_phosphotransferase_c0	udcpp[c] + udpgal[c] <=> ump[c] + agaldipenol[c]	((SEQ17847.1) or (SEP81369.1))	-1000	1000	0	Carbohydrate metabolism
R_rxn00532	3_oxopropanoate_NADP_plus__oxidoreductase_CoA_malonylating_c0	nadp[c] + coa[c] + msa[c] <=> h[c] + nadph[c] + malcoa[c]	((SEQ87390.1) or (SEQ02570.1))	-1000	1000	0	Lipid metabolism
R_rxn00132	Adenosine_5_monophosphate_phosphohydrolase_c0	h2o[c] + amp[c] -> pi[c] + adn[c]	(SEQ24272.1)	0	1000	0	Nucleotide metabolism
R_rxn01204	4_aminobutanoate_2_oxoglutarate_aminotransferase_c0	akg[c] + 4abut[c] <=> glu__L[c] + sucsal[c]	(SEQ74812.1)	-1000	1000	0	Amino acid metabolism
R_rxn14256	beta_D_mannoside_mannohydrolase_c0	h2o[c] + manside[c] <=> roh[c] + man[c]	(SEP87888.1)	-1000	1000	0	Carbohydrate metabolism
R_rxn07622	R07831_c0	h2o[c] + dihpgluc[c] <=> h[c] + 3h5oxhate[c]	(SEP72425.1)	-1000	1000	0	Other metabolism
R_rxn02819	S_Adenosyl_L_methionine_16_methoxy_2_3_dihydro_3_hydroxytabersonine_N_methyltransferase_c0	amet[c] + 16dhysonie[c] <=> h[c] + ahcys[c] + deadoline[c]	(SEP64607.1)	-1000	1000	0	Other metabolism
R_rxn01479	CTP_ethanolamine_phosphate_cytidylyltransferase_c0	ctp[c] + ethamp[c] <=> ppi[c] + cdpea[c]	(SEP59128.1)	-1000	1000	0	Lipid metabolism
R_rxn08815	Lysophospholipase_L1_2_acylglycerophosphoglycerol__n_C18_0_periplasm_c0	h2o[c] + pa180160[c] <=> h[c] + g3pg[c] + ocdca[c]	(SEP82774.1)	-1000	1000	0	Lipid metabolism
R_rxn00472	ornithine_racemase_c0	orn[c] <=> orn__D[c]	((SEQ46395.1) or (SEP83845.1))	-1000	1000	0	Amino acid metabolism
R_rxn00126	ATP_L_methionine_S_adenosyltransferase_c0	h2o[c] + met__L[c] + atp[c] -> ppi[c] + h[c] + amet[c] + pi[c]	((SEP79871.1) or (SEP91073.1))	0	1000	0	Amino acid metabolism
R_rxn01518	ATP_deoxyuridine_5_phosphotransferase_c0	atp[c] + duri[c] <=> h[c] + adp[c] + dump[c]	(SEQ81802.1)	-1000	1000	0	Nucleotide metabolism
R_rxn12844	Gly_Cys_aminopeptidase_c0	h2o[c] + glycys[c] <=> gly[c] + cys__L[c]	(((SEP64475.1) or (SEQ52524.1) or (SEP86434.1)) or (SEP66658.1) or ((SEP58237.1) or (SEP58318.1) or (SEP69793.1)))	-1000	1000	0	Nucleotide metabolism
R_rxn08798	Lysophospholipase_L1_2_acylglycerophosphotidate__n_C14_1_periplasm_c0	h2o[c] + 1tdec7eg3p[c] -> 2 h[c] + glyc3p[c] + ttdcea[c]	(SEP82774.1)	0	1000	0	Lipid metabolism
R_rxn06905	R05363_c0	h2o[c] + 6ix2htrie[c] <=> h[c] + 24c33dichate[c] + 2h3c24die[c]	(SEP72425.1)	-1000	1000	0	Other metabolism
R_rxn00058	Ferrocytochrome_c_oxygen_oxidoreductase_c0	4 h[c] + o2[c] + 4 focytC[c] <=> 2 h2o[c] + 4 ficytC[c]	((SEP67052.1) or ((SEP88171.1) or (SEP67067.1) or (SER02906.1)) or ((SEP67101.1) or (SER02928.1)) or (SEP67175.1))	-1000	1000	0	Metabolism of cofactors and vitamins
R_rxn02584	N_Methylhexanamide_amidohydrolase_c0	h2o[c] + nmhexmide[c] <=> mma[c] + hxa[c]	(SER01085.1)	-1000	1000	0	Lipid metabolism
R_rxn08306	CDP_diacylglycerol_synthetase_n_C12_0_c0	ctp[c] + pa120[c] <=> ppi[c] + h[c] + cdpdddecg[c]	(SEQ74514.1)	-1000	1000	0	Lipid metabolism
R_rxn08821	Lysophospholipase_L2_2_acylglycerophosphotidate__n_C16_1_c0	h2o[c] + 2hdec9eg3p[c] <=> 2 h[c] + hdcea[c] + glyc3p[c]	(SEP82774.1)	-1000	1000	0	Lipid metabolism
R_rxn05381	14_methyl_3_hydroxy_hexa_decanoyl_ACP_hydro_lyase_c0	14m3hexadACP[c] <=> h2o[c] + 14mhexd2eACP[c]	(SEQ85749.1)	-1000	1000	0	Lipid metabolism
R_rxn05340	3R_3_Hydroxydodecanoyl_acyl_carrier_protein_NADP_plus__oxidoreductase_c0	nadp[c] + 3hddecACP[c] <=> nadph[c] + 3oddecACP[c]	(SEQ03008.1)	-1000	1000	0	Lipid metabolism
R_rxn13952	tetrahydropalmatine_oxygen_oxidoreductase_c0	h[c] + 2 o2[c] + thptdn[c] <=> 2 h2o2[c] + palm[c]	(SEP91226.1)	-1000	1000	0	Biosynthesis of secondary metabolites
R_rxn00484	L_Tryptophan_decarboxy_lyase_c0	h[c] + trp__L[c] -> co2[c] + trypta[c]	(SEQ56731.1)	0	1000	0	Amino acid metabolism
R_rxn14301	L_arginine_taurine_amidinotransferase_c0	taur[c] + arg__L[c] <=> orn[c] + taurm[c]	(SEP70984.1)	-1000	1000	0	Nucleotide metabolism
R_rxn00299	GTP_7_8_8_9_dihydrolase_c0	h2o[c] + gtp[c] -> h[c] + for[c] + ahdt[c]	(SEQ06134.1)	0	1000	0	Metabolism of cofactors and vitamins
R_rxn05389	7_methyl_3_oxo_octanoyl_ACP_NADP_plus__oxidoreductase_c0	h[c] + nadph[c] + 7m4oxocACP[c] <=> nadp[c] + 7m3hoctACP[c]	(SEQ03008.1)	-1000	1000	0	Lipid metabolism
R_rxn04737	R06928_c0	h2o[c] + nad[c] + npthl[c] <=> 2 h[c] + nadh[c] + npthte[c]	((SEQ02570.1) or (SEQ87390.1))	-1000	1000	0	Other metabolism
R_rxn02379	alpha_D_Hexose_1_phosphate_1_6_phosphomutase_c0	adhex1p[c] <=> adhex6p[c]	(SEQ18356.1)	-1000	1000	0	Other metabolism
R_rxn05735	aldehyde_dehydrogenase_aminoacetaldehyde__NAD_c0	h2o[c] + nad[c] + aacald[c] -> 2 h[c] + nadh[c] + gly[c]	((SEQ87730.1) or (SEQ67463.1) or (SEQ67477.1))	0	1000	0	Amino acid metabolism
R_rxn03921	R05649_c0	h2o[c] + nad[c] + 1h2nap[c] <=> 2 h[c] + nadh[c] + 1h2napte[c]	((SEQ02570.1) or (SEQ87390.1))	-1000	1000	0	Other metabolism
R_rxn01008	UDP_glucuronate_4_epimerase_c0	udpglcur[c] <=> udpgalur[c]	(SEQ71023.1)	-1000	1000	0	Carbohydrate metabolism
R_rxn02484	ATP_4_amino_5_hydroxymethyl_2_methylpyrimidine_5_phosphotransferase_c0	atp[c] + 4ahmmp[c] <=> h[c] + adp[c] + 4ampm[c]	(SEQ73616.1)	-1000	1000	0	Metabolism of cofactors and vitamins
R_rxn00013	D_Glucose_1_phosphate_D_glucose_1_phosphate_6_phosphotransferase_c0	2 h[c] + 2 g1p[c] <=> glc_D[c] + g16bp[c]	(SEQ68406.1)	-1000	1000	0	Carbohydrate metabolism
R_rxn02916	R04175_c0	6a2ohxnt[c] -> h[c] + h2o[c] + 1pipdn2c[c]		0	1000	0	Amino acid metabolism
R_rxn03618	formaldehyde_NAD_plus__oxidoreductase_mycothiol_formylating_c0	nad[c] + fald[c] + msh[c] <=> h[c] + nadh[c] + Sfglutth[c]	((SEQ02570.1) or (SEQ87390.1))	-1000	1000	0	Metabolism of cofactors and vitamins
R_rxn12639	RXN0_6976c_c0	h2o[c] + alagln[c] <=> ala__L[c] + gln__L[c]	(((SEP86434.1) or (SEQ52524.1) or (SEP64475.1)) or (SEP66658.1) or ((SEP58318.1) or (SEP69793.1) or (SEP58237.1)))	-1000	1000	0	Amino acid metabolism
R_rxn01000	prephenate_hydro_lyase_decarboxylating_phenylpyruvate_forming_c0	h[c] + pphn[c] -> h2o[c] + co2[c] + phpyr[c]	(SEQ00647.1)	0	1000	0	Amino acid metabolism
R_rxn00363	Cytidine_5_monophosphate_phosphohydrolase_c0	h2o[c] + cmp[c] -> pi[c] + cytd[c]	(SEQ24272.1)	0	1000	0	Nucleotide metabolism
R_rxn01462	4_Guanidinobutanoate_amidinohydrolase_c0	h2o[c] + 4gudbutn[c] <=> urea[c] + 4abut[c]	((SEQ51444.1) or (SEQ51426.1))	-1000	1000	0	Amino acid metabolism
R_rxn08128	Amylomaltase_maltopentaose_c0	malt[c] + maltpt[c] <=> glc_D[c] + malthx[c]	(SEP57961.1)	-1000	1000	0	Carbohydrate metabolism
R_rxn01670	Nicotinamide_ribonucleotide_phosphohydrolase_c0	h2o[c] + nmn[c] -> pi[c] + rnam[c]	(SEQ24272.1)	0	1000	0	Metabolism of cofactors and vitamins
R_rxn04832	1_nitro_5_hydroxy_6_glutathionyl_5_6_dihydronaphthalene_glutathione_lyase_epoxide_forming_c0	gsh[c] + nitro56ox[c] <=> nitrogludine[c]	(SEP83022.1)	-1000	1000	0	Other metabolism
R_rxn12643	RXN0_6979c_c0	h2o[c] + alaleu[c] -> ala__L[c] + leu__L[c]	(((SEQ52524.1) or (SEP86434.1) or (SEP64475.1)) or (SEP66658.1) or ((SEP58237.1) or (SEP69793.1) or (SEP58318.1)))	0	1000	0	Amino acid metabolism
R_rxn02522	2_3_Cyclic_UMP_3_nucleotidohydrolase_c0	h2o[c] + 23cump[c] -> h[c] + 3ump[c]	(SEP69833.1)	0	1000	0	Nucleotide metabolism
R_rxn01300	ATP_L_homoserine_O_phosphotransferase_c0	atp[c] + hom__L[c] <=> h[c] + adp[c] + phom[c]	((SEQ71605.1) or (SEP97885.1))	-1000	1000	0	Amino acid metabolism
R_rxn03402	beta_D_Glucosyl_2_coumarinate_glucohydrolase_c0	h2o[c] + bdg2hc[c] <=> glc_D[c] + 2coum[c]	(SEP87888.1)	-1000	1000	0	Carbohydrate metabolism
R_rxn14054	trans_3_Chloro_2_propene_1_ol_NAD_plus__oxidoreductase_c0	nad[c] + t3c2p1ol[c] <=> h[c] + nadh[c] + 3caldh[c]	((SEQ72221.1) or (SEQ38888.1) or (SEP87018.1) or (SEQ37615.1) or (SEQ45109.1))	-1000	1000	0	Other metabolism
R_rxn03012	R04336_c0	2a6obut[c] -> h[c] + h2o[c] + thdp[c]	(SEQ75892.1)	0	1000	0	Amino acid metabolism
R_rxn10195	Teichoic_acid_glucose_substituted_export_c0	prenoN_ated[c] + petido[c] <=> h[c] + udcpp[c] + gtca3[c]	(SEP83095.1)	-1000	1000	0	Biosynthesis of secondary metabolites
R_rxn03908	ATP_4_Cytidine_5_diphospho_2_C_methyl_D_erythritol_2_phosphotransferase_c0	atp[c] + 4c2me[c] <=> h[c] + adp[c] + 2p4c2me[c]	(SEQ56225.1)	-1000	1000	0	Biosynthesis of secondary metabolites
R_rxn09197	Phosphatidylserine_decarboxylase_n_C12_0_c0	2 h[c] + ps120[c] <=> co2[c] + pe120[c]	(SEQ44024.1)	-1000	1000	0	Lipid metabolism
R_rxn00838	IMP_L_aspartate_ligase_GDP_forming_c0	imp[c] + asp__L[c] + gtp[c] -> 2 h[c] + pi[c] + gdp[c] + dcamp[c]	(SEQ92412.1)	0	1000	0	Nucleotide metabolism
R_rxn02283	5_Formyltetrahydrofolate_L_glutamate_N_formiminotransferase_c0	glu__L[c] + 5fthf[c] -> h[c] + Nforglu[c] + thf[c]	(SEP91020.1)	0	1000	0	Metabolism of cofactors and vitamins
R_rxn03287	3alpha_7alpha_24_trihydroxy_5beta_cholestanoyl_CoA_NAD_plus__oxidoreductase_c0	nad[c] + thcholoylcoa[c] <=> h[c] + nadh[c] + dihy24oxocoa[c]	((SEQ77671.1) or (SEP83845.1) or (SEQ46395.1) or (SEQ71198.1) or (SEP87387.1) or (SEQ43872.1))	-1000	1000	0	Lipid metabolism
R_rxn05396	9_methyl_decanoyl_ACP_malonyl_acyl_carrier_protein_C_acyltransferase_decarboxylating_c0	malACP[c] + 9mdACP[c] -> ACP[c] + co2[c] + 11m3odACP[c]	(((SEP61209.1) or (SEQ85685.1) or (SER00579.1) or (SER00595.1) or (SEQ47378.1)) and (SEP61243.1))	0	1000	0	Lipid metabolism
R_rxn00831	Inosine_5_monophosphate_phosphohydrolase_c0	imp[c] + h2o[c] -> pi[c] + ins[c]	(SEQ24272.1)	0	1000	0	Nucleotide metabolism
R_rxn08978	NADPH_Quinone_Reductase_Menaquinone_8_c0	h[c] + nadph[c] + mqn8[c] -> nadp[c] + mql8[c]	(SER03147.1)	0	1000	0	Metabolism of cofactors and vitamins
R_rxn02004	Trehalose_6_phosphate_phosphohydrolase_c0	h2o[c] + tre6p[c] -> pi[c] + tre[c]	(SEQ25827.1)	0	1000	0	Carbohydrate metabolism
R_rxn12634	methionyl_aminopeptidase_c0	h2o[c] + glyglu[c] <=> gly[c] + glu__L[c]	(((SEP64475.1) or (SEQ52524.1) or (SEP86434.1)) or (SEP66658.1) or ((SEP58237.1) or (SEP58318.1) or (SEP69793.1)))	-1000	1000	0	Amino acid metabolism
R_rxn00883	1D_myo_Inositol_3_phosphate_phosphohydrolase_c0	h2o[c] + mi3p__D[c] -> pi[c] + inost[c]	((SEQ81921.1) or (SEQ47122.1))	0	1000	0	Carbohydrate metabolism
R_rxn01255	5_O_1_Carboxyvinyl_3_phosphoshikimate_phosphate_lyase_chorismate_forming_c0	3psme[c] -> pi[c] + chor[c]	(SEQ79365.1)	0	1000	0	Amino acid metabolism
R_rxn10014	acyl_CoA_dehydrogenase_tetradecanoyl_CoA_c0	h[c] + nadh[c] + td2coa[c] -> nad[c] + tdcoa[c]	((SEQ58347.1) or (SEP88996.1))	0	1000	0	Lipid metabolism
R_rxn05406	15_methyl_3_hydroxy_hexa_decanoyl_ACP_hydro_lyase_c0	15m3hedcACP[c] <=> h2o[c] + 15methexeACP[c]	(SEQ85749.1)	-1000	1000	0	Lipid metabolism
R_rxn04727	R06918_c0	h2o[c] + nad[c] + 1npthl[c] <=> 2 h[c] + nadh[c] + 1npthlac[c]	((SEQ02570.1) or (SEQ87390.1))	-1000	1000	0	Other metabolism
R_rxn05251	FACOAL170anteiso_c0	atp[c] + coa[c] + fa12[c] -> ppi[c] + amp[c] + fa12coa[c]	((SEQ02845.1) or (SEP59517.1) or (SEP67480.1) or (SEP97409.1) or (SEP85984.1) or (SEP86570.1) or (SEP85808.1) or (SEQ84732.1))	0	1000	0	Lipid metabolism
R_rxn05485	N_Acetyl_D_glucosamine_transport_via_PEP_Pyr_PTS_c0	pep[c] + acgam[e] -> pyr[c] + acgam6p[c]	(SEQ31526.1)	0	1000	0	Transport reaction
R_rxn00214	UDP_glucose_4_epimerase_c0	udpg[c] <=> udpgal[c]	((SEQ49594.1) or (SEQ40148.1) or (SEP83227.1) or (SEQ56600.1))	-1000	1000	0	Carbohydrate metabolism
R_rxn01895	2_Hydroxy_6_oxonona_2_4_diene_1_9_dioate_succinylhydrolase_c0	h2o[c] + hkndd[c] -> h[c] + succ[c] + op4en[c]	(SEP72425.1)	0	1000	0	Amino acid metabolism
R_rxn01211	5_10_Methenyltetrahydrofolate_5_hydrolase_decyclizing_c0	h2o[c] + methf[c] <=> h[c] + 10fthf[c]	((SEQ66165.1) and (SEQ66165.1))	-1000	1000	0	Metabolism of cofactors and vitamins
R_rxn00527	L_tyrosine_2_oxoglutarate_aminotransferase_c0	akg[c] + tyr__L[c] <=> glu__L[c] + 2h34hppr[c]	(((SEQ55167.1) or (SEQ66559.1) or (SEQ17113.1) or (SEQ89523.1) or (SEQ90959.1) or (SEQ51555.1) or (SEP88756.1)) or ((SEQ00302.1) and (SEP69117.1)))	-1000	1000	0	Amino acid metabolism
R_rxn05322	Butyryl_acyl_carrier_protein_malonyl_CoA_C_acyltransferasedecarboxylating__oxoacyl__and_enoyl_reducing_c0	2 h[c] + nadh[c] + but2eACP[c] -> nad[c] + butACP[c]	(SEP73306.1)	0	1000	0	Lipid metabolism
R_rxn05193	Butyro_betaine_ABC_transport_c0	h2o[c] + atp[c] + btbet[e] -> h[c] + adp[c] + pi[c] + btbet[c]	((SEQ66276.1) and (SEQ66290.1) and (SEQ66258.1))	0	1000	0	Transport reaction
R_rxn03537	R05222_c0	gtp[c] + adocbip[c] <=> ppi[c] + h[c] + agdpcbi[c]	(SEP66731.1)	-1000	1000	0	Metabolism of cofactors and vitamins
R_rxn08804	Lysophospholipase_L1_2_acylglycerophosphoethanolamine__n_C14_0_periplasm_c0	h2o[c] + 1agpe[c] <=> h[c] + g3pe[c] + ttdca[c]	(SEP82774.1)	-1000	1000	0	Lipid metabolism
R_rxn01316	phosphoenolpyruvate_N_acetyl_D_mannosamine_C_1_carboxyvinyltransferase_phosphate_hydrolysing__2_carboxy_2_oxoethyl_forming_c0	h2o[c] + pep[c] + acmana[c] -> pi[c] + acnam[c]	(SEQ67040.1)	0	1000	0	Carbohydrate metabolism
R_rxn05430	14_methyl_3_oxo_pentadecanoyl_ACP_NADP_plus__oxidoreductase_c0	h[c] + nadph[c] + 14m3opACP[c] <=> nadp[c] + 14m3hpACP[c]	(SEQ03008.1)	-1000	1000	0	Lipid metabolism
R_rxn10236	anteisopentadecanoyl_phosphatidylserine_decarboxylase_c0	2 h[c] + dianphaser[c] <=> co2[c] + dianethal[c]	(SEQ44024.1)	-1000	1000	0	Carbohydrate metabolism
R_rxn05501	arbutin_transport_via_PEP_Pyr_PTS_c0	pep[c] + arbt[e] <=> pyr[c] + arbt6p[c]	(SEQ31526.1)	-1000	1000	0	Transport reaction
R_rxn01509	ATP_dGMP_phosphotransferase_c0	h[c] + atp[c] + dgmp[c] <=> adp[c] + dgdp[c]	((SEP91166.1) or (SEP91166.1))	-1000	1000	0	Nucleotide metabolism
R_rxn02011	UDP_N_acetylmuramoyl_L_alanyl_D_glutamate_L_meso_2_6_diaminoheptanedioate_gamma_ligase_ADP_forming_c0	atp[c] + 26dap__M[c] + uamag[c] -> h[c] + adp[c] + pi[c] + ugmd[c]	(SEQ46708.1)	0	1000	0	Carbohydrate metabolism
R_rxn00173	acetyl_CoA_phosphate_acetyltransferase_c0	pi[c] + accoa[c] -> coa[c] + actp[c]	(SEQ70571.1)	0	1000	0	Carbohydrate metabolism
R_rxn01548	guanosine_phosphate_alpha_D_ribosyltransferase_c0	pi[c] + gsn[c] <=> r1p[c] + gua[c]	(SEQ67551.1)	-1000	1000	0	Nucleotide metabolism
R_rxn01145	Thymidylate_5_phosphohydrolase_c0	h2o[c] + dtmp[c] -> pi[c] + thymd[c]	(SEQ24272.1)	0	1000	0	Metabolism of cofactors and vitamins
R_rxn07586	cobalt_precorrin_5A_acylhydrolase_c0	h2o[c] + copre5[c] <=> acald[c] + codscl5b[c]	(SEQ92202.1)	-1000	1000	0	Metabolism of cofactors and vitamins
R_rxn09205	Phosphatidylserine_syntase_n_C12_0_c0	ser__L[c] + cdpdddecg[c] -> 2 h[c] + cmp[c] + ps120[c]	(SEQ44049.1)	0	1000	0	Lipid metabolism
R_rxn05364	6_methyl_3_oxo_octanoyl_ACP_NADP_plus__oxidoreductase_c0	h[c] + nadph[c] + 6m3oxoACP[c] <=> nadp[c] + 6m3hoctACP[c]	(SEQ03008.1)	-1000	1000	0	Lipid metabolism
R_rxn09201	Phosphatidylserine_decarboxylase_n_C16_1_c0	2 h[c] + ps161[c] <=> co2[c] + pe161[c]	(SEQ44024.1)	-1000	1000	0	Lipid metabolism
R_rxn03741	4_chlorophenol_NADPH_oxygen_oxidoreductase_6_hydroxylating_c0	h[c] + nadph[c] + o2[c] + pchlor[c] <=> nadp[c] + h2o[c] + 4chlor[c]	(SEQ55941.1)	-1000	1000	0	Other metabolism
R_rxn00508	Succinate_semialdehyde_NAD_plus__oxidoreductase_c0	h2o[c] + nad[c] + sucsal[c] -> 2 h[c] + nadh[c] + succ[c]	(SEQ16227.1)	0	1000	0	Carbohydrate metabolism
R_rxn02115	R_Acetoin_racemase_c0	actn[c] <=> actn__S[c]	(SEP90975.1)	-1000	1000	0	Carbohydrate metabolism
R_rxn08352	R08210_c0	h[c] + nadh[c] + h2mb4p[c] -> h2o[c] + nad[c] + dmpp[c]	(SEQ61446.1)	0	1000	0	Biosynthesis of secondary metabolites
R_rxn00187	L_Glutamate_ammonia_ligase_ADP_forming_c0	atp[c] + glu__L[c] + nh4[c] -> h[c] + adp[c] + pi[c] + gln__L[c]	((SEP64789.1) or (SEP66160.1) or (SEP65235.1))	0	1000	0	Amino acid metabolism
R_rxn00376	N_Formyl_L_aspartate_amidohydrolase_c0	h2o[c] + nforasp[c] <=> asp__L[c] + for[c]	(SEP55895.1)	-1000	1000	0	Amino acid metabolism
R_rxn08850	Lysophospholipase_L2_2_acylglycerophosphoglycerol__n_C18_0_c0	h2o[c] + 2odecg3p[c] <=> h[c] + g3pg[c] + ocdca[c]	(SEP82774.1)	-1000	1000	0	Lipid metabolism
R_rxn00500	R_Lactate_NAD_plus__oxidoreductase_c0	nad[c] + lac__D[c] <=> h[c] + nadh[c] + pyr[c]	((SEP89292.1) or (SEP89292.1))	-1000	1000	0	Carbohydrate metabolism
R_rxn05734	aldehyde_dehydrogenase_glyoxylate__NAD_c0	h2o[c] + nad[c] + glx[c] <=> 2 h[c] + nadh[c] + oxa[c]	((SEQ87730.1) or (SEQ67477.1) or (SEQ67463.1))	-1000	1000	0	Carbohydrate metabolism
R_rxn02229	3_Mercaptopyruvate_cyanide_sulfurtransferase_c0	so3[c] + mercppyr[c] <=> pyr[c] + tsul[c]	(SEQ16710.1)	-1000	1000	0	Amino acid metabolism
R_rxn00721	ATP_anthranilate_N_adenylyltransferase_c0	atp[c] + anth[c] <=> ppi[c] + h[c] + acanth[c]	(SEQ74019.1)	-1000	1000	0	Biosynthesis of secondary metabolites
R_rxn08812	Lysophospholipase_L1_2_acylglycerophosphoglycerol__n_C14_1_periplasm_c0	h2o[c] + 1tetr7eg3p[c] <=> h[c] + g3pg[c] + ttdcea[c]	(SEP82774.1)	-1000	1000	0	Lipid metabolism
R_rxn02503	ATP_2_amino_4_hydroxy_6_hydroxymethyl_7_8_dihydropteridine_6_pyrophosphotransferase_c0	atp[c] + 6hmhpt[c] <=> 6hmhptpp[c] + h[c] + amp[c]	(SEQ06205.1)	-1000	1000	0	Metabolism of cofactors and vitamins
R_rxn05338	3R_3_Hydroxydecanoyl_acyl_carrier_protein_NADP_plus__oxidoreductase_c0	nadp[c] + 3hdecACP[c] <=> h[c] + nadph[c] + 3odecACP[c]	(SEQ03008.1)	-1000	1000	0	Lipid metabolism
R_rxn00627	ATP_D_fructose_1_phosphotransferase_c0	atp[c] + fru[c] -> h[c] + adp[c] + f1p[c]	((SEP56204.1) or (SEQ52866.1))	0	1000	0	Carbohydrate metabolism
R_rxn01345	Sedoheptulose_1_7_bisphosphate_1_phosphohydrolase_c0	h2o[c] + s17bp[c] -> pi[c] + s7p[c]	(SEP82198.1)	0	1000	0	Carbohydrate metabolism
R_rxn05429	12_methyl_tridecanoyl_ACP_malonyl_acyl_carrier_protein_C_acyltransferase_decarboxylating_c0	malACP[c] + 12mtACP[c] -> ACP[c] + co2[c] + 14m3opACP[c]	(((SEP61209.1) or (SEQ85685.1) or (SEQ47378.1) or (SER00595.1) or (SER00579.1)) and (SEP61243.1))	0	1000	0	Lipid metabolism
R_rxn08310	CDP_diacylglycerol_synthetase_n_C16_1_c0	ctp[c] + pa161[c] <=> ppi[c] + h[c] + cdpdhdec9eg[c]	(SEQ74514.1)	-1000	1000	0	Lipid metabolism
R_rxn02853	Imidazole_acetaldehyde_NAD_plus__oxidoreductase_c0	h2o[c] + nad[c] + im4act[c] -> 2 h[c] + nadh[c] + im4ac[c]	((SEQ67463.1) or (SEQ67477.1) or (SEQ87730.1))	0	1000	0	Amino acid metabolism
R_rxn06752	R04634_c0	h2o[c] + gm2[c] <=> acnam[c] + ga2[c]	((SEP56545.1) or (SEP84463.1) or (SEQ37081.1) or (SER02553.1) or (SEP60203.1) or (SEQ74914.1))	-1000	1000	0	Carbohydrate metabolism
R_rxn03462	Gal_beta1_3GalNAc_beta1_4Gal_beta1_4Glc_beta1_1Cer_galactohydrolase_c0	h2o[c] + ga1[c] <=> gal[c] + ga2[c]	((SEQ74988.1) or (SEQ90623.1) or (SEP72112.1))	-1000	1000	0	Carbohydrate metabolism
R_rxn10224	anteisopentadecanoyl_phosphatidate_cytidylyltransferase_c0	ctp[c] + 12diag3p[c] <=> ppi[c] + h[c] + cdpdoapgly[c]	(SEQ74514.1)	-1000	1000	0	Lipid metabolism
R_rxn05423	10_methyl_3_hydroxy_undecanoyl_ACP_hydro_lyase_c0	10m3hundacp[c] <=> h2o[c] + 10mtu2eACP[c]	(SEQ85749.1)	-1000	1000	0	Lipid metabolism
R_rxn05337	3R_3_Hydroxyhexanoyl_acyl_carrier_protein_NADP_plus__oxidoreductase_c0	nadp[c] + 3hhexACP[c] <=> nadph[c] + 3ohexACP[c]	(SEQ03008.1)	-1000	1000	0	Lipid metabolism
R_rxn01135	Oxalate_CoA_ligase_AMP_forming_c0	atp[c] + coa[c] + oxa[c] <=> ppi[c] + amp[c] + oxalcoa[c]	(SEP72632.1)	-1000	1000	0	Lipid metabolism
R_rxn02067	S_Tetrahydroberberine_oxigen_oxidoreductase_c0	h[c] + 2 o2[c] + scand[c] <=> 2 h2o2[c] + berne[c]	(SEP91226.1)	-1000	1000	0	Biosynthesis of secondary metabolites
R_rxn01653	5_Formyltetrahydrofolate_cyclo_ligase_ADP_forming_c0	atp[c] + 5fthf[c] -> adp[c] + pi[c] + methf[c]	(SEQ55499.1)	0	1000	0	Metabolism of cofactors and vitamins
R_rxn00474	L_serine_hydro_lyase_adding_indole_L_tryptophan_forming_c0	ser__L[c] + indole[c] -> h2o[c] + trp__L[c]	(((SEP69518.1) and (SEP69501.1)) or (SEQ49792.1))	0	1000	0	Amino acid metabolism
R_rxn05376	12_methyl_3_oxo_tetra_decanoyl_ACP_NADP_plus__oxidoreductase_c0	h[c] + nadph[c] + 12m3oxtdeACP[c] <=> nadp[c] + 12m3htedeACP[c]	(SEQ03008.1)	-1000	1000	0	Lipid metabolism
R_rxn01802	Glutaryl_CoA_acceptor_2_3_oxidoreductase_decarboxylating_c0	h[c] + fad[c] + glutcoa[c] <=> co2[c] + fadh2[c] + b2coa[c]	(SEQ87312.1)	-1000	1000	0	Lipid metabolism
R_rxn02182	beta_alanyl_CoA_ammonia_lyase_acryloyl_CoA_forming_c0	balacoa[c] <=> nh4[c] + pp2coa[c]	(SEQ78018.1)	-1000	1000	0	Lipid metabolism
R_rxn02811	3_Isopropylmalate_hydro_lyase_c0	3c2hmp[c] <=> h2o[c] + 2ippm[c]	((SEQ73415.1) or (SEQ73400.1) or ((SEQ73415.1) and (SEQ73400.1)))	-1000	1000	0	Amino acid metabolism
R_rxn03062	3_Isopropylmalate_NAD_plus__oxidoreductase_c0	nad[c] + 3c2hmp[c] <=> h[c] + nadh[c] + 3c4mop[c]	((SEQ98928.1) or (SEQ98928.1))	-1000	1000	0	Amino acid metabolism
R_rxn08847	Lysophospholipase_L2_2_acylglycerophosphoglycerol__n_C14_1_c0	h2o[c] + 2tetrec7eg3p[c] -> h[c] + g3pg[c] + ttdcea[c]	(SEP82774.1)	0	1000	0	Lipid metabolism
R_rxn00868	Butanoyl_CoA_acceptor_2_3_oxidoreductase_c0	h[c] + nadh[c] + b2coa[c] -> nad[c] + btcoa[c]	(((SEP88996.1) or (SEQ58347.1)) or (SEQ05543.1))	0	1000	0	Carbohydrate metabolism
R_rxn00670	propanoyl_CoA_phosphate_propanoyltransferase_c0	pi[c] + ppcoa[c] <=> coa[c] + ppap[c]	(SEQ70571.1)	-1000	1000	0	Amino acid metabolism
R_rxn09113	Phosphatidylglycerol_synthase_n_C18_0_c0	glyc3p[c] + cdpdodecg[c] <=> cmp[c] + pgp180[c]	(SER01068.1)	-1000	1000	0	Lipid metabolism
R_rxn10184	D_sorbitol_transport_via_PEP_Pyr_PTS_periplasm_c0	pep[c] + sbt__D[e] <=> pyr[c] + sbt6p[c]	(SEQ31526.1)	-1000	1000	0	Transport reaction
R_rxn01270	L_arogenate_2_oxoglutarate_aminotransferase_c0	oaa[c] + Largn[c] <=> asp__L[c] + pphn[c]	(SEQ00302.1)	-1000	1000	0	Amino acid metabolism
R_rxn00908	glycine_synthase_c0	gly[c] + nad[c] + thf[c] -> co2[c] + mlthf[c] + nadh[c] + nh4[c]	(SEQ66086.1)	0	1000	0	Amino acid metabolism
R_rxn01138	Adenosine_phosphate_alpha_D_ribosyltransferase_c0	pi[c] + adn[c] <=> r1p[c] + ade[c]	(SEQ67551.1)	-1000	1000	0	Nucleotide metabolism
R_rxn14090	dimethylallyl_diphosphate_leachianone_G_2_dimethylallyltransferase_c0	dmpp[c] + leacg[c] <=> ppi[c] + h[c] + spoag[c]	(SEQ80820.1)	-1000	1000	0	Other metabolism
R_rxn02402	Nicotinate_nucleotide_pyrophosphate_phosphoribosyltransferase_carboxylating_c0	2 h[c] + prpp[c] + quln[c] -> ppi[c] + co2[c] + nicrnt[c]	(SEQ06536.1)	0	1000	0	Metabolism of cofactors and vitamins
R_rxn05452	14_methyl_hexa_decanoyl_ACP_acyl_carrier_protein_transferase_c0	2 h[c] + coa[c] + 14mhdACP[c] <=> ACP[c] + fa12coa[c]	((SEQ05558.1) or (SEP61265.1))	-1000	1000	0	Lipid metabolism
R_rxn01607	ATP_R_mevalonate_5_phosphotransferase_c0	atp[c] + mev__R[c] <=> h[c] + adp[c] + 5pmev[c]	(SEQ45129.1)	-1000	1000	0	Biosynthesis of secondary metabolites
R_rxn05465	Malonyl_CoA_acyl_carrier_protein_S_malonyltransferase_c0	h[c] + ACP[c] + malcoa[c] <=> coa[c] + malACP[c]	((SEQ05558.1) or (SEP61265.1))	-1000	1000	0	Lipid metabolism
R_rxn12845	Gly_Leu_aminopeptidase_c0	h2o[c] + glyleu[c] <=> gly[c] + leu__L[c]	(((SEP64475.1) or (SEQ52524.1) or (SEP86434.1)) or (SEP66658.1) or ((SEP69793.1) or (SEP58318.1) or (SEP58237.1)))	-1000	1000	0	Amino acid metabolism
R_rxn12154	R_nitrile_glutathione_R_transferase_c0	gsh[c] + rcn[c] <=> h[c] + cyan[c] + glune[c]	(SEP83022.1)	-1000	1000	0	Amino acid metabolism
R_rxn08820	Lysophospholipase_L2_2_acylglycerophosphotidate__n_C16_0_c0	h2o[c] + 2hdecg3p[c] <=> 2 h[c] + glyc3p[c] + hdca[c]	(SEP82774.1)	-1000	1000	0	Lipid metabolism
R_rxn05380	14_methyl_3_oxo_hexa_decanoyl_ACP_NADP_plus__oxidoreductase_c0	h[c] + nadph[c] + 14m3ohdeACP[c] <=> nadp[c] + 14m3hexadACP[c]	(SEQ03008.1)	-1000	1000	0	Lipid metabolism
R_rxn05347	Acyl_acyl_carrier_protein_malonyl_acyl_carrier_protein_C_acyltransferase_decarboxylating_c0	malACP[c] + acACP[c] -> ACP[c] + co2[c] + actACP[c]	(((SEP61243.1) and ((SEQ47378.1) or (SER00595.1) or (SER00579.1) or (SEP61209.1) or (SEQ85685.1))) or ((SEQ98972.1) or (SEQ05430.1)))	0	1000	0	Lipid metabolism
R_rxn04413	R06558_c0	gtp[c] + adocbi[c] -> h[c] + gdp[c] + adocbip[c]	(SEP66731.1)	0	1000	0	Metabolism of cofactors and vitamins
R_rxn00404	L_Arginine_glycine_amidinotransferase_c0	gly[c] + arg__L[c] <=> orn[c] + gudac[c]	(SEP70984.1)	-1000	1000	0	Amino acid metabolism
R_rxn08126	Amylomaltase_maltotriose_c0	malt[c] + malttr[c] <=> glc_D[c] + maltttr[c]	(SEP57961.1)	-1000	1000	0	Carbohydrate metabolism
R_rxn03407	Undecaprenyl_diphospho_N_acetylmuramoyl_N_acetylglucosamine_L_alanyl_gamma_D_glutamyl_L_lysyl_D_alanyl_D_alanine_ammonia_ligase_ADP_forming_c0	atp[c] + nh4[c] + uaaGgla[c] -> h[c] + adp[c] + pi[c] + uaaGgtla[c]	((SEP66160.1) or (SEP64789.1) or (SEP65235.1))	0	1000	0	Carbohydrate metabolism
R_rxn05732	acyl_CoA_dehydrogenase_hexadecanoyl_CoA_c0	h[c] + nadh[c] + hdd2coa[c] -> nad[c] + pmtcoa[c]	((SEP88996.1) or (SEQ58347.1))	0	1000	0	Lipid metabolism
R_rxn05388	5_methyl_hexanoyl_ACP_malonyl_acyl_carrier_protein_C_acyltransferase_decarboxylating_c0	malACP[c] + 5mhexACP[c] -> ACP[c] + co2[c] + 7m4oxocACP[c]	((SEP61243.1) and ((SEQ85685.1) or (SEP61209.1) or (SEQ47378.1) or (SER00579.1) or (SER00595.1)))	0	1000	0	Lipid metabolism
R_rxn01404	gamma_L_glutamyl_L_cysteinyl_glycine_spermidine_amidase_c0	h2o[c] + gtspmd[c] <=> gsh[c] + spmd[c]	(SEQ68375.1)	-1000	1000	0	Amino acid metabolism
R_rxn01870	D_Fructose_1_phosphate_D_glyceraldehyde_3_phosphate_lyase_c0	f1p[c] -> dhap[c] + glyald[c]	(SEQ92150.1)	0	1000	0	Carbohydrate metabolism
R_rxn01303	Acetyl_CoA_L_homoserine_O_acetyltransferase_c0	accoa[c] + hom__L[c] -> coa[c] + achms[c]	(SEQ77855.1)	0	1000	0	Amino acid metabolism
R_rxn00113	CTP synthase	h2o[c] + 2 atp[c] + co2[c] + nh4[c] <=> 3 h[c] + 2 adp[c] + pi[c] + cbp[c]	(SEQ86788.1)	-1000	1000	0	Energy metabolism
R_rxn04736	2_naphthylmethanol_NAD_plus__oxidoreductase_c0	nad[c] + 2napht[c] <=> h[c] + nadh[c] + npthl[c]	((SEQ72221.1) or (SEQ38888.1) or (SEP87018.1) or (SEQ37615.1) or (SEQ45109.1))	-1000	1000	0	Biosynthesis of secondary metabolites
R_rxn00497	L_phenylalanine_carboxy_lyase_phenylethylamine_forming_c0	h[c] + phe__L[c] -> co2[c] + peamn[c]	(SEQ56731.1)	0	1000	0	Amino acid metabolism
R_rxn07579	R07765_c0	h[c] + nadh[c] + octeACP[c] <=> nad[c] + stearACP[c]	(SEP73306.1)	-1000	1000	0	Lipid metabolism
R_rxn00745	Phosphoenolpyruvate_glycerone_phosphotransferase_c0	pep[c] + dha[c] -> pyr[c] + dhap[c]	((SEQ32931.1) or (SEQ32931.1) or (SEQ32909.1) or (SEQ32891.1))	0	1000	0	Carbohydrate metabolism
R_rxn06023	CoA_apo_acyl_carrier_protein_pantetheinephosphotransferase_c0	coa[c] + apoACP[c] <=> ACP[c] + pap[c]	(((SEP79883.1) or (SEP79915.1)) or ((SEP89418.1) or (SEP60095.1)))	-1000	1000	0	Metabolism of cofactors and vitamins
R_rxn05028	E_octaprenyl_diphosphate_isopentenyl_diphosphate_octaprenyltranstransferase_c0	octdp[c] + ipdp[c] -> ppi[c] + h[c] + soladip[c]	((SEQ91160.1) or (SEQ50766.1))	0	1000	0	Biosynthesis of secondary metabolites
R_rxn07435	R07604_c0	lpam[c] + 2mhob[c] <=> thmpp[c] + metdihype[c]	(((SEP97850.1) or (SEP98122.1)) and ((SEP97835.1) or (SEP98107.1)))	-1000	1000	0	Metabolism of cofactors and vitamins
R_rxn01678	ATP_dUDP_phosphotransferase_c0	atp[c] + dudp[c] <=> adp[c] + dutp[c]	(SEP58731.1)	-1000	1000	0	Nucleotide metabolism
R_rxn00872	Butanoyl_CoA_oxygen_2_oxidoreductase_c0	fadh2[c] + b2coa[c] -> h[c] + fad[c] + btcoa[c]	(SEP56735.1)	0	1000	0	Lipid metabolism
R_rxn12640	methionyl_aminopeptidase_c0	h2o[c] + alaglu[c] <=> glu__L[c] + ala__L[c]	(((SEP64475.1) or (SEP86434.1) or (SEQ52524.1)) or (SEP66658.1) or ((SEP58318.1) or (SEP69793.1) or (SEP58237.1)))	-1000	1000	0	Amino acid metabolism
R_rxn04833	1_nitro_5_glutathionyl_6_hydroxy_5_6_dihydronaphthalene_glutathione_lyase_epoxide_forming_c0	gsh[c] + nitro56ox[c] <=> 1n5gthdipne[c]	(SEP83022.1)	-1000	1000	0	Other metabolism
R_rxn00931	L_Proline_NADP_plus__5_oxidoreductase_c0	2 h[c] + nadph[c] + 1pyr5c[c] -> nadp[c] + pro__L[c]	(SEQ07025.1)	0	1000	0	Amino acid metabolism
R_rxn02418	myo_inositol_hexakisphosphate_4_phosphohydrolase_c0	h2o[c] + minohp[c] <=> h[c] + pi[c] + mi12356p[c]	((SEQ03978.1) or (SEP73411.1) or (SEQ49670.1))	-1000	1000	0	Carbohydrate metabolism
R_rxn08756	isopentenyl_diphosphate_NAD_plus__oxidoreductase_c0	h[c] + nadh[c] + h2mb4p[c] -> h2o[c] + nad[c] + ipdp[c]	(SEQ61446.1)	0	1000	0	Biosynthesis of secondary metabolites
R_rxn10012	acyl_CoA_dehydrogenase_decanoyl_CoA_c0	h[c] + nadh[c] + dc2coa[c] -> nad[c] + dcacoa[c]	((SEP88996.1) or (SEQ58347.1))	0	1000	0	Lipid metabolism
R_rxn09450	fatty_acid__CoA_ligase_hexadecenoate__peroxisomal_c0	atp[c] + coa[c] + hdcea[c] -> ppi[c] + amp[c] + hdcoa[c]	((SEP86570.1) or (SEP85984.1) or (SEP97409.1) or (SEP67480.1) or (SEQ84732.1) or (SEP85808.1) or (SEQ02845.1) or (SEP59517.1))	0	1000	0	Lipid metabolism
R_rxn00938	Nicotinamide_amidohydrolase_c0	h2o[c] + ncam[c] -> nh4[c] + nac[c]	(SEP55895.1)	0	1000	0	Metabolism of cofactors and vitamins
R_rxn00412	UTP_L_glutamine_amido_ligase_ADP_forming_c0	h2o[c] + atp[c] + gln__L[c] + utp[c] -> 2 h[c] + adp[c] + pi[c] + ctp[c] + glu__L[c]	((SEQ86788.1) or ((SEQ26301.1) or (SEQ77988.1) or (SEQ16543.1)))	0	1000	0	Amino acid metabolism
R_rxn02339	4_Hydroxy_L_glutamate_2_oxoglutarate_aminotransferase_c0	akg[c] + 4hglu[c] <=> glu__L[c] + 4h2oglt[c]	((SEQ55167.1) or (SEQ66559.1) or (SEQ89523.1) or (SEQ17113.1) or (SEQ90959.1) or (SEP88756.1) or (SEQ51555.1))	-1000	1000	0	Amino acid metabolism
R_rxn00650	L_cysteinylglycine_dipeptidase_c0	h2o[c] + cgly[c] <=> gly[c] + cys__L[c]	(((SEP86434.1) or (SEQ52524.1) or (SEP64475.1)) or (SEP66658.1) or ((SEP58237.1) or (SEP58318.1) or (SEP69793.1)))	-1000	1000	0	Amino acid metabolism
R_rxn00787	D_tagatose_1_6_bisphosphate_D_glyceraldehyde_3_phosphate_lyase_glycerone_phosphate_forming_c0	tagdp__D[c] <=> dhap[c] + g3p[c]	(SEQ25665.1)	-1000	1000	0	Lipid metabolism
R_rxn02737	UDPglucosamine_4_epimerase_c0	ugam[c] <=> ugalam[c]	((SEQ40148.1) or (SEQ49594.1) or (SEQ56600.1) or (SEP83227.1))	-1000	1000	0	Carbohydrate metabolism
R_rxn04604	R06789_c0	h2o[c] + hkntd[c] -> h[c] + fum[c] + op4en[c]	(SEP72425.1)	0	1000	0	Amino acid metabolism
R_rxn00515	ATP_IDP_phosphotransferase_c0	atp[c] + idp[c] -> adp[c] + itp[c]	(SEP58731.1)	0	1000	0	Nucleotide metabolism
R_rxn08846	Lysophospholipase_L2_2_acylglycerophosphoglycerol__n_C14_0_c0	h2o[c] + 2tdecg3pn[c] <=> h[c] + g3pg[c] + ttdca[c]	(SEP82774.1)	-1000	1000	0	Lipid metabolism
R_rxn05397	11_methyl_3_oxo_dodecanoyl_ACP_NADP_plus__oxidoreductase_c0	h[c] + nadph[c] + 11m3odACP[c] <=> nadp[c] + 11m3hdodeACP[c]	(SEQ03008.1)	-1000	1000	0	Lipid metabolism
R_rxn03005	R04326_c0	10fthf[c] + gar[c] -> h[c] + thf[c] + fgam[c]	(SEQ66086.1)	0	1000	0	Metabolism of cofactors and vitamins
R_rxn05012	carbamoyl_phosphate_N2_acetyl_L_ornithine_carbamoyltransferase_c0	acorn[c] + cbp[c] -> h[c] + pi[c] + nacitr[c]	(SEP71002.1)	0	1000	0	Amino acid metabolism
R_rxn03437	R_2_3_Dihydroxy_3_methylpentanoate_hydro_lyase_c0	23dhmp[c] -> h2o[c] + 3mop[c]	(SEQ06940.1)	0	1000	0	Amino acid metabolism
R_rxn01353	ATP_dGDP_phosphotransferase_c0	atp[c] + dgdp[c] <=> adp[c] + dgtp[c]	(SEP58731.1)	-1000	1000	0	Nucleotide metabolism
R_rxn10235	isopentadecanoyl_phosphatidylserine_decarboxylase_c0	2 h[c] + diipdpser[c] <=> co2[c] + diipdpe[c]	(SEQ44024.1)	-1000	1000	0	Lipid metabolism
R_rxn12633	RXN0_6975c_c0	h2o[c] + alaasp[c] <=> asp__L[c] + ala__L[c]	(((SEQ52524.1) or (SEP86434.1) or (SEP64475.1)) or (SEP66658.1) or ((SEP58237.1) or (SEP58318.1) or (SEP69793.1)))	-1000	1000	0	Amino acid metabolism
R_rxn00882	1D_myo_Inositol_4_phosphate_phosphohydrolase_c0	h2o[c] + mi4p__D[c] -> pi[c] + inost[c]	((SEQ81921.1) or (SEQ47122.1))	0	1000	0	Carbohydrate metabolism
R_rxn03244	S_hydroxydecanoyl_CoA_NAD_plus__oxidoreductase_c0	nad[c] + 3hdcoa[c] <=> h[c] + nadh[c] + 3odcoa[c]	(((SEP83845.1) and ((SEQ43872.1) or (SEP87387.1) or (SEQ71198.1) or (SEQ46395.1) or (SEQ77671.1) or (SEP83845.1))) or ((SEQ77671.1) or (SEP83845.1) or (SEQ71198.1) or (SEQ43872.1) or (SEP87387.1) or (SEQ46395.1)))	-1000	1000	0	Lipid metabolism
R_rxn00552	D_glucosamine_6_phosphate_aminohydrolase_ketol_isomerizing_c0	h2o[c] + gam6p[c] -> f6p[c] + nh4[c]	((SEQ97488.1) or ((SEQ63723.1) or (SEQ25784.1)))	0	1000	0	Carbohydrate metabolism
R_rxn01639	N_Formimino_L_glutamate_formiminohydrolase_c0	glu__L[c] + frmd[c] -> h2o[c] + forglu[c]	(SEQ66103.1)	0	1000	0	Amino acid metabolism
R_rxn05409	2_methylpropionyl_ACP_malonyl_acyl_carrier_protein_C_acyltransferase_decarboxylating_c0	malACP[c] + ibacp[c] -> ACP[c] + co2[c] + 4m3openACP[c]	((SEP61243.1) and ((SEQ47378.1) or (SER00579.1) or (SER00595.1) or (SEP61209.1) or (SEQ85685.1)))	0	1000	0	Lipid metabolism
R_rxn00313	meso_2_6_diaminoheptanedioate_carboxy_lyase_L_lysine_forming_c0	h[c] + 26dap__M[c] <=> co2[c] + lys__L[c]	((SEP95862.1) or (SEQ71651.1))	-1000	1000	0	Amino acid metabolism
R_rxn02949	S_3_Hydroxyisobutyryl_CoA_hydro_lyase_c0	h2o[c] + 2mp2coa[c] <=> 3hibutcoa[c]	((SEP72808.1) or (SEP83318.1) or (SEQ62160.1) or (SEQ46395.1) or (SEQ70289.1))	-1000	1000	0	Lipid metabolism
R_rxn00735	2R_3S_3_methylmalate_NAD_plus__oxidoreductase_c0	nadh[c] + co2[c] + 2obut[c] <=> nad[c] + r3mmal[c]	(SEQ98928.1)	-1000	1000	0	Amino acid metabolism
R_rxn02680	Octanoyl_CoA_acetyl_CoA_C_acyltransferase_c0	accoa[c] + occoa[c] <=> coa[c] + 3odcoa[c]	((SEQ71004.1) or (SEQ94408.1) or (SEQ57819.1) or (SEP83868.1) or (SEQ46376.1) or (SEP86005.1))	-1000	1000	0	Lipid metabolism
R_rxn05405	15_methyl_3_oxo_hexa_decanoyl_ACP_NADP_plus__oxidoreductase_c0	h[c] + nadph[c] + 15m3ohdACP[c] <=> nadp[c] + 15m3hedcACP[c]	(SEQ03008.1)	-1000	1000	0	Lipid metabolism
R_rxn05363	4_methyl_hexanoyl_ACP_malonyl_acyl_carrier_protein_C_acyltransferase_decarboxylating_c0	malACP[c] + 4mhexACP[c] -> ACP[c] + co2[c] + 6m3oxoACP[c]	(((SEQ47378.1) or (SER00579.1) or (SER00595.1) or (SEQ85685.1) or (SEP61209.1)) and (SEP61243.1))	0	1000	0	Lipid metabolism
R_rxn00547	ATP_D_fructose_6_phosphotransferase_c0	atp[c] + fru[c] -> h[c] + adp[c] + f6p[c]	(SEQ45129.1)	0	1000	0	Carbohydrate metabolism
R_rxn04750	S_3_hydroxyacyl_CoA_NAD_plus__oxidoreductase_c0	4 h[c] + nad[c] + 3hadpcoa[c] <=> nadh[c] + oxadpcoa[c]	((((SEQ77671.1) or (SEP83845.1) or (SEQ43872.1) or (SEP87387.1) or (SEQ71198.1) or (SEQ46395.1)) and (SEP83845.1)) or ((SEP83845.1) or (SEQ77671.1) or (SEQ46395.1) or (SEQ71198.1) or (SEQ43872.1) or (SEP87387.1)))	-1000	1000	0	Lipid metabolism
R_rxn05325	Octanoyl_acyl_carrier_protein_malonyl_CoA_C_acyltransferasedecarboxylating__oxoacyl__and_enoyl_reducing_c0	h[c] + nadh[c] + toct2eACP[c] -> nad[c] + ocACP[c]	(SEP73306.1)	0	1000	0	Lipid metabolism
R_rxn05610	D_mannose_transport_via_PEP_Pyr_PTS_c0	pep[c] + man[e] -> pyr[c] + man6p[c]	(SEQ31526.1)	0	1000	0	Transport reaction
R_rxn03366	R04917_c0	nadp[c] + h2o[c] + 52fordipt[c] <=> 2 h[c] + nadph[c] + 52cordipt[c]	((SEQ02570.1) or (SEQ87390.1))	-1000	1000	0	Other metabolism
R_rxn02421	CTP_N_methylethanolamine_phosphate_cytidylyltransferase_c0	ctp[c] + methamp[c] <=> ppi[c] + cdpmetne[c]	(SEQ24943.1)	-1000	1000	0	Nucleotide metabolism
R_rxn10042	F1_ATPase_c0	adp[c] + 4 h[e] + pi[c] -> 3 h[c] + h2o[c] + atp[c]	((SEQ71368.1) and (SEQ71453.1) and (SEQ71334.1) and (SEQ71351.1) and (SEQ71385.1) and (SEQ71316.1))	0	1000	0	Energy metabolism
R_rxn08803	Lysophospholipase_L1_2_acylglycerophosphoethanolamine__n_C12_0_periplasm_c0	h2o[c] + 1agpede[c] <=> h[c] + g3pe[c] + ddca[c]	(SEP82774.1)	-1000	1000	0	Lipid metabolism
R_rxn01053	S_lactaldehyde_NAD_plus__oxidoreductase_c0	h2o[c] + nad[c] + lald__L[c] <=> 2 h[c] + nadh[c] + lac__L[c]	((SEQ35269.1) and (SEQ35269.1))	-1000	1000	0	Carbohydrate metabolism
R_rxn03490	benzene_1_4_dicarboxylate__NADH_oxygen_oxidoreductase_1_2_hydroxylating_c0	h[c] + nadh[c] + o2[c] + terelate[c] <=> nad[c] + tere12diol[c]	((SEQ38623.1) or (SEP99860.1) or (SEP87190.1))	-1000	1000	0	Other metabolism
R_rxn02312	S_Adenosyl_L_methionine_8_amino_7_oxononanoate_aminotransferase_c0	amet[c] + 8aonn[c] <=> dann[c] + amob[c]	(SEQ16719.1)	-1000	1000	0	Metabolism of cofactors and vitamins
R_rxn08025	Arbutin_6_phosphate_glucohydrolase_c0	h2o[c] + arbt6p[c] <=> g6p[c] + hqn[c]	(SEP57866.1)	-1000	1000	0	Carbohydrate metabolism
R_rxn07295	glycine_oxidase_c0	gly[c] -> 3 h[c] + dhgly[c]	(SEP68027.1)	0	1000	0	Amino acid metabolism
R_rxn02934	2S_3S_3_Hydroxy_2_methylbutanoyl_CoA_hydro_liase_c0	3hmbcoa[c] <=> h2o[c] + 2mb2coa[c]	(((SEQ46395.1) or (SEQ62160.1) or (SEP83318.1) or (SEP72808.1) or (SEQ70289.1)) or (SEP83845.1))	-1000	1000	0	Lipid metabolism
R_rxn07688	R07898_c0	nad[c] + 3hopc4coa[c] <=> h[c] + nadh[c] + 3oxopcoa[c]	((SEQ77671.1) or (SEP83845.1) or (SEQ46395.1) or (SEQ71198.1) or (SEP87387.1) or (SEQ43872.1))	-1000	1000	0	Lipid metabolism
R_rxn00189	L_Glutamine_amidohydrolase_c0	h2o[c] + gln__L[c] -> glu__L[c] + nh4[c]	(SEP64730.1)	0	1000	0	Amino acid metabolism
R_rxn02508	N_5_Phospho_beta_D_ribosylanthranilate_ketol_isomerase_c0	pran[c] <=> 2cpr5p[c]	(SEP82278.1)	-1000	1000	0	Biosynthesis of secondary metabolites
R_rxn05442	11_methyl_trans_dodec_2_enoyl_ACP_NAD_plus__oxidoreductase_A_specific_c0	h[c] + nadh[c] + 11mtdeACP[c] -> nad[c] + 11mdACP[c]	(SEP73306.1)	0	1000	0	Lipid metabolism
R_rxn00543	ethanol_NAD_plus__oxidoreductase_c0	nad[c] + etoh[c] <=> h[c] + nadh[c] + acald[c]	(((SEQ38888.1) or (SEQ72221.1) or (SEQ37615.1) or (SEP87018.1) or (SEQ45109.1)) or ((SEQ45109.1) or (SEQ38888.1) or (SEQ72221.1) or (SEP87018.1) or (SEQ37615.1)))	-1000	1000	0	Carbohydrate metabolism
R_rxn01996	Methylmalonyl_CoA_epimerase_c0	mmcoa__R[c] <=> mmcoa__S[c]	(SEQ71023.1)	-1000	1000	0	Amino acid metabolism
R_rxn00428	dichloromethane_chloride_lyase_adding_H2O_chloride_hydrolysing_formaldehyde_forming_c0	h2o[c] + dichmet[c] <=> 2 h[c] + 2 cl[c] + fald[c]	((SEQ13748.1) or (SEQ67770.1) or (SEQ78712.1))	-1000	1000	0	Other metabolism
R_rxn05402	13_methyl_3_hydroxy_tetra_decanoyl_ACP_hydro_lyase_c0	13m3htedeACP[c] <=> h2o[c] + 13mttd2eACP[c]	(SEQ85749.1)	-1000	1000	0	Lipid metabolism
R_rxn09992	6_phospho_beta_glucosidase_c0	h2o[c] + salcn6p[c] -> 2hymeph[c] + g6p[c]	(SEP57866.1)	0	1000	0	Carbohydrate metabolism
R_rxn00420	O_phospho_L_serine_phosphohydrolase_c0	h2o[c] + pser__L[c] -> pi[c] + ser__L[c]	((SEQ32340.1) or ((SEQ49670.1) or (SEP73411.1) or (SEQ03978.1)))	0	1000	0	Amino acid metabolism
R_rxn06205	urate_3_ribonucleoside_phosphate_D_ribosyltransferase_c0	pi[c] + urate3rib[c] <=> r1p[c] + urate[c]	(SEQ67194.1)	-1000	1000	0	Energy metabolism
R_rxn10221	anteisoheptadecanoyl_phosphatidate_cytidylyltransferase_c0	ctp[c] + 12diisgl3p[c] <=> ppi[c] + h[c] + cdpdiadecg[c]	(SEQ74514.1)	-1000	1000	0	Biosynthesis of secondary metabolites
R_rxn02792	gamma_glutamyltranspeptidase_family_protein_c0	h[c] + glu__L[c] + 3cyanine[c] -> h2o[c] + co2[c] + ggamptie[c]	((SEP81815.1) or (SEQ44257.1))	0	1000	0	Carbohydrate metabolism
R_rxn05451	12_methyl_tetra_decanoyl_ACP_acyl_carrier_protein_transferase_c0	2 h[c] + coa[c] + 12mtdACP[c] <=> ACP[c] + fa4coa[c]	((SEP61265.1) or (SEQ05558.1))	-1000	1000	0	Lipid metabolism
R_rxn02804	myristoyl_CoA_acetylCoA_C_myristoyltransferase_c0	tdcoa[c] + accoa[c] <=> coa[c] + 3ohdcoa[c]	((SEQ71004.1) or (SEP83868.1) or (SEQ94408.1) or (SEQ57819.1) or (SEQ46376.1) or (SEP86005.1))	-1000	1000	0	Lipid metabolism
R_rxn05005	S_adenosyl_L_methionine_uroporphyrinogen_III_C_methyltransferase_c0	amet[c] + uppg3[c] <=> h[c] + ahcys[c] + pre1[c]	((SEQ78272.1) or (SEQ49772.1))	-1000	1000	0	Carbohydrate metabolism
R_rxn00548	D_fructose_6_phosphate_D_erythrose_4_phosphate_lyase_adding_phosphate_acetyl_phosphate_forming_c0	pi[c] + f6p[c] -> h2o[c] + e4p_D[c] + actp[c]	(SEQ34375.1)	0	1000	0	Carbohydrate metabolism
R_rxn02795	Glycochenodeoxycholate_amidohydrolase_c0	h2o[c] + glydchola[c] <=> gly[c] + chedol[c]	((SEP63198.1) or (SEP63427.1) or (SEQ32013.1) or (SEQ69780.1))	-1000	1000	0	Lipid metabolism
R_rxn00048	6_7_Dimethyl_8_1_D_ribityllumazine_6_7_dimethyl_8_1_D_ribityllumazine_2_3_butanediyltransferase_c0	h[c] + 2 dmlz[c] -> ribflv[c] + 4r5au[c]	(SEP90538.1)	0	1000	0	Metabolism of cofactors and vitamins
R_rxn07876	R08087_c0	h2o[c] + nad[c] + rpcitr[c] <=> 2 h[c] + nadh[c] + citelate[c]	((SEQ02570.1) or (SEQ87390.1))	-1000	1000	0	Biosynthesis of secondary metabolites
R_rxn02695	1_4_beta_D_Glucan_glucohydrolase_c0	h2o[c] + cellptse[c] <=> glc_D[c] + cellt[c]	((SEP85135.1) or (SEQ12726.1) or (SEP64438.1))	-1000	1000	0	Carbohydrate metabolism
R_rxn12191	R08558_c0	nadp[c] + chol[c] <=> h[c] + nadph[c] + betald[c]	((SEQ45109.1) or (SEQ72221.1) or (SEQ38888.1) or (SEQ37615.1) or (SEP87018.1))	-1000	1000	0	Amino acid metabolism
R_rxn05231	2_Deoxyadenosine_5_diphosphate_oxidized_thioredoxin_2_oxidoreductase_c0	adp[c] + trdrd[c] -> h2o[c] + trdox[c] + dadp[c]	((SEQ63567.1) or (SEQ63589.1))	0	1000	0	Nucleotide metabolism
R_rxn09200	Phosphatidylserine_decarboxylase_n_C16_0_c0	2 h[c] + ps160[c] <=> co2[c] + pe160[c]	(SEQ44024.1)	-1000	1000	0	Lipid metabolism
R_rxn00283	alanine_racemase_c0	ala__L[c] <=> ala__D[c]	((SEQ90689.1) or (SEQ52968.1))	-1000	1000	0	Amino acid metabolism
R_rxn03962	GDP_L_fucose_NADP_plus__4_oxidoreductase_3_5_epimerizing_c0	nadp[c] + gdpfuc[c] <=> h[c] + nadph[c] + gdp4drham[c]	(SEQ17827.1)	-1000	1000	0	Carbohydrate metabolism
R_rxn05373	10_methyl_3_hydroxy_dodecanoyl_ACP_hydro_lyase_c0	10m3hdoACP[c] <=> h2o[c] + 10mtd2eACP[c]	(SEQ85749.1)	-1000	1000	0	Lipid metabolism
R_rxn00726	chorismate_pyruvate_lyase_amino_accepting_anthranilate_forming_c0	nh4[c] + chor[c] -> h[c] + h2o[c] + pyr[c] + anth[c]	(SEP69375.1)	0	1000	0	Carbohydrate metabolism
R_rxn00184	L_Glutamate_NADP_plus__oxidoreductase_deaminating_c0	nadp[c] + h2o[c] + glu__L[c] <=> h[c] + nadph[c] + akg[c] + nh4[c]	(SEP95841.1)	-1000	1000	0	Amino acid metabolism
R_rxn00379	ATP_sulfate_adenylyltransferase_c0	atp[c] + so4[c] -> ppi[c] + aps[c]	((SEQ45231.1) or (SEQ45254.1) or (SEQ67016.1))	0	1000	0	Energy metabolism
R_rxn01025	5_Methylcytosine_aminohydrolase_c0	h[c] + h2o[c] + 5mcsn[c] -> nh4[c] + thym[c]	((SEQ51426.1) or (SEQ51444.1))	0	1000	0	Nucleotide metabolism
R_rxn08851	Lysophospholipase_L2_2_acylglycerophosphoglycerol__n_C18_1_c0	h2o[c] + 2ctec11eg3p[c] <=> h[c] + ocdce9a[c] + g3pg[c]	(SEP82774.1)	-1000	1000	0	Lipid metabolism
R_rxn05330	3R_3_Hydroxybutanoyl_acyl_carrier_protein_hydro_lyase_c0	3hhexACP[c] <=> h2o[c] + thex2eACP[c]	(SEQ85749.1)	-1000	1000	0	Lipid metabolism
R_rxn02155	ATP_nicotinamide_nucleotide_adenylyltransferase_c0	atp[c] + nicrnt[c] -> ppi[c] + dnad[c]	((SEP59128.1) or (SEQ19781.1) or (SEP59128.1))	0	1000	0	Metabolism of cofactors and vitamins
R_rxn02866	3_methylbutanoyl_CoA_acceptor_2_3_oxidoreductase_c0	fadh2[c] + 3mb2coa[c] -> h[c] + fad[c] + ivcoa[c]	(SEP56735.1)	0	1000	0	Lipid metabolism
R_rxn05975	2_Oxoaldehyde_NAD_plus__2_oxidoreductase_c0	h2o[c] + nad[c] + 2oxode[c] <=> 2 h[c] + nadh[c] + 2oxacid[c]	(SEP71970.1)	-1000	1000	0	Other metabolism
R_rxn01754	ATP_erythritol_4_phosphotransferase_c0	atp[c] + phycit[c] <=> adp[c] + e4p[c]	((SEQ88414.1) or (SEQ31745.1))	-1000	1000	0	Other metabolism
R_rxn05170	TRANS_RXNAVI_26732cebrachyexpCPD_3609_c0	h2o[c] + atp[c] + malt[e] -> h[c] + adp[c] + malt[c] + pi[c]	((SEQ78624.1) and (SEQ78646.1) and (SEQ78658.1))	0	1000	0	Transport reaction
R_rxn01390	ATP_L_xylulose_1_phosphotransferase_c0	atp[c] + xylu__L[c] <=> h[c] + adp[c] + xu1p__D[c]	(SEQ35284.1)	-1000	1000	0	Carbohydrate metabolism
R_rxn02475	2_5_Diamino_6_hydroxy_4_5_phosphoribosylamino_pyrimidine_2_aminohydrolase_c0	h[c] + h2o[c] + 25drapp[c] -> nh4[c] + 5apru[c]	(SEP90558.1)	0	1000	0	Metabolism of cofactors and vitamins
R_rxn01273	R_Lactaldehyde_NAD_plus__2_oxidoreductase_c0	h2o[c] + nad[c] + lald__D[c] <=> 2 h[c] + nadh[c] + lac__D[c]	(SEP71970.1)	-1000	1000	0	Carbohydrate metabolism
R_rxn05339	3R_3_Hydroxybutanoyl_acyl_carrier_protein_NADP_plus__oxidoreductase_c0	nadp[c] + 3hbutACP[c] <=> nadph[c] + actACP[c]	(SEQ03008.1)	-1000	1000	0	Lipid metabolism
R_rxn05460	3_Oxooctodecanoyl_ACP_malonyl_acyl_carrier_protein_C_acyltransferase_decarboxylating_c0	malACP[c] + hedACP[c] -> ACP[c] + co2[c] + 3oxoctACP[c]	((SEP61243.1) and ((SEQ85685.1) or (SEP61209.1) or (SER00595.1) or (SER00579.1) or (SEQ47378.1)))	0	1000	0	Lipid metabolism
R_rxn03108	ATP_4_amino_2_methyl_5_phosphomethylpyrimidine_phosphotransferase_c0	h[c] + atp[c] + 4ampm[c] <=> adp[c] + 2mahmp[c]	(SEQ73616.1)	-1000	1000	0	Metabolism of cofactors and vitamins
R_rxn01018	carbamoyl_phosphate_L_aspartate_carbamoyltransferase_c0	asp__L[c] + cbp[c] -> h[c] + pi[c] + cbasp[c]	(SEQ79541.1)	0	1000	0	Amino acid metabolism
R_rxn04132	R06063_c0	h2o[c] + 5hiu[c] -> h[c] + co2[c] + allant[c]		0	1000	0	Carbohydrate metabolism
R_rxn00714	P1_P4_bis5_uridyl_tetraphosphate_uridylohydrolase_c0	h2o[c] + upppu[c] -> h[c] + ump[c] + utp[c]	(SEP59640.1)	0	1000	0	Nucleotide metabolism
R_rxn08813	Lysophospholipase_L1_2_acylglycerophosphoglycerol__n_C16_0_periplasm_c0	h2o[c] + hexagl3p[c] <=> h[c] + g3pg[c] + hdca[c]	(SEP82774.1)	-1000	1000	0	Lipid metabolism
R_rxn00124	ATP_pyridoxal_5_phosphotransferase_c0	atp[c] + pydx[c] <=> h[c] + adp[c] + pydx5p[c]	((SEP97885.1) or (SEQ71605.1))	-1000	1000	0	Metabolism of cofactors and vitamins
R_rxn00947	Palmitate_CoA_ligase_AMP_forming_c0	atp[c] + coa[c] + hdca[c] -> ppi[c] + h[c] + amp[c] + pmtcoa[c]	((SEP67480.1) or (SEP85984.1) or (SEP97409.1) or (SEP86570.1) or (SEP85808.1) or (SEQ84732.1) or (SEP59517.1) or (SEQ02845.1))	0	1000	0	Lipid metabolism
R_rxn03247	S_Hydroxyoctanoyl_CoA_hydro_lyase_c0	3hocoa[c] <=> h2o[c] + oc2coa[c]	((SEQ70289.1) or (SEP72808.1) or (SEQ62160.1) or (SEQ46395.1) or (SEP83318.1))	-1000	1000	0	Lipid metabolism
R_rxn00278	L_Alanine_NAD_plus__oxidoreductase_deaminating_c0	h2o[c] + nad[c] + ala__L[c] <=> h[c] + nadh[c] + pyr[c] + nh4[c]	(SEQ86837.1)	-1000	1000	0	Amino acid metabolism
R_rxn00205	glutathione_hydrogen_peroxide_oxidoreductase_c0	2 gsh[c] + h2o2[c] -> 2 h2o[c] + gthox[c]	((SEQ93423.1) or (SEQ93423.1))	0	1000	0	Metabolism of cofactors and vitamins
R_rxn11650	cobIIyrinic_acid_a_c_diamide_FMN_oxidoreductase_c0	fmnh2[c] + 2 co2dam[c] <=> 3 h[c] + 2 co1dam[c] + fmn[c]	(SEQ78257.1)	-1000	1000	0	Metabolism of cofactors and vitamins
R_rxn02789	2_Isopropylmalate_hydro_lyase_c0	3c3hmp[c] <=> h2o[c] + 2ippm[c]	((SEQ73415.1) or (SEQ73400.1) or ((SEQ73415.1) and (SEQ73400.1)))	-1000	1000	0	Amino acid metabolism
R_rxn03666	2_hydroxy_6_oxo_2_aminophenyl_hexa_2_4_dienoate_benzoylhydrolase_c0	h2o[c] + 2h6o2ahdie[c] <=> h[c] + anth[c] + op4en[c]	(SEP72425.1)	-1000	1000	0	Other metabolism
R_rxn00988	Acetoacetate_CoA_ligase_AMP_forming_c0	atp[c] + coa[c] + ac[c] -> ppi[c] + h[c] + amp[c] + aacoa[c]	((SEQ31576.1) or (((SEP86570.1) or (SEP67480.1) or (SEP97409.1) or (SEP85984.1) or (SEQ84732.1) or (SEP85808.1) or (SEP59517.1) or (SEQ02845.1))))	0	1000	0	Carbohydrate metabolism
R_rxn01600	Cyclohexylamine_oxygen_oxidoreductase_deaminating_c0	h2o[c] + o2[c] + cychexmine[c] <=> nh4[c] + h2o2[c] + cuchexone[c]	(SEQ06523.1)	-1000	1000	0	Other metabolism
R_rxn05455	12_methyl_tridecanoyl_ACP_acyl_carrier_protein_transferase_c0	2 h[c] + coa[c] + 12mtACP[c] <=> ACP[c] + fa1coa[c]	((SEQ05558.1) or (SEP61265.1))	-1000	1000	0	Lipid metabolism
R_rxn01506	N_Acetyl_D_glucosamine_6_phosphate_2_epimerase_c0	acgam6p[c] <=> acmanap[c]	((SEQ97495.1) or ((SEP83907.1) or (SEQ05307.1)))	-1000	1000	0	Carbohydrate metabolism
R_rxn00410	UTP_ammonia_ligase_ADP_forming_c0	atp[c] + nh4[c] + utp[c] <=> 2 h[c] + adp[c] + pi[c] + ctp[c]	((SEQ86788.1) or ((SEQ26301.1) or (SEQ77988.1) or (SEQ16543.1)))	-1000	1000	0	Nucleotide metabolism
R_rxn06394	R03491_c0	laccer[c] + acnam[c] <=> h2o[c] + gm3[c]	((SEP60203.1) or (SEQ74914.1) or (SER02553.1) or (SEQ37081.1) or (SEP56545.1) or (SEP84463.1))	-1000	1000	0	Carbohydrate metabolism
R_rxn12510	ATP_pantothenate_4_phosphotransferase_c0	atp[c] + pnto__R[c] <=> h[c] + adp[c] + 4ppan[c]	((SEQ06561.1) or ((SEQ52866.1) or (SEP56204.1)) or ((SEP56204.1) or (SEQ52866.1)))	-1000	1000	0	Metabolism of cofactors and vitamins
R_rxn00151	ATP_pyruvate_phosphate_phosphotransferase_c0	atp[c] + pi[c] + pyr[c] -> ppi[c] + 2 h[c] + amp[c] + pep[c]	((SEP89418.1) or (SEP60095.1))	0	1000	0	Carbohydrate metabolism
R_rxn03933	UDP_N_acetyl_D_glucosamine_N_acetyl_alpha_D_muramyloyl_L_Ala_gamma_D_Glu_L_Lys_D_Ala_D_Ala_diphosphoundecaprenol_4_beta_N_acetylglucosaminlytransferase_c0	uacgam[c] + uaGgla[c] <=> udp[c] + uaaGgla[c]	(SEP68541.1)	-1000	1000	0	Carbohydrate metabolism
R_rxn07684	R07894_c0	nad[c] + 3hydopcoa[c] <=> h[c] + nadh[c] + 3oxop6coa[c]	((SEP83845.1) or (SEQ77671.1) or (SEQ46395.1) or (SEQ71198.1) or (SEP87387.1) or (SEQ43872.1))	-1000	1000	0	Lipid metabolism
R_rxn05342	3R_3_Hydroxytetradecanoyl_acyl_carrier_protein_NADP_plus__oxidoreductase_c0	nadph[c] + 3omrsACP[c] <=> nadp[c] + 3hmrsACP[c]	(SEQ03008.1)	-1000	1000	0	Lipid metabolism
R_rxn04903	trichloroethene_glutathione_S_1_2_dichlorovinyltransferase_c0	gsh[c] + tce[c] <=> h[c] + cl[c] + dcvg[c]	(SEP83022.1)	-1000	1000	0	Other metabolism
R_rxn00414	hydrogen_carbonate_L_glutamine_amido_ligase_ADP_forming__carbamate_phosphorylating_c0	h2o[c] + 2 atp[c] + gln__L[c] + hco3[c] -> 2 h[c] + 2 adp[c] + pi[c] + glu__L[c] + cbp[c]	(((SEQ29746.1) or (SEQ79589.1)) and ((SEP91252.1) or (SEQ55102.1)))	0	1000	0	Energy metabolism
R_rxn09110	Phosphatidylglycerol_synthase_n_C14_1_c0	glyc3p[c] + cdpdtdec7eg[c] <=> cmp[c] + pgp141[c]	(SER01068.1)	-1000	1000	0	Lipid metabolism
R_rxn00529	L_tyrosine_carboxy_lyase_tyramine_forming_c0	h[c] + tyr__L[c] -> co2[c] + tym[c]	(SEQ56731.1)	0	1000	0	Amino acid metabolism
R_rxn03970	Coniferyl_aldehyde_NAD_oxidoreductase_c0	h2o[c] + nad[c] + conialdh[c] <=> 2 h[c] + nadh[c] + fer[c]	(SEQ49728.1)	-1000	1000	0	Biosynthesis of secondary metabolites
R_rxn05349	acetyl_CoA_acyl_carrier_protein_S_acetyltransferase_c0	ACP[c] + accoa[c] <=> coa[c] + acACP[c]	((SEP61243.1) and ((SEP61209.1) or (SEQ85685.1) or (SEQ47378.1) or (SER00579.1) or (SER00595.1)))	-1000	1000	0	Lipid metabolism
R_rxn00303	ATP_GTP_3_diphosphotransferase_c0	atp[c] + gtp[c] <=> 2 h[c] + amp[c] + gdptp[c]	((SEQ79108.1) or (SEQ80874.1))	-1000	1000	0	Nucleotide metabolism
R_rxn01073	sn_Glycero_3_phosphoethanolamine_glycerophosphohydrolase_c0	h2o[c] + g3pe[c] -> h[c] + glyc3p[c] + etha[c]	((SEQ01019.1) or (SEP88799.1) or (SEQ34889.1) or (SEP70505.1))	0	1000	0	Lipid metabolism
R_rxn02405	CTP_3_deoxy_D_manno_octulosonate_cytidylyltransferase_c0	ctp[c] + kdo[c] -> ppi[c] + h[c] + ckdo[c]	(SEQ74514.1)	0	1000	0	Biosynthesis of secondary metabolites
R_rxn07430	R07599_c0	h[c] + thmpp[c] + 3mob[c] -> 2mehtpp[c] + co2[c]	(((SEP97835.1) or (SEP98107.1)) and ((SEP98122.1) or (SEP97850.1)))	0	1000	0	Amino acid metabolism
R_rxn02200	2_amino_4_hydroxy_6_hydroxymethyl_7_8_dihydropteridine_4_aminobenzoate_2_amino_4_hydroxydihydropteridine_6_methenyltransferase_c0	4abz[c] + 6hmhpt[c] -> dhpt[c] + h2o[c]	((SEQ06147.1) or (SEQ63402.1))	0	1000	0	Metabolism of cofactors and vitamins
R_rxn00602	R_Methylmalonyl_CoA_CoA_carbonylmutase_c0	mmcoa__R[c] <=> succoa[c]	((SEQ70752.1) or (SEQ66927.1))	-1000	1000	0	Amino acid metabolism
R_rxn01069	O_phospho_L_homoserine_phosphate_lyase_adding_waterL_threonine_forming_c0	h2o[c] + phom[c] -> pi[c] + thr__L[c]	(SEQ71612.1)	0	1000	0	Amino acid metabolism
R_rxn00791	N_5_Phospho_D_ribosylanthranilate_pyrophosphate_phosphoribosyl_transferase_c0	prpp[c] + anth[c] -> ppi[c] + h[c] + pran[c]	(SEP67272.1)	0	1000	0	Amino acid metabolism
R_rxn05108	R07396_c0	glu__L[c] + 4met2obut[c] <=> met__L[c] + akg[c]	(SEQ92019.1)	-1000	1000	0	Amino acid metabolism
R_rxn00065	ATP_diphosphate_lyase_cyclizing_3_5_cyclic_AMP_forming_c0	atp[c] -> ppi[c] + h[c] + camp[c]	(((SEQ67770.1) or (SEQ78712.1) or (SEQ13748.1)) or ((SEQ13748.1) or (SEQ67770.1) or (SEQ78712.1)))	0	1000	0	Nucleotide metabolism
R_rxn08783	DLACTDEHYDROGFAD_RXNcmetaexpCPD_9956_c0	q8[c] + lac__D[c] -> q8h2[c] + pyr[c]	(SEP89292.1)	0	1000	0	Carbohydrate metabolism
R_rxn01827	4_Hydroxyphenylpyruvate_oxygen_oxidoreductase_hydroxylating_decarboxylating_c0	o2[c] + 2h34hppr[c] <=> co2[c] + hgentis[c]	((SEP55834.1) or (SEP55834.1))	-1000	1000	0	Other metabolism
R_rxn02321	L_ribulose_5_phosphate_3_epimerase_c0	ru5p__L[c] <=> xu5p__L[c]	(SEP61037.1)	-1000	1000	0	Carbohydrate metabolism
R_rxn05181	Glycine_betaine_transport_via_ABC_system_c0	h2o[c] + atp[c] + glyb[e] -> h[c] + adp[c] + pi[c] + glyb[c]	(((SEQ66258.1) and (SEQ66290.1) and (SEQ66276.1)) or (SEQ66258.1))	0	1000	0	Transport reaction
R_rxn05312	Inorganic_phosphate_transporter_c0	h[c] + pi[c] <=> h[e] + pi[e]	((SEQ22666.1) or (SEP72671.1))	-1000	1000	0	Transport reaction
R_rxn08975	dihydronicotinamide_adenine_dinucleotide_coenzyme_Q_reductase_c0	h[c] + q8[c] + nadh[c] -> q8h2[c] + nad[c]	((SEQ90158.1) or (SEQ94369.1) or (SEQ90391.1) or (SEQ93642.1) or (SEQ57669.1))	0	1000	0	Metabolism of cofactors and vitamins
R_rxn01646	N_Ribosylnicotinamide_orthophosphate_ribosyltransferase_c0	pi[c] + rnam[c] -> h[c] + r1p[c] + ncam[c]	(SEQ67551.1)	0	1000	0	Metabolism of cofactors and vitamins
R_rxn02884	5_Oxopent_3_ene_1_2_5_tricarboxylate_carboxy_lyase_c0	h[c] + 5cohe[c] <=> co2[c] + 2ohed[c]	(SEQ72155.1)	-1000	1000	0	Amino acid metabolism
R_rxn00105	ATP_nicotinamide_nucleotide_adenylyltransferase_c0	atp[c] + nmn[c] -> ppi[c] + nad[c]	((SEQ19781.1) or (SEP59128.1))	0	1000	0	Metabolism of cofactors and vitamins
R_rxn03243	Decanoyl_CoA_acetyl_CoA_C_acyltransferase_c0	accoa[c] + dcacoa[c] <=> coa[c] + 3oddcoa[c]	((SEP83868.1) or (SEQ94408.1) or (SEQ57819.1) or (SEQ46376.1) or (SEQ71004.1) or (SEP86005.1))	-1000	1000	0	Lipid metabolism
R_rxn03446	O_Phospho_4_hydroxy_L_threonine_phospho_lyase_adding_water_c0	h2o[c] + phthr[c] -> pi[c] + 3kets[c]	(SEQ71612.1)	0	1000	0	Metabolism of cofactors and vitamins
R_rxn01302	L_homoserine_NADP_plus__oxidoreductase_c0	nadp[c] + hom__L[c] <=> h[c] + nadph[c] + aspsa[c]	((SEQ71637.1) or (SEQ71637.1))	-1000	1000	0	Amino acid metabolism
R_rxn03486	R05138_c0	h[c] + op4en[c] + ac[c] <=> h2o[c] + cchoxod[c]	(SEP72425.1)	-1000	1000	0	Other metabolism
R_rxn05029	ATP_cobinamide_Cobeta_adenosyltransferase_c0	h[c] + atp[c] + cbi[c] <=> pppi[c] + adocbi[c]	(SEP72557.1)	-1000	1000	0	Metabolism of cofactors and vitamins
R_rxn03273	3_Ketolactose_galactohydrolase_c0	h2o[c] + 3ketdgal[c] <=> glc_D[c] + 4m52hth[c]	((SEP72112.1) or (SEQ90623.1) or (SEQ74988.1))	-1000	1000	0	Biosynthesis of secondary metabolites
R_rxn05393	9_methyl_3_oxo_decanoyl_ACP_NADP_plus__oxidoreductase_c0	h[c] + nadph[c] + 9m3odACP[c] <=> nadp[c] + 9m3hdecACP[c]	(SEQ03008.1)	-1000	1000	0	Lipid metabolism
R_rxn01537	Thiamin_hydrolase_c0	h2o[c] + thm[c] -> h[c] + 4ahmmp[c] + 4mhetz[c]	(SEQ97488.1)	0	1000	0	Metabolism of cofactors and vitamins
R_rxn04872	3_4_dihydro_3_hydroxy_4_S_glutathionyl_bromobenzene_glutathione_lyase_epoxide_forming_c0	gsh[c] + brom34ox[c] <=> 34dhglubro[c]	(SEP83022.1)	-1000	1000	0	Other metabolism
R_rxn00328	4_hydroxy_2_oxoglutarate_glyoxylate_lyase_pyruvate_forming_c0	4h2oglt[c] <=> pyr[c] + glx[c]	(((SEP63585.1) and (SEP63585.1)) or (SEP63585.1))	-1000	1000	0	Carbohydrate metabolism
R_rxn02285	UDP_N_acetylmuramate_NADP_plus__oxidoreductase_c0	nadp[c] + uamr[c] <=> h[c] + nadph[c] + uaccg[c]	(SEQ51522.1)	-1000	1000	0	Carbohydrate metabolism
R_rxn05394	9_methyl_3_hydroxy_decanoyl_ACP_hydro_lyase_c0	9m3hdecACP[c] <=> h2o[c] + 9mtdeACP[c]	(SEQ85749.1)	-1000	1000	0	Lipid metabolism
R_rxn03047	ATP_pantothenate_4_phosphotransferase_c0	atp[c] + ptcys[c] <=> h[c] + adp[c] + 4ppcys[c]	((SEP56204.1) or (SEQ52866.1))	-1000	1000	0	Metabolism of cofactors and vitamins
R_rxn02889	3_Methylcrotonoyl_CoA_carbon_dioxide_ligase_ADP_forming_c0	atp[c] + hco3[c] + 3mb2coa[c] <=> h[c] + adp[c] + pi[c] + 3mgcoa[c]	((SEP56760.1) or (SEP56776.1))	-1000	1000	0	Lipid metabolism
R_rxn00559	D_mannose_6_phosphate_aldose_ketose_isomerase_c0	man6p[c] <=> f6p[c]	(SEQ58847.1)	-1000	1000	0	Carbohydrate metabolism
R_rxn01109	beta_D_Glucose_NADP_plus__1_oxoreductase_c0	nadp[c] + glc_D[c] -> h[c] + nadph[c] + gluclate[c]	((SEP88591.1) or (SEP88591.1))	0	1000	0	Carbohydrate metabolism
R_rxn08848	Lysophospholipase_L2_2_acylglycerophosphoglycerol__n_C16_0_c0	h2o[c] + hex2ag3p[c] <=> h[c] + g3pg[c] + hdca[c]	(SEP82774.1)	-1000	1000	0	Lipid metabolism
R_rxn07883	3_hydroxy_5_methylhex_4_enoyl_CoA_NAD_plus__oxidoreductase_c0	nad[c] + 3h5m4eylcoa[c] <=> h[c] + nadh[c] + 5m3o4hexcoa[c]	((SEQ71198.1) or (SEQ43872.1) or (SEP87387.1) or (SEQ46395.1) or (SEP83845.1) or (SEQ77671.1))	-1000	1000	0	Lipid metabolism
R_rxn10194	Teichoic_acid_unsubstituted_export_c0	petido[c] + prenoN_acid[c] <=> h[c] + udcpp[c] + gtca1[c]	(SEP83095.1)	-1000	1000	0	Carbohydrate metabolism
R_rxn00691	10_Formyltetrahydrofolate_amidohydrolase_c0	h2o[c] + 10fthf[c] -> h[c] + for[c] + thf[c]	(SEQ28494.1)	0	1000	0	Metabolism of cofactors and vitamins
R_rxn08840	Lysophospholipase_L2_2_acylglycerophosphoethanolamine__n_C14_1_c0	h2o[c] + ter2ag3pl[c] -> h[c] + g3pe[c] + ttdcea[c]	(SEP82774.1)	0	1000	0	Lipid metabolism
R_rxn07609	R07802_c0	h2o[c] + 2h6ocarhexdie[c] <=> h[c] + op4en[c] + pheate[c]	(SEP72425.1)	-1000	1000	0	Lipid metabolism
R_rxn03907	CTP__2_C_Methyl_D_erythritol_4_phosphate_cytidylyltransferase_c0	ctp[c] + 2me4p[c] <=> ppi[c] + 4c2me[c]	(SEQ24943.1)	-1000	1000	0	Biosynthesis of secondary metabolites
R_rxn03538	R05223_c0	agdpcbi[c] + rdmbzi[c] <=> h[c] + gmp[c] + adocbl[c]	(SEP66675.1)	-1000	1000	0	Metabolism of cofactors and vitamins
R_rxn09310	thiazole_phosphate_synthesis_c0	atp[c] + cys__L[c] + tyr__L[c] + dxyl5p[c] -> ppi[c] + 2 h[c] + h2o[c] + amp[c] + co2[c] + 4mpetz[c] + ala__L[c] + 4hba[c]	((SEP68000.1) and ((SEP71983.1) or (SEQ69797.1) or (SEP67026.1)) and (SEQ32547.1))	0	1000	0	Amino acid metabolism
R_rxn01213	Geranylgeranyl diphosphate synthase	ipdp[c] + dmpp[c] -> ppi[c] + h[c] + grdp[c]	((SEP82961.1) and ((SEQ15100.1) or (SEQ38844.1)))	0	1000	0	Nucleotide metabolism
R_rxn03860	3S_3_Hydroxyacyl_CoA_NAD_plus__oxidoreductase_c0	nad[c] + hmpscoa[c] <=> h[c] + nadh[c] + bzsuccoa[c]	((SEQ77671.1) or (SEP83845.1) or (SEP87387.1) or (SEQ43872.1) or (SEQ71198.1) or (SEQ46395.1))	-1000	1000	0	Lipid metabolism
R_rxn02304	protoporphyrinogen_IX_oxygen_oxidoreductase_c0	3 o2[c] + 2 pppg9[c] <=> 6 h2o[c] + 2 ppp9[c]	(SEQ46228.1)	-1000	1000	0	Metabolism of cofactors and vitamins
R_rxn05902	sulphite_reductase_c0	3 h2o[c] + h2s[c] + 3 fdxox[c] <=> 6 h[c] + so3[c] + 3 fdxrd[c]	(SEQ45169.1)	-1000	1000	0	Energy metabolism
R_rxn08806	Lysophospholipase_L1_2_acylglycerophosphoethanolamine__n_C16_0_periplasm_c0	h2o[c] + hexa1agpe[c] <=> h[c] + g3pe[c] + hdca[c]	(SEP82774.1)	-1000	1000	0	Lipid metabolism
R_rxn05436	10_methyl_trans_dodec_2_enoyl_ACP_NAD_plus__oxidoreductase_A_specific_c0	h[c] + nadh[c] + 10mtd2eACP[c] -> nad[c] + 10mdACP[c]	(SEP73306.1)	0	1000	0	Lipid metabolism
R_rxn05195	ATP_phosphohydrolase_ferric_ion_transporting_c0	h2o[c] + atp[c] + fe3[e] -> h[c] + adp[c] + pi[c] + fe3[c]	(SEQ39673.1 or (SEP72764.1 and SEQ39673.1 ))	0	1000	0	Transport reaction
R_rxn06377	glycine_lipoylprotein_oxidoreductase_decarboxylating_and_acceptor_aminomethylating_c0	h[c] + gly[c] + lpro[c] -> co2[c] + alpro[c]	(SEQ19576.1)	0	1000	0	Amino acid metabolism
R_rxn10234	isotetradecanoyl_phosphatidylserine_decarboxylase_c0	2 h[c] + diitpser[c] <=> co2[c] + diisophpe[c]	(SEQ44024.1)	-1000	1000	0	Other metabolism
R_rxn05059	dCTP_aminohydrolase_dUMP_forming_c0	2 h2o[c] + dctp[c] -> ppi[c] + h[c] + nh4[c] + dump[c]	((SEQ11969.1) or (SEQ67179.1))	0	1000	0	Nucleotide metabolism
R_rxn04238	R06371_c0	h2o[c] + 4isohexcoa[c] <=> h[c] + 3isopcoa[c]	(SEP72425.1)	-1000	1000	0	Lipid metabolism
R_rxn01366	Uridine_phosphate_alpha_D_ribosyltransferase_c0	pi[c] + uri[c] <=> r1p[c] + ura[c]	(SEQ67194.1)	-1000	1000	0	Energy metabolism
R_rxn00312	L_Lysine_oxygen_2_oxidoreductase_decarboxylating_c0	o2[c] + lys__L[c] -> h2o[c] + co2[c] + 5apentam[c]	(SEP90785.1)	0	1000	0	Amino acid metabolism
R_rxn05579	Glycine_betaine_transport_via_proton_symport__reversible_c0	h[e] + glyb[e] <=> h[c] + glyb[c]	(SEQ44192.1)	-1000	1000	0	Transport reaction
R_rxn06197	ATP_protein_L_histidine_Npi_phosphotransferase_c0	atp[c] + hisp[c] <=> h[c] + adp[c] + proprodine[c]	(SEQ70599.1)	-1000	1000	0	Amino acid metabolism
R_rxn01208	R01652_c0	h[c] + 3c4mop[c] -> co2[c] + 4mop[c]	(SEQ98928.1)	0	1000	0	Amino acid metabolism
R_rxn01143	ATP_thymidine_5_phosphotransferase_c0	atp[c] + thymd[c] <=> h[c] + adp[c] + dtmp[c]	(SEQ81802.1)	-1000	1000	0	Metabolism of cofactors and vitamins
R_rxn01647	Nicotinate_D_ribonucleoside_orthophosphate_ribosyltransferase_c0	pi[c] + nicrns[c] <=> h[c] + r1p[c] + nac[c]	(SEQ67551.1)	-1000	1000	0	Metabolism of cofactors and vitamins
R_rxn00260	L_Aspartate_2_oxoglutarate_aminotransferase_c0	asp__L[c] + akg[c] -> oaa[c] + glu__L[c]	((SEQ55167.1) or (SEQ66559.1) or (SEQ17113.1) or (SEQ89523.1) or (SEQ90959.1) or (SEP88756.1) or (SEQ51555.1))	0	1000	0	Carbohydrate metabolism
R_rxn04757	violaxanthin_neoxanthin_isomerase_epoxide_opening_c0	vioxan[c] <=> neoxan[c]	((SEQ37422.1) or (SEQ24743.1))	-1000	1000	0	Biosynthesis of secondary metabolites
R_rxn03380	L_Serine_hydro_lyase_adding_homocysteine_c0	ser__L[c] + selhcys[c] <=> h2o[c] + selcyst[c]	(SEQ57875.1)	-1000	1000	0	Amino acid metabolism
R_rxn07454	Z_phenylacetaldehyde_oxime_hydro_lyase_c0	pacald[c] <=> h2o[c] + bencyane[c]	((SEQ52968.1) or (SEQ90689.1))	-1000	1000	0	Biosynthesis of secondary metabolites
R_rxn00461	Phosphoenolpyruvate_UDP_N_acetyl_D_glucosamine_1_carboxyvinyl_transferase_c0	uacgam[c] + pep[c] <=> pi[c] + uaccg[c]	((SEQ46684.1) or (SEP55706.1))	-1000	1000	0	Carbohydrate metabolism
R_rxn06037	3S_3_Hydroxyacyl_CoA_NAD_plus__oxidoreductase_c0	nad[c] + 3hacoa_S[c] <=> h[c] + nadh[c] + 3oacoa[c]	((SEQ46395.1) or (SEQ71198.1) or (SEP87387.1) or (SEQ43872.1) or (SEP83845.1) or (SEQ77671.1))	-1000	1000	0	Lipid metabolism
R_rxn00817	melibiose_galactohydrolase_c0	h2o[c] + melib[c] <=> gal[c] + glc_D[c]	((SEP87906.1) or (SEQ90641.1))	-1000	1000	0	Carbohydrate metabolism
R_rxn00181	ATP_L_glutamate_1_phosphotransferase_c0	h[c] + atp[c] + glu__L[c] <=> adp[c] + glu1p[c]	(SEP70828.1)	-1000	1000	0	Amino acid metabolism
R_rxn05247	FACOAL140ISO_c0	atp[c] + coa[c] + fa1[c] -> ppi[c] + amp[c] + fa1coa[c]	((SEQ02845.1) or (SEP59517.1) or (SEP86570.1) or (SEP67480.1) or (SEP85984.1) or (SEP97409.1) or (SEP85808.1) or (SEQ84732.1))	0	1000	0	Lipid metabolism
R_rxn00222	cellobiose_glucohydrolase_c0	h2o[c] + cellb[c] -> 2 glc_D[c]	(((SEQ37081.1) or (SEP84463.1) or (SEP56545.1) or (SEQ74914.1) or (SEP60203.1) or (SER02553.1)) or (SEP87888.1) or ((SEP64438.1) or (SEP85135.1) or (SEQ12726.1)))	0	1000	0	Carbohydrate metabolism
R_rxn10229	isopentadecanoyl_CDPdiacylglycerol_serine_O_phosphatidyltransferase_c0	ser__L[c] + cpddiisgly[c] -> 2 h[c] + cmp[c] + diipdpser[c]	(SEQ44049.1)	0	1000	0	Lipid metabolism
R_rxn00621	CTP_sn_glycerol_3_phosphate_cytidylyltransferase_c0	ctp[c] + glyc3p[c] <=> ppi[c] + cdpglyc[c]	(SEQ17620.1)	-1000	1000	0	Lipid metabolism
R_rxn05287	geranylgeranyl_diphosphate_isopentenyl_diphosphate_transtransferase_c0	ipdp[c] + ggdp[c] -> ppi[c] + h[c] + pendp[c]	((SEQ91160.1) or (SEQ50766.1))	0	1000	0	Nucleotide metabolism
R_rxn00818	Raffinose_galactohydrolase_c0	h2o[c] + raffin[c] -> gal[c] + sucr[c]	((SEP87906.1) or (SEQ90641.1))	0	1000	0	Carbohydrate metabolism
R_rxn08810	Lysophospholipase_L1_2_acylglycerophosphoglycerol__n_C12_0_periplasm_c0	h2o[c] + dode1g3p[c] <=> h[c] + ddca[c] + g3pg[c]	(SEP82774.1)	-1000	1000	0	Lipid metabolism
R_rxn03467	R05117_c0	h2o[c] + gt1b[c] <=> acnam[c] + gd1p[c]	((SEQ37081.1) or (SEP84463.1) or (SEP56545.1) or (SEQ74914.1) or (SEP60203.1) or (SER02553.1))	-1000	1000	0	Carbohydrate metabolism
R_rxn01652	S_Aminomethyldihydrolipoylprotein_6S_tetrahydrofolate_aminomethyltransferase_ammonia_forming_c0	h2o[c] + methf[c] <=> h[c] + 5fthf[c]	(SEQ66086.1)	-1000	1000	0	Metabolism of cofactors and vitamins
R_rxn03541	adenosylcobinamide_amidohydrolase_c0	adcobhex[c] + appl[c] <=> h2o[c] + adocbi[c]	(SEQ38998.1)	-1000	1000	0	Metabolism of cofactors and vitamins
R_rxn00350	glutathione_gamma_glutamylaminopeptidase_c0	h2o[c] + gsh[c] <=> glu__L[c] + cgly[c]	((SEQ44257.1) or (SEP81815.1))	-1000	1000	0	Amino acid metabolism
R_rxn05462	trans_Octodec_2_enoyl_ACP_hydro_lyase_c0	3hodacp[c] <=> h2o[c] + to2eACP[c]	(SEQ85749.1)	-1000	1000	0	Lipid metabolism
R_rxn08818	Lysophospholipase_L2_2_acylglycerophosphotidate__n_C14_0_c0	h2o[c] + 2tdecg3p[c] <=> 2 h[c] + glyc3p[c] + ttdca[c]	(SEP82774.1)	-1000	1000	0	Lipid metabolism
R_rxn00992	R_3_Hydroxybutanoate_NAD_plus__oxidoreductase_c0	nad[c] + bhb[c] <=> h[c] + nadh[c] + acac[c]	(SEQ34227.1)	-1000	1000	0	Carbohydrate metabolism
R_rxn05239	adenosine_3_5_bisphosphate_sulfite_oxidized_thioredoxin_oxidoreductase_3_phosphoadenosine_5_phosphosulfate__forming_c0	trdrd[c] + paps[c] -> h[c] + so3[c] + trdox[c] + pap[c]	(SEQ45195.1)	0	1000	0	Energy metabolism
R_rxn08312	CDP_diacylglycerol_synthetase_n_C18_1_c0	ctp[c] + pa181[c] <=> ppi[c] + h[c] + cdpdodec11eg[c]	(SEQ74514.1)	-1000	1000	0	Lipid metabolism
R_rxn00952	O_acetyl_L_homoserine_hydrogen_sulfide_S_3_amino_3_carboxypropyltransferase_c0	h2s[c] + achms[c] -> hcys__L[c] + ac[c]	(SEP80048.1)	0	1000	0	Energy metabolism
R_rxn01396	ATP_pyridoxine_5_phosphotransferase_c0	atp[c] + pydxn[c] <=> h[c] + adp[c] + pdx5p[c]	((SEQ71605.1) or (SEP97885.1))	-1000	1000	0	Metabolism of cofactors and vitamins
R_rxn00161	S_Malate_NADP_plus__oxidoreductaseoxaloacetate_decarboxylating_c0	nadp[c] + mal__L[c] -> nadph[c] + co2[c] + pyr[c]	(SEP55686.1) or (SEQ64017.1)	0	1000	0	Carbohydrate metabolism
R_rxn01961	Xanthosine_5_phosphate_phosphohydrolase_c0	h2o[c] + xmp[c] -> pi[c] + xtsn[c]	(SEQ24272.1)	0	1000	0	Nucleotide metabolism
R_rxn01517	ATP_dUMP_phosphotransferase_c0	h[c] + atp[c] + dump[c] <=> adp[c] + dudp[c]	((SEQ74459.1) or (SEP91166.1))	-1000	1000	0	Nucleotide metabolism
R_rxn00371	Formate_NAD_plus__oxidoreductase_c0	nad[c] + for[c] -> nadh[c] + co2[c]	((SEP70088.1) or ((SEQ19314.1) or (SEQ19319.1)) or (SEQ19254.1))	0	1000	0	Carbohydrate metabolism
R_rxn06750	R04632_c0	cmpacna[c] + gm2[c] <=> h[c] + cmp[c] + gd2[c]	(SEP82961.1)	-1000	1000	0	Carbohydrate metabolism
R_rxn05411	4_methyl_3_hydroxy_pentanoyl_ACP_hydro_lyase_c0	4m3hpeacp[c] <=> h2o[c] + 4mtp2eACP[c]	(SEQ85749.1)	-1000	1000	0	Lipid metabolism
R_rxn10226	isoheptadecanoyl_CDPdiacylglycerol_serine_O_phosphatidyltransferase_c0	ser__L[c] + cdp12diisgly[c] -> 2 h[c] + cmp[c] + diisptpser[c]	(SEQ44049.1)	0	1000	0	Lipid metabolism
R_rxn09978	beta_glucosidase_methyl_alpha_D_glucoside_c0	h2o[c] + amdglc[c] <=> glc_D[c] + meoh[c]	((SEQ37081.1) or (SEP84463.1) or (SEP56545.1) or (SEQ74914.1) or (SEP60203.1) or (SER02553.1))	-1000	1000	0	Carbohydrate metabolism
R_rxn09211	Phosphatidylserine_syntase_n_C18_1_c0	ser__L[c] + cdpdodec11eg[c] -> 2 h[c] + cmp[c] + ps181[c]	(SEQ44049.1)	0	1000	0	Lipid metabolism
R_rxn01807	ATP_pyridoxal_5_phosphotransferase_c0	atp[c] + pydam[c] -> h[c] + adp[c] + pyam5p[c]	((SEQ71605.1) or (SEP97885.1))	0	1000	0	Metabolism of cofactors and vitamins
R_rxn05006	S_adenosyl_L_methionine_precorrin_1_C_methyltransferase_c0	amet[c] + pre1[c] <=> ahcys[c] + dscl[c]	((SEQ78272.1) or (SEQ49772.1))	-1000	1000	0	Biosynthesis of secondary metabolites
R_rxn04443	sedoheptulose_7_phosphate_D_glyceraldehyde_3_phosphate_glycolaldehydetransferase_c0	r5p[c] + amif6p[c] <=> s7p[c] + imit4p[c]	(SEQ72155.1)	-1000	1000	0	Carbohydrate metabolism
R_rxn05331	3R_3_Hydroxybutanoyl_acyl_carrier_protein_hydro_lyase_c0	3hddecACP[c] <=> h2o[c] + tddec2eACP[c]	(SEQ85749.1)	-1000	1000	0	Lipid metabolism
R_rxn01800	Deoxycytidine_aminohydrolase_c0	h[c] + h2o[c] + dcyt[c] -> nh4[c] + duri[c]	(((SEQ11969.1) or (SEQ67179.1)) or (SEQ66165.1))	0	1000	0	Nucleotide metabolism
R_rxn02107	salicylaldehyde_NAD_plus__oxidoreductase_c0	h2o[c] + nad[c] + salcde[c] <=> 2 h[c] + nadh[c] + salc[c]	((SEQ02570.1) or (SEQ87390.1))	-1000	1000	0	Other metabolism
R_rxn08309	CDP_diacylglycerol_synthetase_n_C16_0_c0	ctp[c] + pa160[c] <=> ppi[c] + h[c] + cdpdhdecg[c]	(SEQ74514.1)	-1000	1000	0	Lipid metabolism
R_rxn05379	12_methyl_tetra_decanoyl_ACP_malonyl_acyl_carrier_protein_C_acyltransferase_decarboxylating_c0	malACP[c] + 12mtdACP[c] -> ACP[c] + co2[c] + 14m3ohdeACP[c]	(((SEQ47378.1) or (SER00595.1) or (SER00579.1) or (SEQ85685.1) or (SEP61209.1)) and (SEP61243.1))	0	1000	0	Lipid metabolism
R_rxn01512	ATP_dTDP_phosphotransferase_c0	atp[c] + dtdp[c] <=> adp[c] + dttp[c]	(SEP58731.1)	-1000	1000	0	Nucleotide metabolism
R_rxn03841	4_amino_4_deoxychorismate_pyruvate_lyase_c0	4adcho[c] -> 4abz[c] + h[c] + pyr[c]	((SEQ04881.1) or (SEQ78477.1))	0	1000	0	Metabolism of cofactors and vitamins
R_rxn00866	L_histidine_carboxy_lyase_histamine_forming_c0	h[c] + his__L[c] <=> co2[c] + hista[c]	(SEQ56731.1)	-1000	1000	0	Amino acid metabolism
R_rxn03249	S_hydroxyhexanoyl_CoA_NAD_plus__oxidoreductase_c0	nad[c] + 3hhcoa[c] <=> h[c] + nadh[c] + 3ohcoa[c]	(((SEP83845.1) and ((SEQ77671.1) or (SEP83845.1) or (SEQ71198.1) or (SEQ43872.1) or (SEP87387.1) or (SEQ46395.1))) or ((SEQ46395.1) or (SEQ43872.1) or (SEP87387.1) or (SEQ71198.1) or (SEQ77671.1) or (SEP83845.1)))	-1000	1000	0	Lipid metabolism
R_rxn04113	isopentenyl_diphosphate_NADP_plus__oxidoreductase_c0	h[c] + nadph[c] + h2mb4p[c] -> nadp[c] + h2o[c] + ipdp[c]	(SEQ61446.1)	0	1000	0	Biosynthesis of secondary metabolites
R_rxn00676	acetyl_CoA_propanoyl_CoA_2_C_acetyltransferase_c0	accoa[c] + ppcoa[c] <=> coa[c] + 2maacoa[c]	((SEQ46376.1) or (SEQ94408.1) or (SEQ57819.1) or (SEP83868.1) or (SEQ71004.1) or (SEP86005.1))	-1000	1000	0	Biosynthesis of secondary metabolites
R_rxn05415	6_methyl_3_hydroxy_heptanoyl_ACP_hydro_lyase_c0	6m3hyhepacp[c] <=> h2o[c] + 6mth2eACP[c]	(SEQ85749.1)	-1000	1000	0	Lipid metabolism
R_rxn05909	L_serine_hydro_lyase_adding_hydrogen_sulfide__L_cysteine_forming_c0	h[c] + ser__L[c] + h2s[c] <=> h2o[c] + cys__L[c]	(SEQ57875.1)	-1000	1000	0	Amino acid metabolism
R_rxn01257	chorismate_L_glutamine_aminotransferase_c0	gln__L[c] + chor[c] <=> glu__L[c] + 4adcho[c]	(((SEQ35394.1) or (SEP98590.1)) or ((SEQ78457.1) or (SEQ35394.1)))	-1000	1000	0	Amino acid metabolism
R_rxn03845	4_Ethylamino_2_hydroxy_6_isopropylamino_1_3_5_triazine_ethylaminohydrolase_c0	h[c] + h2o[c] + hatrz[c] <=> ethamine[c] + nippm[c]	(SEQ11312.1)	-1000	1000	0	Biosynthesis of secondary metabolites
R_rxn00903	L_Valine_2_oxoglutarate_aminotransferase_c0	akg[c] + val__L[c] <=> glu__L[c] + 3mob[c]	(SEQ98944.1)	-1000	1000	0	Amino acid metabolism
R_rxn00980	2_Phosphoglycolate_phosphohydrolase_c0	h2o[c] + 2pglyc[c] -> pi[c] + glyclt[c]	((SEP55527.1) or (SEP97469.1))	0	1000	0	Lipid metabolism
R_rxn01648	Cytidine_orthophosphate_alpha_D_ribosyltransferase_c0	pi[c] + cytd[c] <=> r1p[c] + csn[c]	(SEQ67194.1)	-1000	1000	0	Nucleotide metabolism
R_rxn01216	3_phospho_D_glycerate_1_2_phosphomutase_c0	h[c] + 13dpg[c] <=> dpg[c]	((SEQ58782.1) or (SEQ19781.1) or (SEQ67528.1))	-1000	1000	0	Lipid metabolism
R_rxn02213	3_Dehydroquinate_hydro_lyase_c0	3dhq[c] -> h2o[c] + 3dhsk[c]	(SEQ79420.1)	0	1000	0	Amino acid metabolism
R_rxn05441	9_methyl_trans_dec_2_enoyl_ACP_NAD_plus__oxidoreductase_A_specific_c0	h[c] + nadh[c] + 9mtdeACP[c] -> nad[c] + 9mdACP[c]	(SEP73306.1)	0	1000	0	Lipid metabolism
R_rxn03892	R05613_c0	ipdp[c] + pendp[c] -> ppi[c] + h[c] + hexdp[c]	((SEQ50766.1) or (SEQ91160.1))	0	1000	0	Lipid metabolism
R_rxn05454	15_methyl_hexa_decanoyl_ACP_acyl_carrier_protein_transferase_c0	2 h[c] + coa[c] + 15mhdACP[c] <=> ACP[c] + fa11coa[c]	((SEP61265.1) or (SEQ05558.1))	-1000	1000	0	Lipid metabolism
R_rxn01127	ATP_dAMP_phosphotransferase_c0	h[c] + atp[c] + damp[c] <=> adp[c] + dadp[c]	(SEQ52505.1)	-1000	1000	0	Nucleotide metabolism
R_rxn01461	L_Arginine_4_aminobutanoate_amidinotransferase_c0	arg__L[c] + 4abut[c] <=> orn[c] + 4gudbutn[c]	(SEP70984.1)	-1000	1000	0	Amino acid metabolism
R_rxn02569	ATP_selenide__water_phosphotransferase_c0	h2o[c] + atp[c] + seln[c] <=> 2 h[c] + amp[c] + pi[c] + selnp[c]	(SEQ19351.1)	-1000	1000	0	Amino acid metabolism
R_rxn04908	trichloroethanol_NAD_plus__oxidoreductase_c0	h[c] + nadh[c] + chdrate[c] <=> h2o[c] + nad[c] + trinol[c]	((SEQ72221.1) or (SEQ38888.1) or (SEQ37615.1) or (SEP87018.1) or (SEQ45109.1))	-1000	1000	0	Other metabolism
R_rxn00615	ATP_glycerol_3_phosphotransferase_c0	atp[c] + glyc[c] -> h[c] + adp[c] + glyc3p[c]	((SEQ88414.1) or (SEQ31745.1))	0	1000	0	Lipid metabolism
R_rxn02749	R_2_Methylmalate_hydro_lyase_c0	citmate[c] <=> h2o[c] + citac[c]	(SEP61144.1)	-1000	1000	0	Amino acid metabolism
R_rxn06160	Acyl_CoA_retinol_O_acyltransferase_c0	retinol[c] + acoa[c] <=> h[c] + coa[c] + rester[c]	(SEQ70571.1)	-1000	1000	0	Metabolism of cofactors and vitamins
R_rxn02521	2_3_Cyclic_AMP_3_nucleotidohydrolase_c0	h2o[c] + camp[c] -> h[c] + amp[c]	(SEP69833.1)	0	1000	0	Nucleotide metabolism
R_rxn05445	4_methyl_trans_pent_2_enoyl_ACP_NAD_plus__oxidoreductase_A_specific_c0	h[c] + nadh[c] + 4mtp2eACP[c] -> nad[c] + 4mpacp[c]	(SEP73306.1)	0	1000	0	Lipid metabolism
R_rxn07493	R07678_c0	h[c] + pi[c] + gdpgal[c] <=> gdp[c] + gala1p[c]	(SEP99404.1)	-1000	1000	0	Carbohydrate metabolism
R_rxn00569	Nitrite_reductase_NADPH_c0	5 h[c] + 3 nadph[c] + no2[c] -> 3 nadp[c] + 2 h2o[c] + nh4[c]	(((SEP60368.1) or (SEP60348.1)) or (SEP60328.1))	0	1000	0	Energy metabolism
R_rxn05341	3R_3_Hydroxyoctanoyl_acyl_carrier_protein_NADP_plus__oxidoreductase_c0	nadp[c] + 3hoctACP[c] <=> h[c] + nadph[c] + 3ooctACP[c]	(SEQ03008.1)	-1000	1000	0	Lipid metabolism
R_rxn00406	arginine_racemase_c0	arg__L[c] <=> arg__D[c]	((SEQ46395.1) or (SEP83845.1))	-1000	1000	0	Amino acid metabolism
R_rxn05449	12_methyl_trans_tridec_2_enoyl_ACP_NAD_plus__oxidoreductase_A_specific_c0	h[c] + nadh[c] + 12mtr2eACP[c] -> nad[c] + 12mtACP[c]	(SEP73306.1)	0	1000	0	Lipid metabolism
R_rxn00495	L_phenylalanine_ammonia_lyase_trans_cinnamate_forming_c0	phe__L[c] <=> nh4[c] + cinnm[c]	(SEQ67826.1)	-1000	1000	0	Amino acid metabolism
R_rxn06870	Protein_L_serine_epimerase_c0	serp[c] <=> sero_D[c]	(SEQ34284.1)	-1000	1000	0	Amino acid metabolism
R_rxn06735	CMP_N_acetylneuraminate_alpha_N_acetylneuraminyl_2_3_beta_D_galactoside_alpha_2_8_N_acetylneuraminyltransferase_c0	cmpacna[c] + gm3[c] <=> h[c] + cmp[c] + gd3[c]	(SEP82961.1)	-1000	1000	0	Carbohydrate metabolism
R_rxn03483	2_3_Cyclic_GMP_3_nucleotidohydrolase_c0	h2o[c] + 23cgmp[c] -> h[c] + 3gmp[c]	(SEP69833.1)	0	1000	0	Nucleotide metabolism
R_rxn02483	4_Carboxymuconolactone_carboxy_lyase_c0	h[c] + 4cml[c] -> co2[c] + 5odhf2a[c]	(SEQ44437.1)	0	1000	0	Other metabolism
R_rxn03236	4a_hydroxytetrahydrobiopterin_hydro_lyase_c0	hthbp[c] <=> h2o[c] + dhbpt[c]	(SEQ43152.1)	-1000	1000	0	Metabolism of cofactors and vitamins
R_rxn11744	choline_oxidase_c0	h2o[c] + 2 o2[c] + chol[c] -> h[c] + glyb[c] + 2 h2o2[c]	(SEQ66234.1)	0	1000	0	Amino acid metabolism
R_rxn01265	Nicotinate_D_ribonucleotide_diphosphate_phosphoribosyltransferase_c0	ppi[c] + nicrnt[c] -> prpp[c] + nac[c]	((SEP89657.1) or (SEP55907.1))	0	1000	0	Metabolism of cofactors and vitamins
R_rxn00874	butanoyl_CoA_acetyl_CoA_C_butanoyltransferase_c0	accoa[c] + btcoa[c] <=> coa[c] + 3ohcoa[c]	(((SEP86005.1) or (SEQ71004.1) or (SEP83868.1) or (SEQ94408.1) or (SEQ57819.1) or (SEQ46376.1)) or ((SEQ57819.1) or (SEQ94408.1) or (SEP83868.1) or (SEQ71004.1)))	-1000	1000	0	Lipid metabolism
R_rxn00834	IMP_NAD_plus__oxidoreductase_c0	imp[c] + h2o[c] + nad[c] <=> h[c] + nadh[c] + xmp[c]	((SEP86607.1) or (SEP90934.1) or (SEQ53395.1))	-1000	1000	0	Nucleotide metabolism
R_rxn01187	D_Xylulose_5_phosphate_D_glyceraldehyde_3_phosphate_lyase_adding_phosphate_acetyl_phosphate_forming_c0	fald[c] + xu5p__D[c] <=> g3p[c] + dha[c]	(SEQ34375.1)	-1000	1000	0	Carbohydrate metabolism
R_rxn00773	ADP_D_ribose_5_phosphate_adenylyltransferase_c0	adp[c] + r5p[c] <=> pi[c] + adprib[c]	(SEQ17620.1)	-1000	1000	0	Carbohydrate metabolism
R_rxn08703	S_methylmethionine_homocysteine_transmethylase_c0	hcys__L[c] + mmet[c] <=> h[c] + 2 met__L[c]	(SEQ46992.1)	-1000	1000	0	Amino acid metabolism
R_rxn01459	4_Aminobutyraldehyde_NAD_plus__oxidoreductase_c0	nadp[c] + h2o[c] + 4abutn[c] -> 2 h[c] + nadph[c] + 4abut[c]	((SEQ67463.1) or (SEQ67477.1) or (SEQ87730.1))	0	1000	0	Carbohydrate metabolism
R_rxn05252	FACOAL170ISO_c0	atp[c] + coa[c] + fa11[c] -> ppi[c] + amp[c] + fa11coa[c]	((SEP86570.1) or (SEP97409.1) or (SEP85984.1) or (SEP67480.1) or (SEQ84732.1) or (SEP85808.1) or (SEQ02845.1) or (SEP59517.1))	0	1000	0	Lipid metabolism
R_rxn01671	ATP_N_ribosylnicotinamide_5_phosphotransferase_c0	atp[c] + rnam[c] <=> h[c] + adp[c] + nmn[c]	(SEQ75567.1)	-1000	1000	0	Metabolism of cofactors and vitamins
R_rxn02362	R03298_c0	atp[c] + dpg[c] <=> h[c] + adp[c] + pi[c] + cdpg[c]	(SEQ24969.1)	-1000	1000	0	Nucleotide metabolism
R_rxn01630	5_Aminopentanamide_amidohydrolase_c0	h2o[c] + 5apentam[c] -> nh4[c] + 5aptn[c]	((SEP90806.1) or (SEP90806.1))	0	1000	0	Amino acid metabolism
R_rxn12642	RXN0_6978c_c0	h2o[c] + alahis[c] <=> ala__L[c] + his__L[c]	(((SEP86434.1) or (SEQ52524.1) or (SEP64475.1)) or (SEP66658.1) or ((SEP58237.1) or (SEP69793.1) or (SEP58318.1)))	-1000	1000	0	Amino acid metabolism
R_rxn06306	UTP_beta_L_arabinose_1_phosphate_uridylyltransferase_c0	B_ara1p[c] + utp[c] <=> ppi[c] + udparab[c]	(SEQ73493.1)	-1000	1000	0	Carbohydrate metabolism
R_rxn10010	trans_2_hexenoyl_CoA__reductase_NAD_plus__c0	h[c] + nadh[c] + hx2coa[c] -> nad[c] + hxcoa[c]	((SEQ58347.1) or (SEP88996.1))	0	1000	0	Lipid metabolism
R_rxn07673	hydroxycinnamoyl_CoA_anthocyanidin_3_5_diglucoside_5_O_glucoside_6_O_hydroxycinnamoyltransferase_c0	coucoa[c] + delphin[c] <=> coa[c] + delpgluside[c]	(SEQ56859.1)	-1000	1000	0	Other metabolism
R_rxn01332	Phosphoenolpyruvate_D_erythrose_4_phosphate_C_1_carboxyvinyltransferase_phosphate_hydrolysing__2_carboxy_2_oxoethyl_forming_c0	h2o[c] + pep[c] + e4p_D[c] -> pi[c] + 2dda7p[c]	((SEQ95182.1) or (SEP67804.1))	0	1000	0	Carbohydrate metabolism
R_rxn02045	D_2_6_Diaminohexanoic_acid_5_6_aminomutase_c0	lys__D[c] <=> 25diahex[c]	(SEQ49988.1)	-1000	1000	0	Amino acid metabolism
R_rxn01530	retinol_NAD_plus__oxidoreductase_c0	nad[c] + retinol[c] <=> h[c] + nadh[c] + retinal[c]	((SEP87018.1) or (SEQ37615.1) or (SEQ38888.1) or (SEQ72221.1) or (SEQ45109.1))	-1000	1000	0	Metabolism of cofactors and vitamins
R_rxn01499	3_4_Dihydroxy_L_phenylalanine_carboxy_lyase_c0	h[c] + 34dhphe[c] <=> co2[c] + dopa[c]	(SEQ56731.1)	-1000	1000	0	Biosynthesis of secondary metabolites
R_rxn00320	lysine_racemase_c0	lys__L[c] <=> lys__D[c]	((SEP83845.1) or (SEQ46395.1))	-1000	1000	0	Amino acid metabolism
R_rxn00693	5_Methyltetrahydrofolate_L_homocysteine_S_methyltransferase_c0	5mthf[c] + hcys__L[c] <=> met__L[c] + thf[c]	((SEQ88461.1) or (SEP79825.1) or (SEP87495.1) or (SEQ76717.1) or (SER04256.1) or (SER04165.1))	-1000	1000	0	Amino acid metabolism
R_rxn03909	1-deoxy-D-xylulose-5-phosphate synthase	h[c] + pyr[c] + g3p[c] -> co2[c] + dxyl5p[c]	(SEQ46481.1)	0	1000	0	Metabolism of cofactors and vitamins
R_rxn10806	cytochrome_oxidase_bd_menaquinol_8__2_protons_periplasm_c0	2 h[c] + 0.5 o2[c] + mql8[c] -> h2o[c] + 2 h[e] + mqn8[c]	(((SEQ00333.1) or (SEQ23195.1)) or (SEP67216.1) or ((SEQ00345.1) or (SEQ23218.1)) or (SEQ66732.1))	0	1000	0	Energy metabolism
R_rxn01101	3_Phospho_D_glycerate_NAD_plus__2_oxidoreductase_c0	nad[c] + 3pg[c] <=> h[c] + nadh[c] + 3php[c]	((SEQ98723.1) or (SEP56314.1) or (SEQ12863.1) or (SEQ98812.1))	-1000	1000	0	Lipid metabolism
R_rxn06094	Dextrin_6_alpha_D_glucanohydrolase_c0	h2o[c] + starch[c] <=> glc_D[c] + 14glucan[c]	((SEP90093.1) or (SEP90213.1) or (SEP71807.1))	-1000	1000	0	Carbohydrate metabolism
R_rxn00355	UTP_alpha_D_galactose_1_phosphate_uridylyltransferase_c0	utp[c] + gal1p[c] <=> ppi[c] + udpgal[c]	(SEQ56575.1)	-1000	1000	0	Carbohydrate metabolism
R_rxn10233	anteisoheptadecanoyl_phosphatidylserine_decarboxylase_c0	2 h[c] + diateptpser[c] <=> co2[c] + dianepthal[c]	(SEQ44024.1)	-1000	1000	0	Other metabolism
R_rxn06600	S_aminomethyldihydrolipoylprotein_6S_tetrahydrofolate_aminomethyltransferase_ammonia_forming_c0	thf[c] + alpro[c] -> nh4[c] + mlthf[c] + dhlpro[c]	(((SEQ70020.1) and (SEQ70044.1)) or (SEQ66086.1))	0	1000	0	Metabolism of cofactors and vitamins
R_rxn06728	CMP_N_acetylneuraminate_alpha_N_acetylneuraminyl_2_3_beta_D_galactoside_alpha_2_8_N_acetylneuraminyltransferase_c0	cmpacna[c] + nac23bgal[c] <=> h[c] + cmp[c] + nac28galr[c]	(SEP82961.1)	-1000	1000	0	Other metabolism
R_rxn02005	trehalose_transport_via_PEP_Pyr_PTS_c0	pep[c] + tre[e] -> pyr[c] + tre6p[c]	(SEQ31526.1)	0	1000	0	Transport reaction
R_rxn08808	Lysophospholipase_L1_2_acylglycerophosphoethanolamine__n_C18_0_periplasm_c0	h[c] + h2o[c] + 1agpe182[c] -> g3pe[c] + ocdca[c]	(SEP82774.1)	0	1000	0	Carbohydrate metabolism
R_rxn12635	RXN0_6974c_c0	h2o[c] + glymet[c] <=> met__L[c] + gly[c]	(((SEP64475.1) or (SEQ52524.1) or (SEP86434.1)) or (SEP66658.1) or ((SEP58237.1) or (SEP69793.1) or (SEP58318.1)))	-1000	1000	0	Lipid metabolism
R_rxn00346	L_aspartate_1_carboxy_lyase_beta_alanine_forming_c0	h[c] + asp__L[c] -> co2[c] + ala_B[c]	(SEQ81103.1)	0	1000	0	Amino acid metabolism
R_rxn04726	1_hydroxymethylnaphthalene_NAD_plus__oxidoreductase_c0	nad[c] + 1napthanol[c] <=> h[c] + nadh[c] + 1npthl[c]	((SEQ45109.1) or (SEP87018.1) or (SEQ37615.1) or (SEQ72221.1) or (SEQ38888.1))	-1000	1000	0	Amino acid metabolism
R_rxn00550	beta_D_fructose_2_6_bisphosphate_2_phosphohydrolase_c0	h2o[c] + f26bp[c] <=> 2 h[c] + pi[c] + f6p[c]	(SEQ24272.1)	-1000	1000	0	Carbohydrate metabolism
R_rxn07841	2_Isopentenyl_diphosphate_ATP_delta2_isopentenyltransferase_c0	atp[c] + dmpp[c] <=> ppi[c] + h[c] + isopatp[c]	(SEQ06147.1)	-1000	1000	0	Nucleotide metabolism
R_rxn01859	Deoxyadenosine_orthophosphate_ribosyltransferase_c0	ade[c] + 2dr1p[c] <=> pi[c] + dad_2[c]	(SEQ67551.1)	-1000	1000	0	Carbohydrate metabolism
R_rxn00806	L_Leucine_2_oxoglutarate_aminotransferase_c0	akg[c] + leu__L[c] <=> glu__L[c] + 4mop[c]	(SEQ98944.1)	-1000	1000	0	Amino acid metabolism
R_rxn05328	Hexadecanoyl_acyl_carrier_protein_malonyl_CoA_C_acyltransferasedecarboxylating__oxoacyl__and_enoyl_reducing_c0	h[c] + nadh[c] + tpalm2eACP[c] -> nad[c] + hedACP[c]	(SEP73306.1)	0	1000	0	Lipid metabolism
R_rxn05024	4_2_carboxyphenyl_4_oxobutanoyl_CoA_dehydratase_cyclizing_c0	h[c] + sbzcoa[c] -> h2o[c] + 14dih2napcoa[c]	(SEP56751.1)	0	1000	0	Lipid metabolism
R_rxn05361	4_methyl_3_hydroxy_hexanoyl_ACP_hydro_lyase_c0	4m3hexaACP[c] <=> h2o[c] + 4mthex2eACP[c]	(SEQ85749.1)	-1000	1000	0	Lipid metabolism
R_rxn01851	4_aminobutanal_NAD_plus__1_oxidoreductase_c0	h2o[c] + nad[c] + 4abutn[c] -> 2 h[c] + nadh[c] + 4abut[c]	(((SEQ67477.1) or (SEQ67463.1) or (SEQ87730.1)) or (SEQ74727.1) or ((SEQ02570.1) or (SEQ87390.1)))	0	1000	0	Amino acid metabolism
R_rxn11834	2_phenyl_1_3_propanediol_monocarbamate_NAD_plus__oxidoreductase_c0	nad[c] + 2p13promon[c] <=> h[c] + nadh[c] + 3c2phyde[c]	((SEP87018.1) or (SEQ37615.1) or (SEQ38888.1) or (SEQ72221.1) or (SEQ45109.1))	-1000	1000	0	Other metabolism
R_rxn09449	acyl_coenzyme_A_ligase_c0	atp[c] + coa[c] + ocdca[c] <=> ppi[c] + h[c] + amp[c] + stcoa[c]	((SEP59517.1) or (SEQ02845.1) or (SEP85984.1) or (SEP97409.1) or (SEP67480.1) or (SEP86570.1) or (SEP85808.1) or (SEQ84732.1))	-1000	1000	0	Lipid metabolism
R_rxn05323	Tetradecanoyl_acyl_carrier_protein_malonyl_CoA_C_acyltransferasedecarboxylating__oxoacyl__and_enoyl_reducing_c0	2 h[c] + nadh[c] + tmrs2eACP[c] -> nad[c] + myrsACP[c]	(SEP73306.1)	0	1000	0	Lipid metabolism
R_rxn05192	Crotono_betaine_ABC_transport_c0	h2o[c] + atp[c] + ctbt[e] -> h[c] + adp[c] + pi[c] + ctbt[c]	((SEQ66276.1) and (SEQ66258.1) and (SEQ66290.1))	0	1000	0	Transport reaction
R_rxn03002	S_Methyl_3_phospho_1_thio_D_glycerate_phosphohydrolase_c0	h2o[c] + m4ptgly[c] <=> h[c] + pi[c] + m1tgly[c]	((SEP97469.1) or (SEP55527.1))	-1000	1000	0	Amino acid metabolism
R_rxn00314	N2_D_1_carboxylethyl_L_lysine_NADP_plus__oxidoreductase_L_lysine_forming_c0	nadp[c] + h2o[c] + lysope[c] <=> h[c] + nadph[c] + pyr[c] + lys__L[c]	(SEQ07025.1)	-1000	1000	0	Amino acid metabolism
R_rxn08805	Lysophospholipase_L1_2_acylglycerophosphoethanolamine__n_C14_1_periplasm_c0	h2o[c] + tetr7eg3p[c] <=> h[c] + g3pe[c] + ttdcea[c]	(SEP82774.1)	-1000	1000	0	Lipid metabolism
R_rxn01507	2_Deoxyadenosine_5_monophosphate_phosphohydrolase_c0	h2o[c] + damp[c] -> pi[c] + dad_2[c]	(SEQ24272.1)	0	1000	0	Nucleotide metabolism
R_rxn02423	UDPgalactose_procollagen_5_hydroxy_L_lysine_D_galactosyltransferase_c0	udpgal[c] + 5hdlyse[c] <=> udp[c] + pro5galys[c]	(SEP88885.1)	-1000	1000	0	Carbohydrate metabolism
R_rxn05651	sulfate_transport_in_via_proton_symport_c0	h[e] + so4[e] <=> h[c] + so4[c]	(SEQ34115.1)	-1000	1000	0	Transport reaction
R_rxn00077	ATP_NAD_plus__2_phosphotransferase_c0	atp[c] + nad[c] -> h[c] + nadp[c] + adp[c]	(SEQ86702.1)	0	1000	0	Metabolism of cofactors and vitamins
R_rxn02391	Lysolecithin_2_3_acylmutase_c0	3lystin[c] <=> 2lystin[c]	(SEQ52843.1)	-1000	1000	0	Lipid metabolism
R_rxn03638	Acetyl_CoA_D_glucosamine_1_phosphate_N_acetyltransferase_c0	accoa[c] + gam1p[c] -> h[c] + coa[c] + acgam1p[c]	((SEQ56859.1) and (SEQ56859.1))	0	1000	0	Carbohydrate metabolism
R_rxn05438	14_methyl_trans_hexa_dec_2_enoyl_ACP_NAD_plus__oxidoreductase_A_specific_c0	h[c] + nadh[c] + 14mhexd2eACP[c] -> nad[c] + 14mhdACP[c]	(SEP73306.1)	0	1000	0	Lipid metabolism
R_rxn02897	Nicotinate_nucleotide_dimethylbenzimidazole_phospho_D_ribosyltransferase_c0	nicrnt[c] + dmbzid[c] <=> h[c] + nac[c] + 5prdmbz[c]	((SEP66702.1) or (SEQ78257.1))	-1000	1000	0	Metabolism of cofactors and vitamins
R_rxn05126	R07417_c0	h2o[c] + nad[c] + ggbutal[c] -> 2 h[c] + nadh[c] + gg4abut[c]	((SEQ87390.1) or (SEQ02570.1))	0	1000	0	Amino acid metabolism
R_rxn01406	S_adenosylmethioninamine_putrescine_3_aminopropyltransferase_c0	ptrc[c] + ametam[c] -> h[c] + 5mta[c] + spmd[c]	((SEQ92073.1) or (SEQ34056.1))	0	1000	0	Amino acid metabolism
R_rxn01446	Deoxyguanosine_orthophosphate_ribosyltransferase_c0	pi[c] + dgsn[c] <=> gua[c] + 2dr1p[c]	(SEQ67551.1)	-1000	1000	0	Nucleotide metabolism
R_rxn05249	FACOAL150ISO_c0	atp[c] + coa[c] + fa3[c] -> ppi[c] + amp[c] + fa3coa[c]	((SEP67480.1) or (SEP97409.1) or (SEP85984.1) or (SEP86570.1) or (SEQ84732.1) or (SEP85808.1) or (SEP59517.1) or (SEQ02845.1))	0	1000	0	Lipid metabolism
R_rxn10223	isopentadecanoyl_phosphatidate_cytidylyltransferase_c0	ctp[c] + 12diisptgl3p[c] <=> ppi[c] + h[c] + cpddiisgly[c]	(SEQ74514.1)	-1000	1000	0	Lipid metabolism
R_rxn00742	L_cystathionine_cysteine_lyase_deaminating_2_oxobutanoate_forming_c0	h2o[c] + cystne[c] -> cys__L[c] + nh4[c] + 2obut[c]	((SEQ68044.1) or (SEP99950.1))	0	1000	0	Amino acid metabolism
R_rxn04658	RXN_5183c_c0	h[c] + nadph[c] + n2acamdp[c] -> nadp[c] + pi[c] + n2acamdps[c]	((SEQ02570.1) or (SEQ87390.1))	0	1000	0	Other metabolism
R_rxn02596	R03634_c0	h2o[c] + stys[c] -> gal[c] + raffin[c]	((SEQ90641.1) or (SEP87906.1))	0	1000	0	Carbohydrate metabolism
R_rxn00991	S_3_hydroxy_3_methylglutaryl_CoA_acetoacetate_lyase_acetyl_CoA_forming_c0	hmgcoa[c] <=> accoa[c] + acac[c]	(SEP56751.1)	-1000	1000	0	Carbohydrate metabolism
R_rxn10260	anteisoheptadecanoyl_CDPdiacylglycerol_sn_glycerol_3_phosphate_3_phosphatidyltransferase_c0	glyc3p[c] + cdpdiadecg[c] <=> cmp[c] + diaglp[c]	(SER01068.1)	-1000	1000	0	Lipid metabolism
R_rxn03915	2_formylbenzoate_NAD_plus__oxidoreductase_c0	h2o[c] + nad[c] + oforacid[c] <=> 2 h[c] + nadh[c] + pheate[c]	((SEQ02570.1) or (SEQ87390.1))	-1000	1000	0	Other metabolism
R_rxn03242	S_3_hydroxydodecanoyl_CoA_NAD_plus__oxidoreductase_c0	nad[c] + 3hddcoa[c] <=> h[c] + nadh[c] + 3oddcoa[c]	((((SEP83845.1) or (SEQ77671.1) or (SEQ46395.1) or (SEP87387.1) or (SEQ43872.1) or (SEQ71198.1)) and (SEP83845.1)) or ((SEQ46395.1) or (SEQ43872.1) or (SEP87387.1) or (SEQ71198.1) or (SEQ77671.1) or (SEP83845.1)))	-1000	1000	0	Lipid metabolism
R_rxn00541	L_threonine_acetaldehyde_lyase_glycine_forming_c0	thr__L[c] <=> gly[c] + acald[c]	(SEQ34825.1)	-1000	1000	0	Amino acid metabolism
R_rxn01142	Creatine_amidinohydrolase_c0	h2o[c] + creat[c] <=> sarcs[c] + urea[c]	(SEP56857.1)	-1000	1000	0	Energy metabolism
R_rxn01368	Cytidine_aminohydrolase_c0	h[c] + h2o[c] + cytd[c] -> nh4[c] + uri[c]	(((SEQ67179.1) or (SEQ11969.1)) or (SEQ66165.1))	0	1000	0	Energy metabolism
R_rxn00134	ATP_adenosine_5_phosphotransferase_c0	atp[c] + adn[c] -> h[c] + adp[c] + amp[c]	(((SEP79840.1) or (SEP66995.1)) or (SEP70244.1))	0	1000	0	Nucleotide metabolism
R_rxn01480	3_Hydroxy_2_methylpropanoate_NAD_plus__oxidoreductase_c0	nad[c] + 3hmp[c] <=> h[c] + nadh[c] + mmtsa[c]	((SEP83845.1) or (SEQ77671.1) or (SEQ71198.1) or (SEQ43872.1) or (SEP87387.1) or (SEQ46395.1))	-1000	1000	0	Amino acid metabolism
R_rxn09199	Phosphatidylserine_decarboxylase_n_C14_1_c0	2 h[c] + phoserd7e[c] <=> co2[c] + phosped7e[c]	(SEQ44024.1)	-1000	1000	0	Lipid metabolism
R_rxn05233	2_Deoxyguanosine_5_diphosphate_oxidized_thioredoxin_2_oxidoreductase_c0	gdp[c] + trdrd[c] -> h2o[c] + trdox[c] + dgdp[c]	((SEQ63567.1) or (SEQ63589.1))	0	1000	0	Nucleotide metabolism
R_rxn09109	Phosphatidylglycerol_synthase_n_C14_0_c0	glyc3p[c] + cdpdtdecg[c] <=> cmp[c] + pditegl[c]	(SER01068.1)	-1000	1000	0	Lipid metabolism
R_rxn00141	S_Adenosyl_L_homocysteine_hydrolase_c0	h2o[c] + ahcys[c] <=> hcys__L[c] + adn[c]	((SER04296.1) or (SEQ58888.1) or (SER02051.1))	-1000	1000	0	Nucleotide metabolism
R_rxn07056	R06134_c0	h2o[c] + amide[c] <=> h2co3[c] + nh4[c]	(SEP90806.1)	-1000	1000	0	Energy metabolism
R_rxn05375	10_methyl_dodecanoyl_ACP_malonyl_acyl_carrier_protein_C_acyltransferase_decarboxylating_c0	malACP[c] + 10mdACP[c] -> ACP[c] + co2[c] + 12m3oxtdeACP[c]	((SEP61243.1) and ((SEQ85685.1) or (SEP61209.1) or (SER00579.1) or (SER00595.1) or (SEQ47378.1)))	0	1000	0	Lipid metabolism
R_rxn14294	2E_6E_farnesyl_diphosphate_lyase_3E_6E_alpha_farnesene_forming_c0	frdp[c] <=> ppi[c] + h[c] + farne[c]	(SEQ79365.1)	-1000	1000	0	Metabolism of cofactors and vitamins
R_rxn01241	Dihydrolipoamide_NAD_plus__oxidoreductase_c0	nad[c] + dhlam[c] <=> h[c] + lpam[c] + nadh[c]	(SEP66622.1)	-1000	1000	0	Metabolism of cofactors and vitamins
R_rxn05332	3R_3_Hydroxypalmitoyl_acyl_carrier_protein_hydro_lyase_c0	3hpalmACP[c] <=> h2o[c] + tpalm2eACP[c]	(SEQ85749.1)	-1000	1000	0	Lipid metabolism
R_rxn00438	ATP_thiamin_phosphate_phosphotransferase_c0	h[c] + atp[c] + thmmp[c] <=> thmpp[c] + adp[c]	(SEQ73597.1)	-1000	1000	0	Metabolism of cofactors and vitamins
R_rxn07346	2_6_dihydroxypseudooxynicotinehydrolase_c0	h2o[c] + 26dihyctine[c] <=> h[c] + 26dipyr[c] + 4meambut[c]	(SEP72425.1)	-1000	1000	0	Other metabolism
R_rxn04744	R06935_c0	h2o[c] + nad[c] + 4hmsiade[c] <=> 2 h[c] + nadh[c] + 4hmsial[c]	((SEQ02570.1) or (SEQ87390.1))	-1000	1000	0	Other metabolism
R_rxn00763	Glycerol_NAD_plus__oxidoreductase_c0	nad[c] + glyc[c] <=> h[c] + nadh[c] + glyald[c]	((SEQ72221.1) or (SEQ38888.1) or (SEQ37615.1) or (SEP87018.1) or (SEQ45109.1))	-1000	1000	0	Lipid metabolism
R_rxn08811	Lysophospholipase_L1_2_acylglycerophosphoglycerol__n_C14_0_periplasm_c0	h2o[c] + terasgl3p[c] <=> h[c] + g3pg[c] + ttdca[c]	(SEP82774.1)	-1000	1000	0	Lipid metabolism
R_rxn01275	ATP_D_Gluconate_6_phosphotransferase_c0	atp[c] + glcn[c] <=> h[c] + adp[c] + 6pgc[c]	((SEQ88044.1) or (SEQ88044.1))	-1000	1000	0	Carbohydrate metabolism
R_rxn03665	2_Hydroxy_6_oxo_7_methylocta_2_4_dienoate_acylhydrolase_c0	h2o[c] + 2h6o7mdie[c] <=> h[c] + op4en[c] + ibt[c]	(SEP72425.1)	-1000	1000	0	Metabolism of cofactors and vitamins
R_rxn06060	Thiosulfate_thiol_sulfurtransferase_c0	2 gsh[c] + tsul[c] <=> h[c] + so3[c] + h2s[c] + gthox[c]	((SEP71983.1) or (SEQ69797.1) or (SEP67026.1))	-1000	1000	0	Energy metabolism
R_rxn01434	L_Citrulline_L_aspartate_ligase_AMP_forming_c0	asp__L[c] + atp[c] + citr__L[c] <=> ppi[c] + 2 h[c] + amp[c] + argsuc[c]	((SEQ77988.1) or (SEQ26301.1) or (SEQ16543.1))	-1000	1000	0	Amino acid metabolism
R_rxn00912	5_10_Methylenetetrahydrofolate_3_methyl_2_oxobutanoate_hydroxymethyltransferase_c0	h2o[c] + 3mob[c] + mlthf[c] <=> thf[c] + 2dhp[c]	((SEP64607.1) or (SEQ66103.1))	-1000	1000	0	Metabolism of cofactors and vitamins
R_rxn12147	3D_3_54_Trihydroxycyclohexane_1_2_dione_acylhydrolase_decyclizing_c0	h2o[c] + dkdi[c] -> h[c] + 5dglucur[c]	(SEP72425.1)	0	1000	0	Carbohydrate metabolism
R_rxn08819	Lysophospholipase_L2_2_acylglycerophosphotidate__n_C14_1_c0	h2o[c] + 2tdec7eg3p[c] -> 2 h[c] + glyc3p[c] + ttdcea[c]	(SEP82774.1)	0	1000	0	Lipid metabolism
R_rxn02345	S_3_Hydroxybutanoyl_CoA_3_epimerase_c0	3hbcoa__S[c] <=> 3hbcoa__R[c]	((SEP83845.1) or (SEQ46395.1))	-1000	1000	0	Lipid metabolism
R_rxn03849	biuret_amidohydrolase_c0	h2o[c] + biuret[c] <=> nh4[c] + allphn[c]	((SEQ63529.1) or (SEQ16388.1))	-1000	1000	0	Other metabolism
R_rxn01291	L_Arabitol_NADP_plus__1_oxidoreductase_c0	nadp[c] + abt[c] <=> h[c] + nadph[c] + arab__L[c]	(SEP85829.1)	-1000	1000	0	Carbohydrate metabolism
R_rxn00122	ATP_FMN_adenylyltransferase_c0	atp[c] + fmn[c] -> ppi[c] + fad[c]	((SEQ75567.1) and (SEQ75567.1))	0	1000	0	Metabolism of cofactors and vitamins
R_rxn09979	beta_glucosidase_c0	h2o[c] + mbdg[c] <=> glc_D[c] + meoh[c]	((SER02553.1) or (SEP60203.1) or (SEQ74914.1) or (SEP56545.1) or (SEP84463.1) or (SEQ37081.1))	-1000	1000	0	Carbohydrate metabolism
R_rxn06076	2_Deoxycytidine_diphosphate_oxidized_thioredoxin_2_oxidoreductase_c0	cdp[c] + trdrd[c] -> h2o[c] + dcdp[c] + trdox[c]	((SEQ63567.1) or (SEQ63589.1))	0	1000	0	Nucleotide metabolism
R_rxn00985	ATP_propanoate_phosphotransferase_c0	atp[c] + ppa[c] <=> adp[c] + ppap[c]	(SEQ70599.1)	-1000	1000	0	Nucleotide metabolism
R_rxn05179	nonpolar_amino_acid_transporting_ATPase_c0	h2o[c] + atp[c] + ile__L[e] -> h[c] + adp[c] + pi[c] + ile__L[c]	((SEP69939.1) or (SEQ24610.1))	0	1000	0	Transport reaction
R_rxn10259	isoheptadecanoyl_CDPdiacylglycerol_sn_glycerol_3_phosphate_3_phosphatidyltransferase_c0	glyc3p[c] + cdp12diisgly[c] <=> cmp[c] + diihexpglyc[c]	(SER01068.1)	-1000	1000	0	Lipid metabolism
R_rxn01602	dihydrofolate_NADP_plus__oxidoreductase_c0	nadp[c] + dhf[c] <=> h[c] + nadph[c] + fol[c]	((SEQ37157.1) or (SEQ65469.1))	-1000	1000	0	Metabolism of cofactors and vitamins
R_rxn07720	hydroxycinnamoyl_CoA_anthocyanidin_3_5_diglucoside_5_O_glucoside_6_O_hydroxycinnamoyltransferase_c0	pegonin[c] + caffcoa[c] <=> coa[c] + pe3g5caff[c]	(SEQ56859.1)	-1000	1000	0	Other metabolism
R_rxn05223	Biotin_ABC_transporter_c0	h2o[c] + atp[c] + btn[e] -> h[c] + btn[c] + adp[c] + pi[c]	(SEP58364.1)	0	1000	0	Transport reaction
R_rxn02927	N2_succinyl_L_arginine_iminohydrolase_decarboxylating_c0	2 h[c] + 2 h2o[c] + sucarg[c] -> co2[c] + 2 nh4[c] + sucorn[c]	(SEQ46926.1)	0	1000	0	Amino acid metabolism
R_rxn05433	4_methyl_trans_hex_2_enoyl_ACP_NAD_plus__oxidoreductase_A_specific_c0	h[c] + nadh[c] + 4mthex2eACP[c] -> nad[c] + 4mhexACP[c]	(SEP73306.1)	0	1000	0	Lipid metabolism
R_rxn05344	Tetradecanoyl_acyl_carrier_protein_malonyl_acyl_carrier_protein_C_acyltransferase_decarboxylating_c0	myrsACP[c] + malACP[c] -> ACP[c] + co2[c] + 3opalmACP[c]	(((SEP61243.1) and ((SER00595.1) or (SER00579.1) or (SEQ47378.1) or (SEP61209.1) or (SEQ85685.1))) or ((SEQ05430.1) or (SEQ98972.1)))	0	1000	0	Lipid metabolism
R_rxn03241	S_3_Hydroxytetradecanoyl_CoA_hydro_lyase_c0	3htdcoa[c] <=> h2o[c] + td2coa[c]	((SEP72808.1) or (SEQ62160.1) or (SEQ46395.1) or (SEP83318.1) or (SEQ70289.1))	-1000	1000	0	Lipid metabolism
R_rxn01521	2_Deoxyuridine_5_monophosphate_phosphohydrolase_c0	h2o[c] + dump[c] -> pi[c] + duri[c]	(SEQ24272.1)	0	1000	0	Nucleotide metabolism
R_rxn12636	methionyl_aminopeptidase_c0	h[c] + h2o[c] + metala[c] <=> met__L[c] + ala__L[c]	(((SEQ52524.1) or (SEP86434.1) or (SEP64475.1)) or (SEP66658.1) or ((SEP58318.1) or (SEP69793.1) or (SEP58237.1)))	-1000	1000	0	Amino acid metabolism
R_rxn03394	R04987_c0	h[c] + nadph[c] + o2[c] + 2oph[c] -> nadp[c] + h2o[c] + 2ohph[c]	(SEQ91128.1)	0	1000	0	Carbohydrate metabolism
R_rxn00752	Choline_oxygen_1_oxidoreductase_c0	o2[c] + chol[c] -> betald[c] + h2o2[c]	(SEQ66234.1)	0	1000	0	Amino acid metabolism
R_rxn11759	5_fluorouridine_monophosphate_diphosphate_phospho_alpha_D_ribosyl_transferase_c0	prpp[c] + 5flura[c] <=> ppi[c] + 5flurimp[c]	(SEQ92775.1)	-1000	1000	0	Other metabolism
R_rxn05414	6_methyl_3_oxo_heptanoyl_ACP_NADP_plus__oxidoreductase_c0	h[c] + nadph[c] + 6m3ohepacp[c] <=> nadp[c] + 6m3hyhepacp[c]	(SEQ03008.1)	-1000	1000	0	Lipid metabolism
R_rxn00338	L_aspartate_oxygen_oxidoreductase_c0	asp__L[c] + o2[c] -> h[c] + h2o2[c] + iasp[c]	(SEQ06523.1)	0	1000	0	Amino acid metabolism
R_rxn05384	3_methylbutanoyl_ACP_malonyl_acyl_carrier_protein_C_acyltransferase_decarboxylating_c0	malACP[c] + isovACP[c] -> ACP[c] + co2[c] + 5me3oxhexACP[c]	(((SEP61209.1) or (SEQ85685.1) or (SEQ47378.1) or (SER00579.1) or (SER00595.1)) and (SEP61243.1))	0	1000	0	Lipid metabolism
R_rxn02373	L_glutamate_5_semialdehyde_NADP_plus__5_oxidoreductase_phosphorylating_c0	h[c] + nadph[c] + glu5p[c] -> nadp[c] + pi[c] + glu5sa[c]	(SEP59037.1)	0	1000	0	Amino acid metabolism
R_rxn01649	Xanthosine_orthophosphate_ribosyltransferase_c0	pi[c] + xtsn[c] <=> r1p[c] + xan[c]	(SEQ67551.1)	-1000	1000	0	Nucleotide metabolism
R_rxn03839	R05551_c0	h2o[c] + aa[c] -> nh4[c] + acryl[c]	(SEP97715.1)	0	1000	0	Other metabolism
R_rxn03094	Glycodeoxycholate_amidohydrolase_c0	h2o[c] + gdchola[c] <=> gly[c] + dchac[c]	((SEQ32013.1) or (SEQ69780.1) or (SEP63427.1) or (SEP63198.1))	-1000	1000	0	Amino acid metabolism
R_rxn00085	L_Glutamate_NADP_plus__oxidoreductase_transaminating_c0	h[c] + nadph[c] + akg[c] + gln__L[c] -> nadp[c] + 2 glu__L[c]	((SEP69721.1) and ((SEQ90739.1) or (SEP69698.1)))	0	1000	0	Amino acid metabolism
R_rxn00119	ATP_UMP_phosphotransferase_c0	h[c] + atp[c] + ump[c] <=> adp[c] + udp[c]	((SEQ74459.1) or (SEQ52505.1) or (SEP91166.1))	-1000	1000	0	Nucleotide metabolism
R_rxn07432	R07601_c0	h[c] + thmpp[c] + 4mop[c] -> co2[c] + 3mhtpp[c]	(((SEP97850.1) or (SEP98122.1)) and ((SEP97835.1) or (SEP98107.1)))	0	1000	0	Amino acid metabolism
R_rxn11749	5_deoxy_5_fluorocytidine_aminohydrolase_c0	h[c] + h2o[c] + 5d5fludine[c] <=> nh4[c] + dofuri[c]	(SEQ66165.1)	-1000	1000	0	Other metabolism
R_rxn03873	R05594_c0	2 h2o[c] + 6occhcoa[c] <=> h[c] + 3hpimcoa[c]	(SEP72425.1)	-1000	1000	0	Lipid metabolism
R_rxn04453	5_hydroxyisourate_amidohydrolase_c0	h2o[c] + 5hiu[c] -> h[c] + 5houdic[c]	(SEQ79556.1)	0	1000	0	Nucleotide metabolism
R_rxn00608	6_phospho_beta_D_glucosyl_1_4_D_glucose_6_phosphoglucohydrolase_c0	h2o[c] + cellb6p[c] -> glc_D[c] + g6p[c]	((SEP57866.1) or (SEP57866.1))	0	1000	0	Carbohydrate metabolism
R_rxn05468	TRANS_RXNAVI_26568ce_c0	o2[e] <=> o2[c]		-1000	1000	0	Transport reaction
R_rxn04454	isochorismate_pyruvate_lyase_salicylate_forming_c0	ichor[c] -> pyr[c] + salc[c]	(SEQ13810.1)	0	1000	0	Biosynthesis of secondary metabolites
R_rxn05447	8_methyl_trans_non_2_enoyl_ACP_NAD_plus__oxidoreductase_A_specific_c0	h[c] + nadh[c] + 8mtrn2ACP[c] -> nad[c] + 8mnoyACP[c]	(SEP73306.1)	0	1000	0	Lipid metabolism
R_rxn01633	2_Dehydro_3_deoxy_L_arabinonate_hydro_lyase_c0	2dh3dpen[c] -> h2o[c] + 25dop[c]	(SEQ17803.1)	0	1000	0	Other metabolism
R_rxn01466	Heptaprenyl diphosphate synthase	ipdp[c] + grdp[c] -> ppi[c] + h[c] + frdp[c]	(((SEQ91160.1) or (SEQ50766.1)) or ((SEP82961.1) and (SEQ38844.1)) or ((SEP82961.1) and (SEQ15100.1)) or ((SEP82961.1) and (SEP82961.1)))	0	1000	0	Metabolism of cofactors and vitamins
R_rxn01304	Succinyl_CoA_L_homoserine_O_succinyltransferase_c0	succoa[c] + hom__L[c] -> coa[c] + suchms[c]	(SEQ55853.1)	0	1000	0	Carbohydrate metabolism
R_rxn03409	Undecaprenyl_diphospho_N_acetylmuramoyl_N_acetylglucosamine__c0	atp[c] + uaagmda[c] + nh4[c] -> h[c] + adp[c] + pi[c] + uaagtmda[c]	((SEP65235.1) or (SEP64789.1) or (SEP66160.1))	0	1000	0	Carbohydrate metabolism
R_rxn03885	D_mannonate_hydro_lyase_c0	mana[c] -> h2o[c] + 2ddglcn[c]	(SEP82459.1)	0	1000	0	Carbohydrate metabolism
R_rxn09692	TRANS_RXN_99cp_c0	h[e] + chol[e] <=> h[c] + chol[c]	(SEQ45897.1)	-1000	1000	0	Transport reaction
R_rxn01948	5_Hydroxy_L_tryptophan_decarboxy_lyase_c0	h[c] + 5htrp[c] <=> co2[c] + srtn[c]	(SEQ56731.1)	-1000	1000	0	Amino acid metabolism
R_rxn03488	1_4_beta_D_Glucan_glucohydrolase_c0	h2o[c] + cellhexse[c] <=> glc_D[c] + cellopse[c]	((SEP64438.1) or (SEP85135.1) or (SEQ12726.1))	-1000	1000	0	Carbohydrate metabolism
R_rxn00605	UDP_glucose_D_glucose_6_phosphate_1_alpha_D_glucosyltransferase_c0	udpg[c] + g6p[c] <=> udp[c] + tre6p[c]	(SEQ25855.1)	-1000	1000	0	Carbohydrate metabolism
R_rxn09203	Phosphatidylserine_decarboxylase_n_C18_1_c0	2 h[c] + ps181[c] <=> co2[c] + pe181[c]	(SEQ44024.1)	-1000	1000	0	Lipid metabolism
R_rxn03904	UDP_N_acetylmuramoyl_L_alanyl_gamma_D_glutamyl_meso_2_6_diaminopimeloyl_D_alanyl_D_alanine_undecaprenyl_phosphate_phospho_N_acetylmuramoyl_pentapeptide_transferase_c0	udcpp[c] + ugmda[c] <=> uagmda[c] + ump[c]	(SEP68479.1)	-1000	1000	0	Carbohydrate metabolism
R_rxn01225	Guanine_aminohydrolase_c0	h[c] + h2o[c] + gua[c] -> nh4[c] + xan[c]	((SEQ51536.1) or (SEQ67286.1))	0	1000	0	Nucleotide metabolism
R_rxn04760	violaxanthin_neoxanthin_isomerase_epoxide_opening_c0	9neoxan[c] <=> 9vioxan[c]	((SEQ24743.1) or (SEQ37422.1))	-1000	1000	0	Other metabolism
R_rxn07842	2_Isopentenyl_diphosphate_ADP_delta2_isopentenyltransferase_c0	adp[c] + dmpp[c] <=> ppi[c] + h[c] + isopadp[c]	(SEQ06147.1)	-1000	1000	0	Biosynthesis of secondary metabolites
R_rxn02288	Uroporphyrinogen_III_carboxy_lyase_c0	4 h[c] + uppg3[c] <=> 4 co2[c] + cpppg3[c]	(SEQ46271.1)	-1000	1000	0	Biosynthesis of secondary metabolites
R_rxn10199	Peptidoglycan_subunit_synthesis_c0	uaagmda[c] + petido[c] <=> bacdip[c] + peptio[c]	((SEP99471.1) or (SEQ03577.1) or (SEP56092.1))	-1000	1000	0	Carbohydrate metabolism
R_rxn00783	2_dehydro_3_deoxy_D_galactonate_6_phosphate_D_glyceraldehyde_3_phosphate_lyase_pyruvate_forming_c0	2dh3dgal6p[c] <=> pyr[c] + g3p[c]	(SEQ06179.1)	-1000	1000	0	Lipid metabolism
R_rxn00409	ATP_CDP_phosphotransferase_c0	atp[c] + cdp[c] <=> adp[c] + ctp[c]	(SEP58731.1)	-1000	1000	0	Nucleotide metabolism
R_rxn07885	R08096_c0	h2o[c] + nad[c] + citr_S[c] <=> 2 h[c] + nadh[c] + citelate[c]	((SEQ87390.1) or (SEQ02570.1))	-1000	1000	0	Biosynthesis of secondary metabolites
R_rxn08842	Lysophospholipase_L2_2_acylglycerophosphoethanolamine__n_C16_1_c0	h2o[c] + hexadg3pe[c] <=> h[c] + g3pe[c] + hdcea[c]	(SEP82774.1)	-1000	1000	0	Lipid metabolism
R_rxn02128	ATP_pantothenate_4_phosphotransferase_c0	atp[c] + ptth[c] <=> h[c] + adp[c] + pan4p[c]	((SEQ52866.1) or (SEP56204.1))	-1000	1000	0	Lipid metabolism
R_rxn03041	5_oxopent_3_ene_1_2_5_tricarboxylate_carboxy_lyase_c0	h[c] + 5cohe[c] -> co2[c] + 2hh24dd[c]	(SEQ72155.1)	0	1000	0	Metabolism of cofactors and vitamins
R_rxn00778	D_Ribose_1_5_phosphomutase_c0	r1p[c] <=> r5p[c]	(SEQ18356.1)	-1000	1000	0	Carbohydrate metabolism
R_rxn03901	undecaprenyl_diphosphate_phosphohydrolase_c0	h2o[c] + bacdip[c] -> 2 h[c] + pi[c] + udcpp[c]	(SEQ18269.1)	0	1000	0	Biosynthesis of secondary metabolites
R_rxn01985	Deoxyinosine_orthophosphate_ribosyltransferase_c0	pi[c] + din[c] <=> hxan[c] + 2dr1p[c]	(SEQ67551.1)	-1000	1000	0	Nucleotide metabolism
R_rxn00808	ATP_D_galactose_1_phosphotransferase_c0	gal[c] + atp[c] <=> h[c] + adp[c] + gal1p[c]	(SEQ56611.1)	-1000	1000	0	Carbohydrate metabolism
R_rxn10013	acyl_CoA_dehydrogenase_dodecanoyl_CoA_c0	h[c] + nadh[c] + dd2coa[c] -> nad[c] + ddcacoa[c]	((SEP88996.1) or (SEQ58347.1))	0	1000	0	Lipid metabolism
R_rxn10052	adenylate_kinase_Inorganic_triphosphate_c0	amp[c] + pppi[c] <=> ppi[c] + adp[c]	(SEQ52505.1)	-1000	1000	0	Nucleotide metabolism
R_rxn07672	hydroxycinnamoyl_CoA_anthocyanidin_3_5_diglucoside_5_O_glucoside_6_O_hydroxycinnamoyltransferase_c0	coucoa[c] + cyanin[c] <=> coa[c] + c3obgcouglu[c]	(SEQ56859.1)	-1000	1000	0	Lipid metabolism
R_rxn04133	R06064_c0	h2o[c] + 5hiu[c] -> h[c] + co2[c] + alltn[c]		0	1000	0	Carbohydrate metabolism
R_rxn00193	glutamate_racemase_c0	glu__L[c] <=> glu__D[c]	((SEQ34284.1) or (SEQ80850.1))	-1000	1000	0	Amino acid metabolism
R_rxn05326	Hexanoyl_acyl_carrier_protein_malonyl_CoA_C_acyltransferasedecarboxylating__oxoacyl__and_enoyl_reducing_c0	h[c] + nadh[c] + thex2eACP[c] -> nad[c] + hexACP[c]	(SEP73306.1)	0	1000	0	Lipid metabolism
R_rxn06760	R04650_c0	acnam[c] + gm1[c] <=> h2o[c] + gd1a[c]	((SEQ37081.1) or (SEP56545.1) or (SEP84463.1) or (SEP60203.1) or (SEQ74914.1) or (SER02553.1))	-1000	1000	0	Carbohydrate metabolism
R_rxn04840	Glutathione__5_HPETE_oxidoreductase_c0	2 gsh[c] + 5HPET[c] <=> h2o[c] + gthox[c] + 5hete[c]	(SEQ93423.1)	-1000	1000	0	Other metabolism
R_rxn00653	3_aminopropanal_NAD_plus__oxidoreductase_c0	2 h[c] + nadh[c] + ala_B[c] <=> h2o[c] + nad[c] + aproa[c]	((SEQ87730.1) or (SEQ67463.1) or (SEQ67477.1))	-1000	1000	0	Metabolism of cofactors and vitamins
R_rxn06372	S_Adenosyl_L_methionine_unsaturated_phospholipid_methyltransferase_methenylating_c0	amet[c] + poffa[c] <=> h[c] + ahcys[c] + pmffa[c]	(SEQ50421.1)	-1000	1000	0	Lipid metabolism
R_rxn00929	L_Proline_NAD_plus__5_oxidoreductase_c0	2 h[c] + nadh[c] + 1pyr5c[c] -> nad[c] + pro__L[c]	(SEQ07025.1)	0	1000	0	Amino acid metabolism
R_rxn08800	Lysophospholipase_L1_2_acylglycerophosphotidate__n_C16_1_periplasm_c0	h2o[c] + 1hdec9eg3p[c] <=> 2 h[c] + hdcea[c] + glyc3p[c]	(SEP82774.1)	-1000	1000	0	Lipid metabolism
R_rxn11892	Palmitoyl_CoA_retinol_O_acyltransferase_c0	pmtcoa[c] + retinol_cis_11[c] <=> coa[c] + retpalm_11_cis[c]	(SEQ70571.1)	-1000	1000	0	Lipid metabolism
R_rxn03644	D_arabino_hex_3_ulose_6_phosphate_isomerase_c0	ara6puse[c] <=> f6p[c]	(SEQ94688.1)	-1000	1000	0	Carbohydrate metabolism
R_rxn10232	isoheptadecanoyl_phosphatidylserine_decarboxylase_c0	2 h[c] + diisptpser[c] <=> co2[c] + diisope[c]	(SEQ44024.1)	-1000	1000	0	Lipid metabolism
R_rxn00138	deamido_NAD_plus__ammonia_ligase_AMP_forming_c0	atp[c] + nh4[c] + nadh[c] -> ppi[c] + 2 h[c] + amp[c] + nad[c]	(SEP64730.1)	0	1000	0	Energy metabolism
R_rxn00921	4_hydroxybenzoate_carboxy_lyase_phenol_forming_c0	h[c] + 4hbz[c] <=> co2[c] + phenol[c]	(SEQ44024.1)	-1000	1000	0	Amino acid metabolism
R_rxn05168	nonpolar_amino_acid_transporting_ATPase_c0	h2o[c] + atp[c] + val__L[e] -> h[c] + adp[c] + pi[c] + val__L[c]	((SEP69939.1) or (SEQ24610.1))	0	1000	0	Transport reaction
R_rxn02015	Taurocholate_amidohydrolase_c0	h2o[c] + tchola[c] <=> taur[c] + cholate[c]	((SEP63427.1) or (SEQ32013.1) or (SEQ69780.1) or (SEP63198.1))	-1000	1000	0	Lipid metabolism
R_rxn00347	L_Aspartate_ammonia_lyase_c0	asp__L[c] <=> fum[c] + nh4[c]	((SEQ38078.1) or (SEQ38053.1))	-1000	1000	0	Amino acid metabolism
R_rxn05054	adenosylcobyric_acid_R_1_aminopropan_2_ol_ligase_ADP_forming_c0	atp[c] + adcobhex[c] + appl[c] -> h[c] + adp[c] + pi[c] + adocbi[c]	(SEP72632.1)	0	1000	0	Lipid metabolism
R_rxn02167	S_3_Hydroxybutanoyl_CoA_hydro_lyase_c0	3hbcoa__S[c] <=> h2o[c] + b2coa[c]	((SEQ70289.1) or (SEP72808.1) or (SEQ46395.1) or (SEQ62160.1) or (SEP83318.1))	-1000	1000	0	Lipid metabolism
R_rxn05368	8_methyl_3_oxo_decanoyl_ACP_NADP_plus__oxidoreductase_c0	h[c] + nadph[c] + 8m3odACP[c] <=> nadp[c] + 8m3hdecACP[c]	(SEQ03008.1)	-1000	1000	0	Lipid metabolism
R_rxn01858	Deoxyadenosine_aminohydrolase_c0	h[c] + h2o[c] + dad_2[c] -> nh4[c] + din[c]	((SEQ51536.1) or (SEQ67286.1))	0	1000	0	Nucleotide metabolism
R_rxn01621	L_Rhamnulose_1_phosphate_lactaldehyde_lyase_c0	rml1p[c] <=> dhap[c] + lald__L[c]	(((SEQ35269.1) and (SEQ35269.1)) or (SEQ34375.1))	-1000	1000	0	Carbohydrate metabolism
R_rxn01819	Nomega_Nomega_dimethyl_L_arginine_dimethylamidohydrolase_c0	h2o[c] + ngngdimarg[c] -> citr__L[c] + dma[c]	(SEP64369.1)	0	1000	0	Biosynthesis of secondary metabolites
R_rxn00231	Acetamide_amidohydrolase_c0	h2o[c] + ad[c] -> nh4[c] + ac[c]	(SEP97715.1)	0	1000	0	Nucleotide metabolism
R_rxn05360	4_methyl_3_oxo_hexanoyl_ACP_NADP_plus__oxidoreductase_c0	h[c] + nadph[c] + 4m3ohexACP[c] <=> nadp[c] + 4m3hexaACP[c]	(SEQ03008.1)	-1000	1000	0	Lipid metabolism
R_rxn02297	6_Carboxyhexanoyl_CoA_L_alanine_C_carboxyhexanoyltransferase_decarboxylating_c0	h[c] + ala__L[c] + pmcoa[c] -> coa[c] + co2[c] + 8aonn[c]	((SEQ16689.1) or (SEQ47292.1))	0	1000	0	Lipid metabolism
R_rxn05421	8_methyl_nonanoyl_ACP_malonyl_acyl_carrier_protein_C_acyltransferase_decarboxylating_c0	malACP[c] + 8mnoyACP[c] -> ACP[c] + co2[c] + 10m3oxudACP[c]	(((SEP61209.1) or (SEQ85685.1) or (SEQ47378.1) or (SER00595.1) or (SER00579.1)) and (SEP61243.1))	0	1000	0	Lipid metabolism
R_rxn06823	Cyanoglycoside_glucohydrolase_c0	h2o[c] + cyanside[c] <=> glc_D[c] + cyandrin[c]	(SEP87888.1)	-1000	1000	0	Biosynthesis of secondary metabolites
R_rxn01799	deoxyuridine_orthophosphate_2_deoxy_D_ribosyltransferase_c0	pi[c] + duri[c] <=> ura[c] + 2dr1p[c]	((SEQ67551.1) or (SEQ67194.1))	-1000	1000	0	Nucleotide metabolism
R_rxn01485	D_Glucosamine_1_phosphate_1_6_phosphomutase_c0	gam1p[c] <=> gam6p[c]	(SEQ52843.1)	-1000	1000	0	Carbohydrate metabolism
R_rxn03031	Succinyl_CoA_2_3_4_5_tetrahydropyridine_2_6_dicarboxylate_N_succinyltransferase_c0	coa[c] + sl2a6o[c] -> h2o[c] + succoa[c] + thdp[c]	((SEP71390.1) or (SEP71390.1))	0	1000	0	Carbohydrate metabolism
R_rxn09207	Phosphatidylserine_syntase_n_C14_1_c0	ser__L[c] + cdpdtdec7eg[c] -> 2 h[c] + cmp[c] + phoserd7e[c]	(SEQ44049.1)	0	1000	0	Lipid metabolism
R_rxn09296	hydrogen_peroxide_reductase_thioredoxin_c0	h2o2[c] + trdrd[c] -> 2 h2o[c] + trdox[c]	((SEQ32598.1) or (SEP99233.1) or (SEQ34748.1))	0	1000	0	Metabolism of cofactors and vitamins
R_rxn00239	ATP_GMP_phosphotransferase_c0	h[c] + atp[c] + gmp[c] <=> adp[c] + gdp[c]	((SEP91166.1) or (SEP91166.1))	-1000	1000	0	Nucleotide metabolism
R_rxn00441	R00621_c0	h[c] + thmpp[c] + akg[c] -> co2[c] + 3c1ht[c]	(SEQ72155.1)	0	1000	0	Carbohydrate metabolism
R_rxn00302	GTP_8_9_hydrolase_c0	h2o[c] + gtp[c] -> fapnt[c]	(SEQ06134.1)	0	1000	0	Metabolism of cofactors and vitamins
R_rxn00467	L_Ornithine_2_oxo_acid_aminotransferase_c0	akg[c] + orn[c] <=> glu__L[c] + glu5sa[c]	(SEQ66579.1)	-1000	1000	0	Amino acid metabolism
R_rxn05611	D_mannose_transport_in_via_proton_symport_c0	h[e] + man[e] <=> h[c] + man[c]	(SEQ73895.1)	-1000	1000	0	Transport reaction
R_rxn02465	N_acetyl_L_glutamate_5_semialdehyde_NADP_plus__5_oxidoreductase_phosphrylating_c0	h[c] + nadph[c] + acg5p[c] -> nadp[c] + pi[c] + acg5sa[c]	(SEQ77834.1)	0	1000	0	Carbohydrate metabolism
R_rxn02222	Indole_3_acetamide_amidohydrolase_c0	h2o[c] + iad[c] -> nh4[c] + ind3ac[c]	(SEP97715.1)	0	1000	0	Metabolism of cofactors and vitamins
R_rxn01791	R_Pantoate_beta_alanine_ligase_AMP_forming_c0	atp[c] + ala_B[c] + pant__R[c] -> ppi[c] + 2 h[c] + amp[c] + pnto__R[c]	(SEQ06512.1)	0	1000	0	Metabolism of cofactors and vitamins
R_rxn00183	L_Glutamate_5_semialdehyde_NAD_plus__oxidoreductase_c0	h2o[c] + nad[c] + glu5sa[c] -> 2 h[c] + nadh[c] + glu__L[c]	(SEQ98871.1)	0	1000	0	Amino acid metabolism
R_rxn03333	3_4_dihydroxyphenylethyleneglycol_NAD_plus__oxidoreductase_c0	nad[c] + 34dhoxpeg[c] <=> h[c] + nadh[c] + 34dhmald[c]	((SEQ38888.1) or (SEQ72221.1) or (SEQ37615.1) or (SEP87018.1) or (SEQ45109.1))	-1000	1000	0	Other metabolism
R_rxn03465	Acylneuraminyl_hydrolase_c0	gt1b[c] + acnam[c] <=> h2o[c] + gq1[c]	((SER02553.1) or (SEQ74914.1) or (SEP60203.1) or (SEP84463.1) or (SEP56545.1) or (SEQ37081.1))	-1000	1000	0	Carbohydrate metabolism
R_rxn01329	D_mannose_6_phosphate_1_6_phosphomutase_c0	man6p[c] <=> man1p[c]	((SEQ58782.1) or (SEQ19781.1) or (SEQ67528.1))	-1000	1000	0	Carbohydrate metabolism
R_rxn00002	urea_1_carboxylate_amidohydrolase_c0	3 h[c] + h2o[c] + allphn[c] -> 2 co2[c] + 2 nh4[c]	((SEQ37292.1) and (SEQ37263.1))	0	1000	0	Energy metabolism
R_rxn02507	1_2_Carboxyphenylamino_1_deoxy_D_ribulose_5_phosphate_carboxy_lyasecyclizing_c0	h[c] + 2cpr5p[c] -> h2o[c] + co2[c] + 3ig3p[c]	(SEP69444.1)	0	1000	0	Lipid metabolism
R_rxn00542	S_lactate_acetaldehyde_lyase_formate_forming_c0	lac__L[c] <=> for[c] + acald[c]	((SEQ67497.1) or (SEP83951.1))	-1000	1000	0	Carbohydrate metabolism
R_rxn05937	Ferredoxin_NADP_plus__oxidoreductase_c0	h[c] + nadp[c] + fdxrd[c] <=> nadph[c] + fdxox[c]	(SEQ41212.1)	-1000	1000	0	Metabolism of cofactors and vitamins
R_rxn10220	isoheptadecanoyl_phosphatidate_cytidylyltransferase_c0	ctp[c] + 12diisgly3p[c] <=> ppi[c] + h[c] + cdp12diisgly[c]	(SEQ74514.1)	-1000	1000	0	Lipid metabolism
R_rxn05464	trans_Octodec_2_enoyl_ACP_NAD_plus__oxidoreductase_A_specific_c0	h[c] + nadh[c] + to2eACP[c] -> nad[c] + octacp[c]	(SEP73306.1)	0	1000	0	Lipid metabolism
R_rxn02862	O3_Acetyl_L_serine_acetate_lyase_adding_3_4_dihydroxypyridin_1_yl_c0	acser[c] + dihypdine[c] <=> 2 h[c] + ac[c] + dihyala[c]	(SEQ67040.1)	-1000	1000	0	Lipid metabolism
R_rxn10261	isotetradecanoyl_CDPdiacylglycerol_sn_glycerol_3_phosphate_3_phosphatidyltransferase_c0	glyc3p[c] + cdp12diitegl[c] <=> cmp[c] + diistetrpgly[c]	(SER01068.1)	-1000	1000	0	Lipid metabolism
R_rxn01964	L_serine_hydro_lyase_adding_1_C_indol_3_ylglycerol_3_phosphate_L_tryptophan_and_glyceraldehyde_3_phosphate_forming_c0	ser__L[c] + 3ig3p[c] -> h2o[c] + g3p[c] + trp__L[c]	(((SEP69518.1) and (SEP69501.1)) or (SEQ49792.1))	0	1000	0	Amino acid metabolism
R_rxn08816	Lysophospholipase_L1_2_acylglycerophosphoglycerol__n_C18_1_periplasm_c0	h2o[c] + 1octc11eg3p[c] <=> h[c] + ocdce9a[c] + g3pg[c]	(SEP82774.1)	-1000	1000	0	Lipid metabolism
R_rxn02341	N_R_4_Phosphopantothenoyl_L_cysteine_carboxy_lyase_c0	h[c] + 4ppcys[c] -> co2[c] + pan4p[c]	((SEP91122.1) and (SEP91122.1))	0	1000	0	Metabolism of cofactors and vitamins
R_rxn01923	2_Methylpropanoyl_CoA_oxygen_2_3_oxidoreductase_c0	o2[c] + 2 ibcoa[c] -> 2 h2o[c] + 2 2mp2coa[c]	(SEQ05543.1)	0	1000	0	Lipid metabolism
R_rxn06591	L_glutamate_semialdehyde__NADP_plus__oxidoreductaseL_glutamyl_tRNAGlu_forming_c0	h[c] + nadph[c] + glutrna[c] <=> nadp[c] + trnaglu[c] + glu1sa[c]	(SEQ49728.1)	-1000	1000	0	Amino acid metabolism
R_rxn01519	dUTP_nucleotidohydrolase_c0	h2o[c] + dutp[c] -> ppi[c] + 2 h[c] + dump[c]	((SEQ82105.1) or (SEQ18269.1))	0	1000	0	Nucleotide metabolism
R_rxn01137	Adenosine_aminohydrolase_c0	h[c] + h2o[c] + adn[c] -> ins[c] + nh4[c]	((SEQ67286.1) or (SEQ51536.1))	0	1000	0	Nucleotide metabolism
R_rxn01343	ATP_Sedoheptulose_7_phosphate_1_phosphotransferase_c0	atp[c] + s7p[c] -> h[c] + adp[c] + s17bp[c]	(SEQ70556.1)	0	1000	0	Carbohydrate metabolism
R_rxn01014	hydroxypyruvate_carboxy_lyase_glycolaldehyde_forming_c0	h[c] + hpyr[c] <=> co2[c] + gcald[c]	(SEQ44437.1)	-1000	1000	0	Carbohydrate metabolism
R_rxn08797	Lysophospholipase_L1_2_acylglycerophosphotidate__n_C14_0_periplasm_c0	h2o[c] + 1tdecg3p[c] <=> h[c] + glyc3p[c] + ttdca[c]	(SEP82774.1)	-1000	1000	0	Lipid metabolism
R_rxn06038	3R_3_Hydroxyacyl_CoA_NADP_plus__oxidoreductase_c0	nadp[c] + 3hacoa_R[c] <=> h[c] + nadph[c] + 3oacoa[c]	(SEQ05187.1)	-1000	1000	0	Lipid metabolism
R_rxn00478	L_tryptophan_oxygen_2_3_oxidoreductase_decyclizing_c0	o2[c] + trp__L[c] -> Lfmkynr[c]	(((SEQ84561.1) or (SEQ92189.1)) or ((SEQ92189.1) or (SEQ84561.1)))	0	1000	0	Amino acid metabolism
R_rxn02023	R_10_Hydroxystearate_10_hydro_lyase_c0	rhdroate[c] <=> h2o[c] + ocdcea[c]	(SEQ40613.1)	-1000	1000	0	Lipid metabolism
R_rxn06759	R04649_c0	cmpacna[c] + gm1[c] -> h[c] + cmp[c] + gd1p[c]	(SEP82961.1)	0	1000	0	Carbohydrate metabolism
R_rxn09108	Phosphatidylglycerol_synthase_n_C12_0_c0	glyc3p[c] + cdpdddecg[c] <=> cmp[c] + pgp120[c]	(SER01068.1)	-1000	1000	0	Lipid metabolism
R_rxn01513	ATP_dTMP_phosphotransferase_c0	h[c] + atp[c] + dtmp[c] <=> adp[c] + dtdp[c]	(SEQ04369.1)	-1000	1000	0	Nucleotide metabolism
R_rxn05372	10_methyl_3_oxo_dodecanoyl_ACP_NADP_plus__oxidoreductase_c0	h[c] + nadph[c] + 10m3odACP[c] <=> nadp[c] + 10m3hdoACP[c]	(SEQ03008.1)	-1000	1000	0	Lipid metabolism
R_rxn05333	3R_3_Hydroxybutanoyl_acyl_carrier_protein_hydro_lyase_c0	3hdecACP[c] <=> h[c] + h2o[c] + tdec2eACP[c]	(SEQ85749.1)	-1000	1000	0	Lipid metabolism
R_rxn06510	Lauroyl_CoA_acetyl_CoA_C_acyltransferase_c0	accoa[c] + ddcacoa[c] <=> coa[c] + 3otdcoa[c]	((SEP86005.1) or (SEQ46376.1) or (SEQ57819.1) or (SEQ94408.1) or (SEP83868.1) or (SEQ71004.1))	-1000	1000	0	Lipid metabolism
R_rxn04016	S_adenosyl_L_methionine_E_prop_1_ene_1_2_3_tricarboxylate_2_O_methyltransferase_c0	amet[c] + acon_T[c] <=> ahcys[c] + aconm[c]	(SEQ56676.1)	-1000	1000	0	Amino acid metabolism
R_rxn08307	CDP_diacylglycerol_synthetase_n_C14_0_c0	ctp[c] + pa140[c] <=> ppi[c] + h[c] + cdpdtdecg[c]	(SEQ74514.1)	-1000	1000	0	Lipid metabolism
R_rxn11612	D_Galactosyl_N_acetyl_D_galactosaminyl_N_acetylneuraminyl_D__galactosyl_D_glucosylceramide_galactohydrolase_c0	h2o[c] + gm1[c] <=> gal[c] + gm2[c]	((SEQ74988.1) or (SEQ90623.1) or (SEP72112.1))	-1000	1000	0	Carbohydrate metabolism
R_rxn05177	thiamine_transport_via_ABC_system_c0	h2o[c] + atp[c] + thm[e] -> h[c] + adp[c] + pi[c] + thm[c]	((SEQ74672.1) and (SEQ74629.1) and (SEQ74648.1))	0	1000	0	Transport reaction
R_rxn05426	12_methyl_3_oxo_tridecanoyl_ACP_NADP_plus__oxidoreductase_c0	h[c] + nadph[c] + 12m3otACP[c] <=> nadp[c] + 12mdhtACP[c]	(SEQ03008.1)	-1000	1000	0	Lipid metabolism
R_rxn00209	Pyridoxine_5_phosphate_oxygen_oxidoreductase_c0	o2[c] + pdx5p[c] -> h2o2[c] + pydx5p[c]	((SEQ95192.1) or (SEQ28228.1))	0	1000	0	Metabolism of cofactors and vitamins
R_rxn02474	5_amino_6_5_phosphoribitylaminouracil_NADP_plus__1_oxidoreductase_c0	nadp[c] + 5aprbu[c] <=> h[c] + nadph[c] + 5apru[c]	(SEP90558.1)	-1000	1000	0	Metabolism of cofactors and vitamins
R_rxn02230	3_mercaptopyruvate_cyanide_sulfurtransferase_c0	mercppyr[c] + cyan[c] <=> h[c] + pyr[c] + tcynt[c]	(SEQ16710.1)	-1000	1000	0	Carbohydrate metabolism
R_rxn03246	S_hydroxyoctanoyl_CoA_NAD_plus__oxidoreductase_c0	nad[c] + 3hocoa[c] <=> h[c] + nadh[c] + 3oocoa[c]	((((SEQ46395.1) or (SEQ43872.1) or (SEP87387.1) or (SEQ71198.1) or (SEQ77671.1) or (SEP83845.1)) and (SEP83845.1)) or ((SEP83845.1) or (SEQ77671.1) or (SEQ71198.1) or (SEQ43872.1) or (SEP87387.1) or (SEQ46395.1)))	-1000	1000	0	Lipid metabolism
R_rxn02144	4_carboxymethylbut_3_en_4_olide_enol_lactonohydrolase_c0	h2o[c] + 5odhf2a[c] -> h[c] + 3oxoadp[c]	((SEQ27067.1) or (SEQ44437.1))	0	1000	0	Lipid metabolism
R_rxn12645	methionyl_aminopeptidase_c0	h2o[c] + glyasn[c] <=> gly[c] + asn__L[c]	(((SEQ52524.1) or (SEP86434.1) or (SEP64475.1)) or (SEP66658.1) or ((SEP58318.1) or (SEP69793.1) or (SEP58237.1)))	-1000	1000	0	Amino acid metabolism
R_rxn01019	Carbamoyl_phosphate_L_ornithine_carbamoyltransferase_c0	orn[c] + cbp[c] -> h[c] + pi[c] + citr__L[c]	(SEQ46890.1)	0	1000	0	Amino acid metabolism
R_rxn08849	Lysophospholipase_L2_2_acylglycerophosphoglycerol__n_C16_1_c0	h2o[c] + hexa9eg3p[c] <=> h[c] + hdcea[c] + g3pg[c]	(SEP82774.1)	-1000	1000	0	Lipid metabolism
R_rxn00633	D_Glucose_D_fructose_oxidoreductase_c0	glc_D[c] + fru[c] <=> gluclate[c] + sbt__D[c]	(SEP56967.1)	-1000	1000	0	Carbohydrate metabolism
R_rxn09448	fatty_acid__CoA_ligase_octadecenoate_c0	atp[c] + coa[c] + ocdce9a[c] -> ppi[c] + amp[c] + odecoa[c]	((SEP86570.1) or (SEP85984.1) or (SEP97409.1) or (SEP67480.1) or (SEQ84732.1) or (SEP85808.1) or (SEP59517.1) or (SEQ02845.1))	0	1000	0	Lipid metabolism
R_rxn00525	L_arogenate_NAD_plus__oxidoreductase_c0	nad[c] + Largn[c] -> nadh[c] + co2[c] + tyr__L[c]	(SEQ86979.1)	0	1000	0	Amino acid metabolism
R_rxn09208	Phosphatidylserine_syntase_n_C16_0_c0	ser__L[c] + cdpdhdecg[c] -> 2 h[c] + cmp[c] + ps160[c]	(SEQ44049.1)	0	1000	0	Lipid metabolism
R_rxn05439	5_methyl_trans_hex_2_enoyl_ACP_NAD_plus__oxidoreductase_A_specific_c0	h[c] + nadh[c] + 5mth2eACP[c] -> nad[c] + 5mhexACP[c]	(SEP73306.1)	0	1000	0	Lipid metabolism
R_rxn02914	3_Phosphoserine_2_oxoglutarate_aminotransferase_c0	akg[c] + pser__L[c] <=> glu__L[c] + 3php[c]	(SEQ28137.1)	-1000	1000	0	Amino acid metabolism
R_rxn01603	7_8_dihydropteroate_L_glutamate_ligase_ADP_forming_c0	dhpt[c] + atp[c] + glu__L[c] -> h[c] + adp[c] + pi[c] + dhf[c]	((SEP58695.1) and (SEP58695.1))	0	1000	0	Metabolism of cofactors and vitamins
R_rxn00055	S_adenosyl_L_methionine_S_adenosyl_L_methionine_3_amino_3_carboxypropyltransferase_c0	3 amet[c] <=> 4 h[c] + 3 5mta[c] + nacm[c]	(SEQ91009.1)	-1000	1000	0	Amino acid metabolism
R_rxn00686	5_6_7_8_tetrahydrofolate_NADP_plus__oxidoreductase_c0	nadp[c] + thf[c] <=> h[c] + nadph[c] + dhf[c]	((SEQ65469.1) or (SEQ37157.1))	-1000	1000	0	Metabolism of cofactors and vitamins
R_rxn00905	2_dehydropantoate_formaldehyde_lyase_3_methyl_2_oxobutanoate_forming_c0	2dhp[c] -> 3mob[c] + fald[c]	(SEQ66103.1)	0	1000	0	Amino acid metabolism
R_rxn05456	14_methyl_pentadecanoyl_ACP_acyl_carrier_protein_transferase_c0	2 h[c] + coa[c] + 14mpACP[c] <=> fa6coa[c] + ACP[c]	((SEQ05558.1) or (SEP61265.1))	-1000	1000	0	Lipid metabolism
R_rxn02409	R06099_c0	h2o[c] + laccer[c] <=> glubroside[c] + gal_bD[c]	((SEP72112.1) or (SEQ90623.1) or (SEQ74988.1))	-1000	1000	0	Other metabolism
R_rxn09112	Phosphatidylglycerol_synthase_n_C16_1_c0	glyc3p[c] + cdpdhdec9eg[c] <=> cmp[c] + pgp161[c]	(SER01068.1)	-1000	1000	0	Lipid metabolism
R_rxn00157	Acetyl_CoA_formate_C_acetyltransferase_c0	coa[c] + pyr[c] -> accoa[c] + for[c]	((SEQ45091.1) or (SEQ45070.1))	0	1000	0	Carbohydrate metabolism
R_rxn06075	2_Deoxyuridine_5_diphosphate_oxidized_thioredoxin_2_oxidoreductase_c0	udp[c] + trdrd[c] -> h2o[c] + trdox[c] + dudp[c]	((SEQ63567.1) or (SEQ63589.1))	0	1000	0	Nucleotide metabolism
R_rxn00689	Tetrahydrofolate_L_glutamate_gamma_ligase_ADP_forming_c0	atp[c] + glu__L[c] + thf[c] -> h[c] + adp[c] + pi[c] + thfglu[c]	((SEP58695.1) and (SEP58695.1))	0	1000	0	Amino acid metabolism
R_rxn08129	Amylomaltase_maltohexaose_c0	malt[c] + malthx[c] <=> glc_D[c] + malthp[c]	(SEP57961.1)	-1000	1000	0	Carbohydrate metabolism
R_rxn01286	D_Glyceraldehyde_NAD_plus__oxidoreductase_c0	h2o[c] + nad[c] + glyald[c] <=> 2 h[c] + nadh[c] + glyc__R[c]	((SEQ87730.1) or (SEQ67477.1) or (SEQ67463.1))	-1000	1000	0	Lipid metabolism
R_rxn05289	NADPH_oxidized_thioredoxin_oxidoreductase_c0	h[c] + nadph[c] + trdox[c] <=> nadp[c] + trdrd[c]	((SEQ39089.1) or (SEP99269.1) or (SEQ85488.1) or (SEQ39123.1))	-1000	1000	0	Metabolism of cofactors and vitamins
R_rxn01973	N_Succinyl_LL_2_6_diaminoheptanedioate_amidohydrolase_c0	h2o[c] + sl26da[c] <=> succ[c] + 26dap_LL[c]	(SEQ62055.1)	-1000	1000	0	Carbohydrate metabolism
R_rxn05467	CO2_transporter_via_diffusion_c0	co2[e] <=> co2[c]		-1000	1000	0	Transport reaction
R_rxn00117	ATP_UDP_phosphotransferase_c0	atp[c] + udp[c] -> adp[c] + utp[c] + h[c]	(SEP58731.1)	0	1000	0	Nucleotide metabolism
R_rxn01308	L_xylulose_1_phosphate_glycolaldehyde_lyase_glycerone_phosphate_forming_c0	xu1p__D[c] <=> gcald[c] + dhap[c]	(SEQ34375.1)	-1000	1000	0	Carbohydrate metabolism
R_rxn05343	Octanoyl_acyl_carrier_protein_malonyl_acyl_carrier_protein_C_acyltransferase_decarboxylating_c0	malACP[c] + ocACP[c] -> ACP[c] + co2[c] + 3odecACP[c]	(((SEP61243.1) and ((SER00579.1) or (SER00595.1) or (SEQ47378.1) or (SEQ85685.1) or (SEP61209.1))) or ((SEQ98972.1) or (SEQ05430.1)))	0	1000	0	Lipid metabolism
R_rxn05425	10_methyl_undecanoyl_ACP_malonyl_acyl_carrier_protein_C_acyltransferase_decarboxylating_c0	malACP[c] + 10muACP[c] -> ACP[c] + co2[c] + 12m3otACP[c]	((SEP61243.1) and ((SER00595.1) or (SER00579.1) or (SEQ47378.1) or (SEQ85685.1) or (SEP61209.1)))	0	1000	0	Lipid metabolism
R_rxn00330	acetyl_CoA_glyoxylate_C_acetyltransferase_thioester_hydrolysing__carboxymethyl_forming_c0	h2o[c] + accoa[c] + glx[c] -> h[c] + coa[c] + mal__L[c]	(SEQ44687.1)	0	1000	0	Carbohydrate metabolism
R_rxn05736	acyl_coenzyme_A_ligase_c0	atp[c] + coa[c] + ttdca[c] -> ppi[c] + h[c] + amp[c] + tdcoa[c]	((SEP59517.1) or (SEQ02845.1) or (SEP85808.1) or (SEQ84732.1) or (SEP85984.1) or (SEP97409.1) or (SEP67480.1) or (SEP86570.1))	0	1000	0	Lipid metabolism
R_rxn03445	O_Phospho_4_hydroxy_L_threonine_2_oxoglutarate_aminotransferase_c0	akg[c] + phthr[c] <=> glu__L[c] + ohpb[c]	(SEQ28137.1)	-1000	1000	0	Carbohydrate metabolism
R_rxn01641	5_Formiminotetrahydrofolate_L_glutamate_N_formiminotransferase_c0	glu__L[c] + 5forthf[c] <=> forglu[c] + thf[c]	(SEP91020.1)	-1000	1000	0	Metabolism of cofactors and vitamins
R_rxn00493	L_Phenylalanine_2_oxoglutarate_aminotransferase_c0	akg[c] + phe__L[c] <=> glu__L[c] + phpyr[c]	((SEQ00302.1) and (SEP69117.1))	-1000	1000	0	Carbohydrate metabolism
R_rxn00293	UTP_N_acetyl_alpha_D_glucosamine_1_phosphate_uridylyltransferase_c0	utp[c] + acgam1p[c] <=> ppi[c] + uacgam[c]	(((SEQ56859.1) and (SEQ56859.1)) or (SEQ12816.1))	-1000	1000	0	Carbohydrate metabolism
R_rxn05383	3_methylbutanoyl_CoA_acyl_carrier_protein_transferase_c0	ACP[c] + ivcoa[c] <=> h[c] + coa[c] + isovACP[c]	((SEP61265.1) or (SEQ05558.1))	-1000	1000	0	Lipid metabolism
R_rxn10196	Teichoic_acid_D_alanine_substituted_export_c0	petido[c] + prenoNas[c] <=> h[c] + udcpp[c] + gtca45as[c]	(SEP83095.1)	-1000	1000	0	Biosynthesis of secondary metabolites
R_rxn00839	ATP_dADP_phosphotransferase_c0	atp[c] + dadp[c] -> adp[c] + datp[c]	(SEP58731.1)	0	1000	0	Nucleotide metabolism
R_rxn03838	R05549_c0	h2o[c] + mnt[c] -> gal[c] + melib[c]	((SEP87906.1) or (SEQ90641.1))	0	1000	0	Carbohydrate metabolism
R_rxn02056	S_Adenosyl_L_methionine_uroporphyrin_III_C_methyltransferase_c0	fe2[c] + scl[c] -> 2 h[c] + sheme[c]	(SEQ45324.1 or SEQ78272.1)	0	1000	0	Carbohydrate metabolism
R_rxn00224	protoheme_ferro_lyase_protoporphyrin_forming_c0	2 h[c] + pheme[c] -> ppp9[c] + fe2[c]	(SEQ81904.1)	0	1000	0	Energy metabolism
R_rxn03511	ADP_D_glycero_D_manno_heptose_6_epimerase_c0	adphep_DD[c] -> adphep_LD[c]		0	1000	0	Biosynthesis of secondary metabolites
R_rxn10215	anteisoheptadecanoyl_1_acylglycerol_3_phosphate_O_acyltransferase_c0	fa12coa[c] + 1antg3p[c] -> h[c] + coa[c] + 12diisgl3p[c]		0	1000	0	Lipid metabolism
R_rxn06865	R05146_c0	ddcaACP[c] + kdo2lipid4[c] -> ACP[c] + kdo2lipid4L[c]		0	1000	0	Other metabolism
R_rxn10206	anteisoheptadecanoyl_glycerol_3_phosphate_O_acyltransferase_c0	glyc3p[c] + fa12coa[c] -> coa[c] + 1antg3p[c]		0	1000	0	Lipid metabolism
R_rxn08710	RXN0_5118c_c0	3 h[c] + adphep_LD[c] + lipa[c] -> adp[c] + hlipa[c]		0	1000	0	Lipid metabolism
R_rxn10832	CoA_transporter_c0	coa[e] <=> coa[c]		-1000	1000	0	Transport reaction
R_rxn05039	R07280_c0	h2o[c] + 5aprbu[c] -> pi[c] + 4r5au[c]		0	1000	0	Metabolism of cofactors and vitamins
R_rxn10205	isoheptadecanoyl_glycerol_3_phosphate_O_acyltransferase_c0	glyc3p[c] + fa11coa[c] -> coa[c] + 1isohepg3p[c]		0	1000	0	Lipid metabolism
R_rxn02003	dTDP_6_deoxy_L_mannose_NADP_plus__4_oxidoreductase_c0	h[c] + nadph[c] + dtdp4d6dm[c] -> nadp[c] + dtdprmn[c]		0	1000	0	Biosynthesis of secondary metabolites
R_rxn08619	glucosyltransferase_II_LPS_core_synthesis_c0	udpg[c] + gagicolipa[c] -> udp[c] + ggagicolipa[c]		0	1000	0	Biosynthesis of secondary metabolites
R_rxn03893	all_trans_octaprenyl_diphosphate_4_hydroxybenzoate_3_octaprenyltransferase_c0	octdp[c] + 4hbz[c] -> ppi[c] + h[c] + 3ophb[c]		0	1000	0	Carbohydrate metabolism
R_rxn10265	isoheptadecanoyl_Phosphatidylglycerophosphate_phosphohydrolase_c0	h2o[c] + diihexpglyc[c] -> h[c] + pi[c] + diihepdecglyc[c]		0	1000	0	Lipid metabolism
R_rxn08713	heptosyltransferase_IV_LPS_core_synthesis_c0	adphep_LD[c] + gggagicolipa[c] -> adp[c] + colipa[c]		0	1000	0	Biosynthesis of secondary metabolites
R_rxn03397	UDP_L_rhamnose_flavonol_3_O_D_glucoside_L_rhamnosyltransferase_c0	amet[c] + 2ombz[c] -> h[c] + ahcys[c] + 2ommb[c]		0	1000	0	Biosynthesis of secondary metabolites
R_rxn08618	glucosyltransferase_I_LPS_core_synthesis_c0	udpg[c] + icolipa[c] -> 4 h[c] + udp[c] + gicolipa[c]		0	1000	0	Nucleotide metabolism
R_rxn03146	UDP_3_O_3R_3_hydroxymyristoyl_N_acetylglucosamine_amidohydrolase_c0	h2o[c] + u3aga[c] -> ac[c] + u3hga[c]		0	1000	0	Carbohydrate metabolism
R_rxn00963	4_hydroxybenzoate_NADPH_oxygen_oxidoreductase_1_hydroxylating__decarboxylating_c0	nadp[c] + h2o[c] + co2[c] + hqn[c] -> 2 h[c] + nadph[c] + o2[c] + 4hbz[c]		0	1000	0	Metabolism of cofactors and vitamins
R_rxn02331	phosphoenolpyruvate_D_arabinose_5_phosphate_C_1_carboxyvinyltransferase_phosphate_hydrolysing__2_carboxy_2_oxoethyl_forming_c0	h2o[c] + pep[c] + ara5p[c] -> pi[c] + kdo8p[c]		0	1000	0	Biosynthesis of secondary metabolites
R_rxn03182	CMP_3_deoxy_D_manno_oct_2_ulosonate_lipid_IVA_3_deoxy_D_manno_oct_2_ulosonate_transferase_c0	ckdo[c] + lipidA[c] -> h[c] + cmp[c] + kdolipid4[c]		0	1000	0	Lipid metabolism
R_rxn10337	isoheptadecanoyl_cardiolipin_synthase_c0	2 diihepdecglyc[c] -> glyc[c] + isohdcard[c]		0	1000	0	Lipid metabolism
R_rxn03181	ATP_2_3_2_3_tetrakis3_hydroxytetradecanoyl_D_glucosaminyl_beta_D_1_6_glucosaminyl_alpha_phosphate_4_O_phosphotransferase_c0	atp[c] + lipidAds[c] -> h[c] + adp[c] + lipidA[c]		0	1000	0	Lipid metabolism
R_rxn03393	3_octaprenyl_4_hydroxybenzoate_carboxy_lyase_c0	h[c] + 3ophb[c] -> co2[c] + 2oph[c]	(SEQ50133.1 or SEQ50197.1)	0	1000	0	Carbohydrate metabolism
R_rxn00056	FeII_oxygen_oxidoreductase_c0	2 h2o[c] + 4 fe3[c] -> 4 h[c] + o2[c] + 4 fe2[c]	(SEP67854.1)	0	1000	0	Energy metabolism
R_rxn06848	R05075_c0	myrsACP[c] + kdo2lipid4L[c] -> ACP[c] + lipa[c]		0	1000	0	Lipid metabolism
R_rxn11946	R05614_c0	amet[c] + 2omhmbl[c] -> h[c] + q8[c] + ahcys[c]	(SEQ16754.1 or SEQ38739.1 or SEQ50421.1)	0	1000	0	Metabolism of cofactors and vitamins
R_rxn08712	heptosyltransferase_III_LPS_core_synthesis_c0	adphep_LD[c] + phhlipa[c] -> adp[c] + hphhlipa[c]		0	1000	0	Lipid metabolism
R_rxn01117	D_arabinose_5_phosphate_aldose_ketose_isomerase_c0	ru5p__D[c] -> ara5p[c]		0	1000	0	Carbohydrate metabolism
R_rxn00851	D_alanine_D_alanine_ligase_ADP_forming_c0	atp[c] + 2 ala__D[c] -> h[c] + adp[c] + pi[c] + alaala[c]	(SEQ73555.1)	0	1000	0	Amino acid metabolism
R_rxn12664	Menaquinone_transport_c0	mqn7[e] <=> mqn7[c]		-1000	1000	0	Transport reaction
R_rxn05175	spermidine_transport_via_ABC_system_c0	h2o[c] + atp[c] + spmd[e] -> h[c] + adp[c] + pi[c] + spmd[c]	(SEQ06981.1 or SEQ39809.1 or SEP73436.1)	0	1000	0	Transport reaction
R_rxn10213	stearoyl_1_acylglycerol_3_phosphate_O_acyltransferase_c0	h[c] + stcoa[c] + 1odecg3p[c] -> coa[c] + pa180[c]		0	1000	0	Lipid metabolism
R_rxn04139	2_Octaprenyl_3_methyl_6_methoxy_1_4_benzoquinone__NADPH2_oxygen_oxidoreductase_c0	h[c] + nadph[c] + o2[c] + 2ommb[c] -> nadp[c] + h2o[c] + 2omhmbl[c]		0	1000	0	Biosynthesis of secondary metabolites
R_rxn03918	ATP_D_glycero_beta_D_manno_heptose_7_phosphate_1_phosphotransferase_c0	atp[c] + gmhep7p[c] -> h[c] + adp[c] + gmhep17bp[c]		0	1000	0	Biosynthesis of secondary metabolites
R_rxn00440	ATP_thiamine_diphosphotransferase_c0	atp[c] + thm[c] -> h[c] + thmpp[c] + amp[c]		0	1000	0	Nucleotide metabolism
R_rxn05293	4-hydroxy-3-methylbut-2-en-1-yl diphosphate synthase	h[c] + nadh[c] + 2mecdp[c] -> h2o[c] + nad[c] + h2mb4p[c]	(SEQ75315.1)	0	1000	0	Biosynthesis of secondary metabolites
R_rxn10266	anteisoheptadecanoyl_Phosphatidylglycerophosphate_phosphohydrolase_c0	h2o[c] + diaglp[c] -> h[c] + pi[c] + diantpg[c]		0	1000	0	Lipid metabolism
R_rxn05148	Heme_transport_via_ABC_system_c0	h2o[c] + atp[c] + pheme[e] -> h[c] + adp[c] + pi[c] + pheme[c]	(SEP83063.1 or SEP96993.1)	0	1000	0	Transport reaction
R_rxn10094	S_adenosylmethione_2_demethylmenaquinone_methyltransferase_c0	amet[c] + 2dmmq8[c] -> h[c] + ahcys[c] + mqn8[c]	(SEQ16754.1 or SEQ38739.1 or SEQ50421.1)	0	1000	0	Metabolism of cofactors and vitamins
R_rxn08954	3_deoxy_D_manno_octulosonic_acid_transferase_III_LPS_core_biosynthesis_c0	ckdo[c] + phphhlipa[c] -> h[c] + cmp[c] + kphphhlipa[c]		0	1000	0	Lipid metabolism
R_rxn13661	S_adenosylmethione_2_demthylmenaquinone_methyltransferase_menaquinone_7_c0	h[c] + ahcys[c] + mqn7[c] -> amet[c] + 2dmmq7[c]	(SEQ16754.1 or SEQ38739.1 or SEQ50421.1 )	0	1000	0	Lipid metabolism
R_rxn05255	folate_transport_via_proton_simport_c0	h[e] + fol[e] <=> h[c] + fol[c]		-1000	1000	0	Transport reaction
R_rxn03159	UDP_2_3_bis3_hydroxytetradecanoylglucosamine_2_3_bis_3_hydroxytetradecanoyl_alpha_D_glucosaminyl_1_phosphate_2_3_bis3_hydroxytetradecanoyl_glucosaminyltransferase_c0	u23ga[c] + lipidX_HP[c] -> udp[c] + lipidAds[c]		0	1000	0	Lipid metabolism
R_rxn08709	LPS_heptose_kinase_II_LPS_core_synthesis_c0	atp[c] + hphhlipa[c] -> h[c] + adp[c] + phphhlipa[c]		0	1000	0	Lipid metabolism
R_rxn03916	ATP_D_glycero_beta_D_manno_heptose_1_phosphate_adenylyltransferase_c0	atp[c] + gmhep1p[c] -> ppi[c] + adphep_DD[c]		0	1000	0	Other metabolism
R_rxn10214	isoheptadecanoyl_1_acylglycerol_3_phosphate_O_acyltransferase_c0	fa11coa[c] + 1isohepg3p[c] -> h[c] + coa[c] + 12diisgly3p[c]		0	1000	0	Lipid metabolism
R_rxn00137	Adenosine_3_5_bisphosphate_3_phosphohydrolase_c0	h2o[c] + pap[c] -> amp[c] + pi[c]		0	1000	0	Nucleotide metabolism
R_rxn09345	Undecaprenyl_diphosphate_synthase_c0	8 ipdp[c] + frdp[c] -> 8 ppi[c] + 8 h[c] + bacdip[c]		0	1000	0	Nucleotide metabolism
R_rxn08708	LPS_heptose_kinase_I_LPS_core_synthesis_c0	atp[c] + hhlipa[c] -> 4 h[c] + adp[c] + phhlipa[c]		0	1000	0	Lipid metabolism
R_rxn05267	1_4_dihydroxy_2_naphthoate_octaprenyltransferase_c0	ppi[c] + h[c] + nadh[c] + co2[c] + 2dmmq7[c] -> nad[c] + hepdp[c] + dhna[c]		0	1000	0	Metabolism of cofactors and vitamins
R_rxn02476	Phosphoenolpyruvate_3_phosphoshikimate_5_O_1_carboxyvinyl_transferase_c0	pep[c] + skm5p[c] -> pi[c] + 3psme[c]	(SEQ63402.1)	0	1000	0	Biosynthesis of secondary metabolites
R_rxn08583	galactosyltransferase_I_LPS_core_synthesis_c0	udpg[c] + gicolipa[c] -> udp[c] + gagicolipa[c]		0	1000	0	Lipid metabolism
R_rxn06729	R_3_Hydroxytetradecanoly_acyl_carrier_protein_UDP_N_acetyl_glucosamine_3_O_3_hydroxytetradecanoyltransferase_c0	h[c] + uacgam[c] + 3hmrsACP[c] -> ACP[c] + u3aga[c]		0	1000	0	Lipid metabolism
R_rxn02774	S_Adenosyl_L_methionine_uroporphyrin_III_C_methyltransferase_c0	nad[c] + dscl[c] -> 2 h[c] + nadh[c] + scl[c]	(SEQ78272.1 )	0	1000	0	Biosynthesis of secondary metabolites
R_rxn02008	UDP_N_acetylmuramoyl_L_alanine_D_glutamate_ligaseADP_forming_c0	atp[c] + glu__D[c] + uama[c] -> h[c] + adp[c] + pi[c] + uamag[c]	(SEP68494.1 )	0	1000	0	Carbohydrate metabolism
R_rxn12224	2_octaprenyl_6_methoxyphenol_hydroxylase_c0	o2[c] + 2omph[c] -> h2o[c] + 2ombz[c]		0	1000	0	Biosynthesis of secondary metabolites
R_rxn05144	Pyridoxal_5_phosphate_synthase_c0	ru5p__D[c] + g3p[c] + gln__L[c] -> h[c] + 3 h2o[c] + pi[c] + glu__L[c] + pydx5p[c]	(SEQ78941.1) and (SEQ78920.1 )	0	1000	0	Amino acid metabolism
R_rxn08620	glucosyltransferase_III_LPS_core_synthesis_c0	udpg[c] + ggagicolipa[c] -> udp[c] + gggagicolipa[c]		0	1000	0	Other metabolism
R_rxn10338	anteisoheptadecanoyl_cardiolipin_synthase_c0	2 diantpg[c] -> glyc[c] + antcard[c]		0	1000	0	Other metabolism
R_rxn01361	S_dihydroorotate_NAD_plus__oxidoreductase_c0	nad[c] + dhor__S[c] -> h[c] + nadh[c] + orot[c]	(SEP91226.1)	0	1000	0	Metabolism of cofactors and vitamins
R_rxn03130	UDP_2_3_bis3R_3_hydroxymyristoyl_alpha_D_glucosamine_2_3_bis3R_3_hydroxymyristoyl_beta_D_glucosaminyl_1_phosphate_phosphohydrolase_c0	h2o[c] + u23ga[c] -> 2 h[c] + ump[c] + lipidX_HP[c]		0	1000	0	Lipid metabolism
R_rxn03439	CMP_3_deoxy_D_manno_oct_2_ulosonate_KDO_lipid_IVA_3_deoxy_D_manno_oct_2_ulosonate_transferase_c0	ckdo[c] + kdolipid4[c] -> h[c] + cmp[c] + kdo2lipid4[c]		0	1000	0	Lipid metabolism
R_rxn03164	UDP_N_acetylmuramoyl_L_alanyl_D_glutamyl_meso_2_6_diaminoheptanedioate_D_alanyl_D_alanine_ligaseADP_forming_c0	atp[c] + ugmd[c] + alaala[c] -> h[c] + adp[c] + pi[c] + ugmda[c]	(SEP68451.1)	0	1000	0	Nucleotide metabolism
R_rxn03917	D_glycero_beta_D_manno_heptose_7_phosphate_aldose_ketose_isomerase_c0	s7p[c] -> gmhep7p[c]		0	1000	0	Carbohydrate metabolism
R_rxn06723	3R_3_hydroxymyristoyl_acyl_carrier_protein_UDP_3_O_3R_3_hydroxymyristoyl_alpha_D_glucosamine_N_acetyltransferase_c0	3hmrsACP[c] + u3hga[c] -> ACP[c] + u23ga[c]		0	1000	0	Lipid metabolism
R_rxn03395	S_adenosyl_L_methionine_3_all_trans_octaprenylbenzene_1_2_diol_2_O_methyltransferase_c0	amet[c] + 2ohph[c] -> h[c] + ahcys[c] + 2omph[c]		0	1000	0	Metabolism of cofactors and vitamins
R_rxn09106	phosphatidylglycerol_phosphate_phosphatase_periplasm__n_C18_0_c0	h2o[c] + pgp180[c] -> h[c] + pi[c] + pg180[c]		0	1000	0	Lipid metabolism
R_rxn10336	stearoyl_cardiolipin_synthase_c0	2 pg180[c] -> glyc[c] + stearpin[c]		0	1000	0	Lipid metabolism
R_rxn09225	rhamnosyltransferase_I_LPS_core_biosynthesis_c0	4 h[c] + dtdprmn[c] + kphphhlipa[c] -> dtdp[c] + icolipa[c]		0	1000	0	Lipid metabolism
R_rxn02303	Coproporphyrinogen_oxygen_oxidoreductasedecarboxylating_c0	2 h2o[c] + 2 co2[c] + pppg9[c] -> 2 h[c] + o2[c] + cpppg3[c]	(SEP59530.1)	0	1000	0	Metabolism of cofactors and vitamins
R_rxn03150	R04594_c0	h2o[c] + 5prdmbz[c] -> pi[c] + rdmbzi[c]		0	1000	0	Metabolism of cofactors and vitamins
R_rxn08711	RXN0_5061c_c0	adphep_LD[c] + hlipa[c] -> adp[c] + hhlipa[c]		0	1000	0	Lipid metabolism
R_rxn02286	UDP_N_acetylmuramate_L_alanine_ligase_ADP_forming_c0	atp[c] + ala__L[c] + uamr[c] -> h[c] + adp[c] + pi[c] + uama[c]	(SEQ45674.1)	0	1000	0	Metabolism of cofactors and vitamins
R00397	L-aspartate 4-carboxy-lyase (L-alanine-forming)	asp__L[c] -> ala__L[c] + co2[c]	(SEQ81103.1)	0	1000	0	Amino acid metabolism
Rxn0947	Rxn0947	glyc3p[c] + 0.094 myrsACP[c] + 0.294 hedACP[c] + 0.262 palmACP[c] + 0.293 tpalm2eACP[c] + 0.057 octeACP[c] -> agly3p[c] + ACP[c]		0	1000	0	Lipid metabolism
Rxn0293	Rxn0293	agly3p[c] + 0.094 myrsACP[c] + 0.294 hedACP[c] + 0.262 palmACP[c] + 0.293 tpalm2eACP[c] + 0.057 octeACP[c] -> pa181[c] + ACP[c]		0	1000	0	Lipid metabolism
Rxn0415	Rxn0415	octeACP[c] + 1odec11eg3p[c] -> pa181[c] + ACP[c]		0	1000	0	Lipid metabolism
Rxn0943	Rxn0943	cdpdodec11eg[c] + pg181[c] -> cmp[c] + clpn181[c]		0	1000	0	Lipid metabolism
Rxn0864	Rxn0864	3 h[c] + 2 nadph[c] + malACP[c] + ddcaACP[c] -> h2o[c] + co2[c] + 2 nadp[c] + myrsACP[c] + ACP[c]		0	1000	0	Lipid metabolism
Rxn0863	Rxn0863	3 h[c] + 2 nadph[c] + malACP[c] + dcaACP[c] -> h2o[c] + co2[c] + 2 nadp[c] + ACP[c] + ddcaACP[c]		0	1000	0	Lipid metabolism
Rxn0862	Rxn0862	3 h[c] + 2 nadph[c] + malACP[c] + ocACP[c] -> h2o[c] + co2[c] + 2 nadp[c] + ACP[c] + dcaACP[c]		0	1000	0	Lipid metabolism
Rxn0880	Rxn0880	9 h[c] + 6 nadph[c] + 3 malACP[c] + acACP[c] -> 3 h2o[c] + 3 co2[c] + 6 nadp[c] + 3 ACP[c] + ocACP[c]		0	1000	0	Lipid metabolism
DM_ACP	Sink needed to allow acyl-carrier-protein to leave system	ACP[c] <=>		-1000	1000	0	Lipid metabolism
Rxn0869	Rxn0869	4 h[c] + 3 nadph[c] + o2[c] + palmACP[c] + malACP[c] -> 3 h2o[c] + co2[c] + 3 nadp[c] + octeACP[c] + ACP[c]		0	1000	0	Lipid metabolism
Rxn0496	Rxn0496	h[c] + nadph[c] + tpalm2eACP[c] -> nadp[c] + palmACP[c]		0	1000	0	Lipid metabolism
Rxn0687	Rxn0687	h2o[c] + pgp181[c] -> pi[c] + pg181[c]		0	1000	0	Lipid metabolism
R08648	pyruvate:2-oxobutanoate acetaldehydetransferase	pyr[c] + 2obut[c] <=> 2ahbut[c] + co2[c]	(SEQ98776.1) or (SEQ98752.1)	-1000	1000	0	Carbohydrate metabolism
R05069	(S)-2-Aceto-2-hydroxybutanoate:NADP+ oxidoreductase	2ahbut[c] <=> 3hmop[c]	(SEQ98791.1)	-1000	1000	0	Carbohydrate metabolism
R05068	(R)-2,3-Dihydroxy-3-methylpentanoate:NADP+ oxidoreductase	3hmop[c] + nadph[c] + h[c] <=> nadp[c] + 23dhmp[c]	(SEQ98791.1)	-1000	1000	0	Metabolism of cofactors and vitamins
R01230	Xanthosine-5'-phosphate:ammonia ligase (AMP-forming)	atp[c] + xmp[c] + nh4[c] <=> amp[c] + ppi[c] + gmp[c]	(SEP61689.1 or SEQ18950.1)	-1000	1000	0	Nucleotide metabolism
R01231	Xanthosine-5'-phosphate:L-glutamine amido-ligase (AMP-forming)	atp[c] + xmp[c] + gln__L[c] + h2o[c] -> amp[c] + ppi[c] + gmp[c] + glu__L[c]	(SEP61689.1 or SEQ18950.1 or SEQ65396.1)	0	1000	0	Nucleotide metabolism
R00181	AMP aminohydrolase	amp[c] + h2o[c] -> imp[c] + nh4[c]	(SEQ32634.1)	0	1000	0	Nucleotide metabolism
R_rxn00775	ADP_ribose_ribophosphohydrolase_c0	h2o[c] + adprib[c] -> 2 h[c] + amp[c] + r5p[c]	(SEQ86805.1)	0	1000	0	Carbohydrate metabolism
R02472	(R)-pantoate:NADP+ 2-oxidoreductase	2dhp[c] + nadph[c] + h[c] <=> pant__R[c] + nadh[c]	(SEQ06487.1 or SEQ98791.1 )	-1000	1000	0	Metabolism of cofactors and vitamins
R04620	7,8-dihydroneopterin-3'-triphosphate phosphohydrolase (alkaline optimum)	ahdt[c] + 3 h2o[c] <=> dhnpt[c] + 3 pi[c]	(SEP68829.1)	-1000	1000	0	Metabolism of cofactors and vitamins
R01856	dGTP triphosphohydrolase	dgtp[c] + h2o[c] -> dgsn[c] + pppi[c]	(SEP60531.1)	0	1000	0	Nucleotide metabolism
R00434	GTP diphosphate-lyase (cyclizing; 3',5'-cyclic-GMP-forming)	cgmp[c] + ppi[c] <=> gtp[c]		-1000	1000	0	Nucleotide metabolism
R_rxn00915	GMP_diphosphate_5_phospho_alpha_D_ribosyltransferase_c0	prpp[c] + gua[c] -> ppi[c] + h[c] + gmp[c]	((SEQ06092.1) or (SEP95416.1))	0	1000	0	Nucleotide metabolism
R_rxn00711	UMP_diphosphate_phospho_alpha_D_ribosyltransferase_c0	prpp[c] + ura[c] -> ppi[c] + h[c] + ump[c]	((SEQ01815.1) and (SEQ79524.1))	0	1000	0	Nucleotide metabolism
R_rxn01544	XMP_pyrophosphate_phosphoribosyltransferase_c0	prpp[c] + xan[c] -> ppi[c] + h[c] + xmp[c]	((SEQ06092.1) or (SEP95416.1))	0	1000	0	Nucleotide metabolism
R_rxn05305	L_lysine_transport_out_via_proton_antiport_reversible_c0	h[e] + lys__L[c] <=> h[c] + lys__L[e]	(SEQ26341.1)	-1000	1000	0	Transport reaction
R_rxn05639	L_Proline_transport_out_via_proton_antiport_reversible_c0	h[e] + pro__L[e] <=> h[c] + pro__L[c]	(SEP87251.1)	-1000	1000	0	Transport reaction
R_rxn05640	L_Leucine_transport_out_via_proton_antiport_reversible_c0	h[e] + leu__L[e] <=> h[c] + leu__L[c]	(SEP87251.1)	-1000	1000	0	Transport reaction
R_rxn05641	L_Arginine_transport_out_via_proton_antiport_reversible_c0	h[e] + arg__L[e] <=> h[c] + arg__L[c]	(SEP87251.1)	-1000	1000	0	Transport reaction
R_ARGabc	L-arginine transport via ABC system	arg__L[e] + atp[c] + h2o[c] -> adp[c] + arg__L[c] + h[c] + pi[c]	(SEQ64068.1 or SEQ80683.1 )	0	1000	0	Transport reaction
R_rxn05642	L_Methionine_transport_out_via_proton_antiport_reversible_c0	h[e] + met__L[e] <=> h[c] + met__L[c]	(SEP87251.1)	-1000	1000	0	Transport reaction
R_rxn05643	L_Isoleucine_transport_out_via_proton_antiport_reversible_c0	h[e] + ile__L[e] <=> h[c] + ile__L[c]	(SEP87251.1)	-1000	1000	0	Transport reaction
R_rxn05644	L_Valine_transport_out_via_proton_antiport_reversible_c0	h[e] + val__L[e] <=> h[c] + val__L[c]	(SEP87251.1)	-1000	1000	0	Transport reaction
R_rxn05645	L_Glutamate_transport_out_via_proton_antiport_reversible_c0	h[e] + glu__L[e] <=> h[c] + glu__L[c]	(SEP87251.1)	-1000	1000	0	Transport reaction
R_rxn05646	Glycine_transport_out_via_proton_antiport_reversible_c0	h[e] + gly[e] <=> h[c] + gly[c]	(SEP87251.1)	-1000	1000	0	Transport reaction
R_rxn05658	L_Glutamine_transport_out_via_proton_antiport_reversible_c0	h[e] + gln__L[e] <=> h[c] + gln__L[c]	(SEP87251.1)	-1000	1000	0	Transport reaction
R_rxn05648	L_Alanine_transport_out_via_proton_antiport_reversible_c0	h[e] + ala__L[e] <=> h[c] + ala__L[c]	(SEP87251.1)	-1000	1000	0	Transport reaction
R_rxn05649	L_Aspartate_transport_out_via_proton_antiport_reversible_c0	h[e] + asp__L[e] <=> h[c] + asp__L[c]	(SEP87251.1)	-1000	1000	0	Transport reaction
R_rxn05650	L_Asparagine_transport_out_via_proton_antiport_reversible_c0	h[e] + asn__L[e] <=> h[c] + asn__L[c]	(SEP87251.1)	-1000	1000	0	Transport reaction
R_rxn05659	L_Histidine_transport_out_via_proton_antiport_reversible_c0	h[e] + his__L[e] <=> h[c] + his__L[c]	(SEP87251.1)	-1000	1000	0	Transport reaction
R_rxn05652	L_Serine_transport_out_via_proton_antiport_reversible_c0	h[e] + ser__L[e] <=> h[c] + ser__L[c]	(SEP87251.1)	-1000	1000	0	Transport reaction
R_rxn05653	L_Phenylalanine_transport_out_via_proton_antiport_reversible_c0	h[e] + phe__L[e] <=> h[c] + phe__L[c]	(SEP87251.1)	-1000	1000	0	Transport reaction
R_rxn05654	L_Tryptophan_transport_out_via_proton_antiport_reversible_c0	h[e] + trp__L[e] <=> h[c] + trp__L[c]	(SEP87251.1)	-1000	1000	0	Transport reaction
R_rxn05661	L_Threonine_transport_out_via_proton_antiport_reversible_c0	h[e] + thr__L[e] <=> h[c] + thr__L[c]	(SEP87251.1)	-1000	1000	0	Transport reaction
R_rxn05656	L_Cysteine_transport_out_via_proton_antiport_reversible_c0	h[e] + cys__L[e] <=> h[c] + cys__L[c]	(SEP87251.1)	-1000	1000	0	Transport reaction
R_rxn05657	L_Tyrosine_transport_out_via_proton_antiport_reversible_c0	h[e] + tyr__L[e] <=> h[c] + tyr__L[c]	(SEP87251.1)	-1000	1000	0	Transport reaction
R_rxn05660	Formate transport reaction	for[c] <=> for[e]	(SEQ60823.1)	-1000	1000	0	Transport reaction
rx1523	Nitrate reductase 1	no3[c] <=> no3[e]	(SEQ60823.1)	-1000	1000	0	Transport reaction
R01570	thymidine:phosphate deoxy-alpha-D-ribosyltransferase	thym[c] + 2dr1p[c] <=> thymd[c] + pi[c]	(SEQ67194.1)	-1000	1000	0	Metabolism of cofactors and vitamins
R06613	5,10-methylenetetrahydrofolate,NADPH:dUMP C-methyltransferase	mlthf[c] + nadph[c] + dump[c] + h[c] <=> dtmp[c] + nadh[c] + thf[c]	(SEQ75968.1)	-1000	1000	0	Metabolism of cofactors and vitamins
R01562	adenosine 3'-phosphate phosphohydrolase	3amp[c] + h2o[c] <=> adn[c] + pi[c]	(SEP69833.1)	-1000	1000	0	Nucleotide metabolism
R00190	AMP:diphosphate phospho-D-ribosyltransferase	prpp[c] + ade[c] -> ppi[c] + amp[c]	(SEQ79087.1)	0	1000	0	Nucleotide metabolism
R00578	Asparagine synthase	h2o[c] + asp__L[c] + gln__L[c] + atp[c] -> glu__L[c] + 2 h[c] + amp[c] + ppi[c] + asn__L[c]	(SER01984.1)	0	1000	0	Carbohydrate metabolism
ATPM	ATP maintenance requirement	h2o[c] + atp[c] -> pi[c] + adp[c] + h[c]		6.86	6.86	0	Nucleotide metabolism
NADN	NAD nucleosidase	nad[c] + h2o[c] -> h[c] + adprib[c] + ncam[c]		0	1000	0	Metabolism of cofactors and vitamins
NMNN	NMN nucleosidase	h2o[c] + nmn[c] -> r5p[c] + h[c] + ncam[c]		0	1000	0	Metabolism of cofactors and vitamins
NADDP	NAD diphosphatase	nad[c] + h2o[c] -> 2 h[c] + nmn[c] + amp[c]	(SEQ34244.1 or SEQ40369.1 or SEQ62938.1 or SEQ98556.1)	0	1000	0	Metabolism of cofactors and vitamins
NMNDA	Nicotinamide-nucleotide amidase	h2o[c] + nmn[c] -> nh4[c] + nicrnt[c]		0	1000	0	Metabolism of cofactors and vitamins
R15BPK	Ribose-1,5-bisphosphokinase	r15bp[c] + atp[c] -> adp[c] + prpp[c]	(SEQ56841.1)	0	1000	0	Carbohydrate metabolism
R1PK	Ribose 1-phosphokinase	r1p[c] + atp[c] -> h[c] + r15bp[c] + adp[c]		0	1000	0	Carbohydrate metabolism
PRCPD	5-phospho-D-ribosyl 1,2-cyclic phosphate phosphodiesterase	h2o[c] + prcp[c] -> h[c] + r15bp[c]		0	1000	0	Carbohydrate metabolism
NADS1	NAD synthase (nh3)	nh4[c] + atp[c] + dnad[c] -> h[c] + nad[c] + ppi[c] + amp[c]	(SEP64730.1)	0	1000	0	Metabolism of cofactors and vitamins
R03004	Deamino-NAD+ nucleotidohydrolase	amp[c] + nicrnt[c] -> h2o[c] + dnad[c]	(SEQ71827.1)	0	1000	0	Metabolism of cofactors and vitamins
R01724	5-phospho-alpha-D-ribose 1-diphosphate:nicotinate ligase (ADP, diphosphate-forming)	nicrnt[c] + ppi[c] + adp[c] + pi[c] <=> nac[c] + prpp[c] + atp[c] + h2o[c] + h[c]	(SEQ06536.1)	-1000	1000	0	Metabolism of cofactors and vitamins
NADTRHD	NAD transhydrogenase	nad[c] + nadph[c] -> nadp[c] + nadh[c]	(SEQ25376.1 or SEQ56040.1)	0	1000	0	Energy metabolism
R08572	ATP:(R)-glycerate 2-phosphotransferase	glyc__R[c] + atp[c] -> 2pg[c] + adp[c]	(SEQ44162.1)	0	1000	0	Carbohydrate metabolism
rx0882	Tetrahydrofolate:L-glutamate gamma-ligase	thf[c] + glu__L[c] <=> h2o[c] + thfglu[c]		-1000	1000	0	Metabolism of cofactors and vitamins
rx0886	formate--tetrahydrofolate ligase / 10-formyltetrahydrofolate synthetase (THFS)	atp[c] + for[c] + thf[c] <=> 10fthf[c] + adp[c] + pi[c]	(SEQ28494.1)	-1000	1000	0	Metabolism of cofactors and vitamins
rx0756	nitrate reductase (NADPH)	h[c] + nadh[c] + no3[c] -> h2o[c] + nad[c] + no2[c]	(SEP87534.1)	0	1000	0	Energy metabolism
R_ALATA_L	L-alanine transaminase	akg[c] + ala__L[c] <=> glu__L[c] + pyr[c]	(SEQ68311.1)	-1000	1000	0	Amino acid metabolism
R_ALATA_L2	Alanine transaminase	ala__L[c] + pydx5p[c] -> pyam5p[c] + pyr[c]	(SEP84216.1)	0	1000	0	Metabolism of cofactors and vitamins
R_PDYXPT_c	Pyridoxamine-pyruvic transaminase	pydam[c] + pyr[c] <=> ala__L[c] + pydx[c]		-1000	1000	0	Metabolism of cofactors and vitamins
R_THZPSN	Thiazole phosphate synthesis	atp[c] + cys__L[c] + dxyl5p[c] + tyr__L[c] -> 4hba[c] + 4mpetz[c] + ala__L[c] + amp[c] + co2[c] + h2o[c] + h[c] + ppi[c]	(SEP67976.1 or SEP68000.1 or SEQ67902.1)	0	1000	0	Metabolism of cofactors and vitamins
R_UAMAS	UDP-N-acetylmuramoyl-L-alanine synthetase	ala__L[c] + atp[c] + uamr[c] -> adp[c] + h[c] + pi[c] + uama[c]	(SEQ45674.1)	0	1000	0	Metabolism of cofactors and vitamins
R_AACOAT	Acetoacetyl-CoA:acetate CoA-transferase	acac[c] + atp[c] + coa[c] -> aacoa[c] + amp[c] + ppi[c]	(SEQ31576.1)	0	1000	0	Carbohydrate metabolism
R_ADD	Adenine deaminase	ade[c] + h2o[c] + h[c] -> hxan[c] + nh4[c]	(SEQ74755.1)	0	1000	0	Nucleotide metabolism
R_HXPRT	Hypoxanthine phosphoribosyltransferase (Hypoxanthine)	hxan[c] + prpp[c] -> imp[c] + ppi[c]	(SEP95416.1 or SEQ06092.1 )	0	1000	0	Nucleotide metabolism
R_PPCOAC	Propionyl-CoA carboxylase	atp[c] + hco3[c] + ppcoa[c] -> adp[c] + h[c] + mmcoa__S[c] + pi[c]	(SEQ05690.1 or SER03423.1 or (SEQ67629.1 and SEQ67728.1))	0	1000	0	Energy metabolism
NO3R2bpp	Nitrate reductase (Menaquinol-8) (periplasm)	mql8[c] + no3[c] -> h2o[c] + no2[c] + mqn8[c]	(SEP87534.1)	0	1000	0	Energy metabolism
R_RAFFabc	Raffinose transport via ABC system (import)	atp[c] + h2o[c] + raffin[e] -> adp[c] + h[c] + pi[c] + raffin[c]	(SEP65364.1 and SEP65343.1)	0	1000	0	Transport reaction
R_ARBabc	L-arabinose transport via ABC system	arab__L[e] + atp[c] + h2o[c] -> adp[c] + arab__L[c] + h[c] + pi[c]	(SEQ90561.1 or (SEP60980.1 and SEQ74950.1) or (SEQ99704.1))	0	1000	0	Transport reaction	3.6.3.17
R_MELIBabc	Melibiose transport via ABC system (import)	atp[c] + h2o[c] + melib[e] -> adp[c] + h[c] + melib[c] + pi[c]	(SEP65364.1 and SEP65343.1)	0	1000	0	Transport reaction
R_ACtex	Acetate transport via diffusion (extracellular to periplasm)	ac[e] <=> ac[c]	(SEQ60823.1)	-1000	1000	0	Transport reaction
R_INOST_Et	Myo-Inositol transport (transport mechanism unknown - evidence from biolog data)	inost[e] <=> inost[c]		-1000	1000	0	Transport reaction
R_ACCOAC	Acetyl-CoA carboxylase	accoa[c] + atp[c] + hco3[c] -> adp[c] + h[c] + malcoa[c] + pi[c]	(SEQ05690.1 or SEQ67629.1)	0	1000	0	Lipid metabolism	6.4.1.2	R00742
R_ACS	Acetyl-CoA synthetase	ac[c] + atp[c] + coa[c] -> accoa[c] + amp[c] + ppi[c]	(SEQ03880.1 or SEQ31576.1 or SEQ81732.1 )	0	1000	0	Carbohydrate metabolism	6.2.1.1	R00235
R_ACTD2	Acetoin dehydrogenase	actn[c] + coa[c] + nad[c] -> acald[c] + accoa[c] + h[c] + nadh[c]	(SEQ49531.1 or SEQ52975.1)	0	1000	0	Carbohydrate metabolism
R_MCD	Malonyl-CoA Decarboxylase cytoplasmic	h[c] + malcoa[c] -> accoa[c] + co2[c]	(SEQ67629.1 and SEQ67728.1)	0	1000	0	Lipid metabolism	4.1.1.9	R00233
R_MALt2_2	Malate transport via proton symport (2 H)	2 h[e] + mal__L[e] -> 2 h[c] + mal__L[c]	(SEQ50296.1)	0	1000	0	Transport reaction
R_MALt2r	L malate reversible transport via proton symport	h[e] + mal__L[e] -> h[c] + mal__L[c]	(SEQ50296.1 or SEQ70499.1)	0	1000	0	Transport reaction
R_ALKP	Alkaline phosphatase	dhap[c] + h2o[c] -> dha[c] + pi[c]	(SEQ15772.1)	0	1000	0	Carbohydrate metabolism	3.1.3; 3.1.3.1; 3.1.3.2	R01010
R_DHAK	Dihydroxyacetone kinase	atp[c] + dha[c] -> adp[c] + dhap[c] + h[c]	(SEP90955.1)	0	1000	0	Carbohydrate metabolism	2.7.1.29	R01011
R_HPYRRx	Hydroxypyruvate reductase (NADH)	h[c] + hpyr[c] + nadh[c] -> glyc__R[c] + nad[c]	(SEP89292.1 or SEQ12863.1 or SEQ98723.1)	0	1000	0	Carbohydrate metabolism	1.1.1.26; 1.1.1.29; 1.1.1.81	R01388
R_HPYRRy	Hydroxypyruvate reductase (NADPH)	h[c] + hpyr[c] + nadph[c] -> glyc__R[c] + nadp[c]	(SEQ12863.1 or SEQ98723.1)	0	1000	0	Carbohydrate metabolism	1.1.1; 1.1.1.79; 1.1.1.81	R01392
R_SUCR	Sucrose hydrolyzing enzyme	h2o[c] + sucr[c] -> fru[c] + glc_D[c]		0	1000	0	Carbohydrate metabolism	2.4.1.10; 2.4.1.4; 2.4.1.9; 3.2.1.10; 3.2.1.20; 3.2.1.26; 3.2.1.48	R00801; R06087
R_SUCRt2	Sucrose transport in via proton symport	h[e] + sucr[e] -> h[c] + sucr[c]	(SEP71713.1)	0	1000	0	Transport reaction
R_RBK_Dr_1	D-ribulokinase (reversible)	atp[c] + rbl__D[c] -> adp[c] + h[c] + ru5p__D[c]		0	1000	0	Carbohydrate metabolism
R_RU5PP	Ribulose-5-Phosphate Phosphatase	h2o[c] + ru5p__D[c] -> pi[c] + rbl__D[c]	(SEP62989.1)	0	1000	0	Carbohydrate metabolism
R_LYSDC	Lysine decarboxylase	h[c] + lys__L[c] -> 15dap[c] + co2[c]	(SEQ62081.1)	0	1000	0	Carbohydrate metabolism	4.1.1.18	R00462
R_PHER	Phenylalanine racemase	phe__L[c] <=> 2 h[c] + phe__D[c]		-1000	1000	0	Amino acid metabolism
R_PHET	D Amino acid dehydrogenase phe D	fad[c] + h2o[c] + 2 h[c] + phe__D[c] -> fadh2[c] + nh4[c] + phpyr[c]	(SEQ14032.1)	0	1000	0	Amino acid metabolism
R_HPHACA	2--hydroxyphenylacetate hydroxylase	2hyoxplac[c] + h[c] + nadh[c] + o2[c] -> h2o[c] + hgentis[c] + nad[c]		0	1000	0	Other metabolism
R_MACACI	Maleylacetoacetate isomerase	4mlacac[c] -> 4fumacac[c]		0	1000	0	Other metabolism	5.2.1.2	R03181
R_FUMAC	Fumarylacetoacetase	4fumacac[c] + h2o[c] -> acac[c] + fum[c] + h[c]	(SEQ50751.1)	0	1000	0	Carbohydrate metabolism	3.7.1.2	R01364
R12214	cadaverine:2-oxoglutarate aminotransferase	15dap[c] + akg[c] -> glu__L[c] + 5apentam[c]		0	1000	0	Amino acid metabolism
R_APTNAT	5-aminopentanoate:2-oxoglutarate aminotransferase	5aptn[c] + akg[c] <=> glu__L[c] + oxptn[c]		-1000	1000	0	Amino acid metabolism	2.6.1.48	R02274
R_OXPTNDH	Glutarate-semialdehyde:NAD+ oxidoreductase	h2o[c] + nad[c] + oxptn[c] <=> glutar[c] + 2 h[c] + nadh[c]		-1000	1000	0	Amino acid metabolism	1.2.1.20	R02401
R_GLUTARH	Glutarate hydroxylase	akg[c] + glutar[c] + o2[c] -> S2hglut[c] + co2[c] + succ[c]		0	1000	0	Amino acid metabolism
R_AHGDx	(S)-alpha-hydroxyglutarate dehydrogenase	S2hglut[c] + nad[c] <=> akg[c] + h[c] + nadh[c]	(SEQ12863.1)	-1000	1000	0	Amino acid metabolism	1.1.1.272; 1.1.1.399; 1.1.1.M7
R_SHGO	S-2-hydroxyglutarate oxidase	S2hglut[c] + o2[c] -> akg[c] + h2o2[c]	(SEQ93545.1)	0	1000	0	Amino acid metabolism
R00868	D-Mannitol:NAD+ 2-oxidoreductase	mnl[c] + nad[c] <=> nadh[c] + fru[c] + h[c]		-1000	1000	0	Carbohydrate metabolism
R09477	xylitol:NAD+ oxidoreductase	xylt[c] + nad[c] <=> xyl__D[c] + nadh[c] + h[c]		-1000	1000	0	Carbohydrate metabolism
R07647	germacradienol/geosmin synthase	frdp[c] + h2o[c] -> ppi[c] + germdin[c]	(SEQ32064.1)	0	1000	0	Metabolism of cofactors and vitamins
R09487	germacradienol/geosmin synthase	germdin[c] + h2o[c] -> geosmin[c] + acetone[c]	(SEQ32064.1)	0	1000	0	Biosynthesis of secondary metabolites
TR_geosmin	geosmin transport	geosmin[c] -> geosmin[e]		0	1000	0	Transport reaction
R01366	acetoacetate decarboxylase	acetone[c] + co2[c] <=> acac[c]	(SEQ15092.1)	-1000	1000	0	Biosynthesis of secondary metabolites
TR_mnl	D-Mannitol transport	mnl[e] <=> mnl[c]		-1000	1000	0	Transport reaction
TR_xylt	Xylitol transport	xylt[e] <=> xylt[c]		-1000	1000	0	Transport reaction
R_RMI	L-rhamnose isomerase	rmn[c] <=> rml[c]	(SEQ35250.1)	-1000	1000	0	Carbohydrate metabolism	5.3.1.14	R02437
R_RMNabc	L-rhamnose transport (ATP-dependent)	atp[c] + h2o[c] + rmn[e] -> adp[c] + h[c] + pi[c] + rmn[c]	(SEQ61785.1 and SEQ61806.1)	0	1000	0	Transport reaction
R_XYLabc	D-xylose transport via ABC system	atp[c] + h2o[c] + xyl__D[e] -> adp[c] + h[c] + pi[c] + xyl__D[c]	((SEP84443.1 and SEP87920.1) or (SEP84018.1 and SEP84038.1 and SEQ99704.1) or (SEP87934.1 and SEQ61733.1 and SEQ69876.1))	0	1000	0	Transport reaction
R_XYLt2	D-xylose transport in via proton symport	h[e] + xyl__D[e] -> h[c] + xyl__D[c]	(SEP71713.1 or SEQ14518.1)	0	1000	0	Transport reaction
R_FEDCabc	Iron III dicitrate transport via ABC system	atp[c] + 2 cit[e] + fe3[e] + h2o[c] -> adp[c] + 2 cit[c] + fe3[c] + h[c] + pi[c]	(SEQ26746.1 and SEQ26685.1)	0	1000	0	Transport reaction
R_UREAt	Urea transport via facilitate diffusion	urea[e] <=> urea[c]	(SEQ56566.1)	-1000	1000	0	Transport reaction
EX_h	EX_H_plus__e0	h[e] <=>		-1000	1000	0	Exchange reaction
EX_pi	EX_Phosphate_e0	pi[e] <=>		-1000	1000	0	Exchange reaction
EX_h2o	EX_H2O_e0	h2o[e] <=>		-1000	1000	0	Exchange reaction
EX_nh4	EX_NH3_e0	nh4[e] <=>		-1000	1000	0	Exchange reaction
EX_glc_D	EX_D_Glucose_e0	glc_D[e] <=>		-10	1000	0	Exchange reaction
EX_so4	EX_Sulfate_e0	so4[e] <=>		-1000	1000	0	Exchange reaction
EX_o2	EX_O2_e0	o2[e] <=>		-1000	1000	0	Exchange reaction
EX_no3	Exchange of nitrate	no3[e] <=>		0	1000	0	Exchange reaction
EX_ppi	EX_PPi_e0	ppi[e] <=>		0	1000	0	Exchange reaction
EX_co2	EX_CO2_e0	co2[e] <=>		0	1000	0	Exchange reaction
EX_leu__L	EX_L_Leucine_e0	leu__L[e] <=>		0	1000	0	Exchange reaction
EX_arg__L	EX_L_Arginine_e0	arg__L[e] <=>		0	1000	0	Exchange reaction
EX_met__L	EX_L_Methionine_e0	met__L[e] <=>		0	1000	0	Exchange reaction
EX_pro__L	EX_L_Proline_e0	pro__L[e] <=>		0	1000	0	Exchange reaction
EX_ile__L	EX_L_Isoleucine_e0	ile__L[e] <=>		0	1000	0	Exchange reaction
EX_lys__L	EX_L_Lysine_e0	lys__L[e] <=>		0	1000	0	Exchange reaction
EX_val__L	EX_L_Valine_e0	val__L[e] <=>		0	1000	0	Exchange reaction
EX_glu__L	EX_L_Glutamate_e0	glu__L[e] <=>		0	1000	0	Exchange reaction
EX_gly	EX_Glycine_e0	gly[e] <=>		0	1000	0	Exchange reaction
EX_gln__L	EX_L-Glutamine_e0	gln__L[e] <=>		0	1000	0	Exchange reaction
EX_ala__L	EX_L-Alanine_e0	ala__L[e] <=>		0	1000	0	Exchange reaction
EX_asp__L	EX_L-Aspartate_e0	asp__L[e] <=>		0	1000	0	Exchange reaction
EX_asn__L	EX_L-Asparagine_e0	asn__L[e] <=>		0	1000	0	Exchange reaction
EX_his__L	EX_L-Histidine_e0	his__L[e] <=>		0	1000	0	Exchange reaction
EX_ser__L	EX_L-Serine_e0	ser__L[e] <=>		0	1000	0	Exchange reaction
EX_phe__L	EX_L-Phenylalanine_e0	phe__L[e] <=>		0	1000	0	Exchange reaction
EX_trp__L	EX_L-Tryptophan_e0	trp__L[e] <=>		0	1000	0	Exchange reaction
EX_thr__L	EX_L-Threonine_e0	thr__L[e] <=>		0	1000	0	Exchange reaction
EX_cys__L	EX_L-Cysteine_e0	cys__L[e] <=>		0	1000	0	Exchange reaction
EX_tyr__L	EX_L-Tyrosine_e0	tyr__L[e] <=>		0	1000	0	Exchange reaction
EX_salcn	EX_Salicin_e0	salcn[e] <=>		0	1000	0	Exchange reaction
EX_lcts	EX_LACT_e0	lcts[e] <=>		0	1000	0	Exchange reaction
EX_gam	EX_GLUM_e0	gam[e] <=>		0	1000	0	Exchange reaction
EX_fru	EX_D_Fructose_e0	fru[e] <=>		0	1000	0	Exchange reaction
EX_mnl	EX_D_Mannitol_e0	mnl[e] <=>		0	1000	0	Exchange reaction
EX_orn	EX_Ornithine_e0	orn[e] <=>		0	1000	0	Exchange reaction
EX_malt	EX_Maltose_e0	malt[e] <=>		0	1000	0	Exchange reaction
EX_glyc	EX_Glycerol_e0	glyc[e] <=>		0	1000	0	Exchange reaction
EX_sucr	EX_Sucrose_e0	sucr[e] <=>		0	1000	0	Exchange reaction
EX_galt	EX_Dulcose_e0	galt[e] <=>		0	1000	0	Exchange reaction
EX_acgam	EX_N_Acetyl_D_glucosamine_e0	acgam[e] <=>		0	1000	0	Exchange reaction
EX_btbet	EX_Butyro_betaine_e0	btbet[e] <=>		0	1000	0	Exchange reaction
EX_arbt	EX_Ursin_e0	arbt[e] <=>		0	1000	0	Exchange reaction
EX_sbt__D	EX_Sorbitol_e0	sbt__D[e] <=>		0	1000	0	Exchange reaction
EX_man	EX_D_Mannose_e0	man[e] <=>		0	1000	0	Exchange reaction
EX_amob	EX_S_Adenosyl_4_methylthio_2_oxobutanoate_c0	amob[c] <=>		0	1000	0	Exchange reaction
EX_glyb	EX_BET_e0	glyb[e] <=>		0	1000	0	Exchange reaction
EX_fe3	EX_fe3_e0	fe3[e] <=>		0	1000	0	Exchange reaction
EX_tre	EX_TRHL_e0	tre[e] <=>		0	1000	0	Exchange reaction
EX_ctbt	EX_crotonobetaine_e0	ctbt[e] <=>		0	1000	0	Exchange reaction
EX_btn	EX_BIOT_e0	btn[e] <=>		0	1000	0	Exchange reaction
EX_chol	EX_Choline_e0	chol[e] <=>		0	1000	0	Exchange reaction
EX_thm	EX_Thiamin_e0	thm[e] <=>		0	1000	0	Exchange reaction
EX_coa	EX_CoA_e0	coa[e] <=>		0	1000	0	Exchange reaction
EX_mqn7	EX_Menaquinone_7_e0	mqn7[e] <=>		0	1000	0	Exchange reaction
EX_spmd	EX_Spermidine_e0	spmd[e] <=>		0	1000	0	Exchange reaction
EX_pheme	EX_Heme_e0	pheme[e] <=>		0	1000	0	Exchange reaction
EX_fol	EX_Folate_e0	fol[e] <=>		0	1000	0	Exchange reaction
EX_for	EX_Formate_e0	for[e] <=>		0	1000	0	Exchange reaction
EX_raffin	EX_raffin_e0	raffin[e] <=>		0	1000	0	Exchange reaction
EX_arab__L	EX_arab__L_e0	arab__L[e] <=>		0	1000	0	Exchange reaction
EX_melib	EX_melib_e0	melib[e] <=>		0	1000	0	Exchange reaction
EX_ac	EX_ac_e	ac[e] <=>		0	1000	0	Exchange reaction
EX_inost	EX_inost_e	inost[e] <=>		0	1000	0	Exchange reaction
EX_rmn	EX_rmn_e	rmn[e] <=>		0	1000	0	Exchange reaction
EX_xyl__D	EX_xyl__D_e	xyl__D[e] <=>		0	1000	0	Exchange reaction
EX_xylt	EX_xylt_e	xylt[e] <=>		0	1000	0	Exchange reaction
EX_cit	EX_cit_e	cit[e] <=>		0	1000	0	Exchange reaction
EX_urea	EX_urea_e	urea[e] <=>		0	1000	0	Exchange reaction
EX_geosmin	geosmin exchange	geosmin[e] <=>		0	1000	0	Exchange reaction
Biomass	Biomass synthesis	17.5087 atp[c] + 12.3571 h2o[c] + 0.15615 glu__L[c] + 0.14502 arg__L[c] + 0.16109 asp__L[c] + 0.19158 thr__L[c] + 0.93721 gly[c] + 0.18911 ser__L[c] + 0.06798 cys__L[c] + 0.065508 tyr__L[c] + 0.098056 phe__L[c] + 0.15738 gln__L[c] + 0.17386 pro__L[c] + 0.16233 asn__L[c] + 0.6607 ala__L[c] + 0.3057 leu__L[c] + 0.32836 val__L[c] + 0.19652 ile__L[c] + 0.091052 met__L[c] + 0.029403 pe181[c] + 0.00675…		0	1000	1	Other metabolism

## Sheet: Metabolite List
Abbreviation	Description	Charged formula	Charge	Compartment	KEGGID
4abz[c]	4-Aminobenzoate	C7H7NO2	-1	Cytosol	C00568
6hmhptpp[c]	2-Amino-4-hydroxy-6-hydroxymethyl-7-8-dihydropteridinediphosphate	C7H11N5O8P2	-3	Cytosol	C04807
ppi[c]	PPi	P2H4O7	-3	Cytosol	C00013
h[c]	H-plus-	H	1	Cytosol	C00080
dhpt[c]	Dihydropteroate	C14H14N6O3	-1	Cytosol	C00921
lpam[c]	Lipoamide	C8H15NOS2	0	Cytosol	C00248
2mehtpp[c]	2-Methyl-1-hydroxypropyl-TPP	C16H24N4O8P2S	-1	Cytosol
thmpp[c]	TPP	C12H19N4O7P2S	-1	Cytosol	C00068
2mpdhl[c]	S-2-Methylpropionyl-dihydrolipoamide	C12H23NO2S2	0	Cytosol	C04424
imp[c]	IMP	C10H13N4O8P	-2	Cytosol	C00130
prpp[c]	5-Phospho-alpha-D-ribose 1-diphosphate	C5H13O14P3	-4	Cytosol	C00119
hxan[c]	Hypoxanthine	C5H4N4O	0	Cytosol	C00262
nadph[c]	NADPH	C21H30N7O17P3	-4	Cytosol	C00005
q8[c]	Ubiquinone-8	C49H74O4	0	Cytosol	C17569
nadp[c]	NADP	C21H29N7O17P3	-3	Cytosol	C00006
q8h2[c]	Ubiquinol-8	C49H76O4	0	Cytosol
h2o[c]	H2O	H2O	0	Cytosol	C00001
nacasp[c]	N-Acyl-L-aspartate	C6H9NO5	-2	Cytosol	C01042
asp__L[c]	L-Aspartate	C4H7NO4	-1	Cytosol	C00049
asp__L[e]	L-Aspartate	C4H7NO4	-1	Extracellular	C00049
h2co3[c]	Carboxylic-acid	H2CO3	-1	Cytosol
amet[c]	S-Adenosyl-L-methionine	C15H22N6O5S	1	Cytosol	C00019
s[c]	Sulfur	S	0	Cytosol	C00087
dtbt[c]	Dethiobiotin	C10H18N2O3	-1	Cytosol	C01909
met__L[c]	L-Methionine	C5H11NO2S	0	Cytosol	C00073
btn[c]	biotin	C10H16N2O3S	-1	Cytosol	C00120
dad5[c]	5-Deoxyadenosine	C10H13N5O3	0	Cytosol
laccer[c]	LacCer		0	Cytosol
gal[c]	Galactose	C6H12O6	0	Cytosol	C00124
glubroside[c]	Glucocerebroside	C24H46NO7RCO	0	Cytosol
atp[c]	ATP	C10H16N5O13P3	-3	Cytosol	C00002
cmp[c]	CMP	C9H14N3O8P	-2	Cytosol	C00055
adp[c]	ADP	C10H15N5O10P2	-2	Cytosol	C00008
cdp[c]	CDP	C9H15N3O11P2	-2	Cytosol	C00112
uacgam[c]	UDP-N-acetylglucosamine	C17H27N3O17P2	-2	Cytosol	C00043
uagmda[c]	Undecaprenyl-diphospho-N-acetylmuramoyl-L-alanyl-D-glutamyl-meso-2-6-diaminopimeloyl-D-alanyl-D-alanine	C87H143N7O23P2	-4	Cytosol	C05897
udp[c]	UDP	C9H14N2O12P2	-2	Cytosol	C00015
uaagmda[c]	Undecaprenyl-diphospho-N-acetylmuramoyl--N-acetylglucosamine-L-ala-D-glu-meso-2-6-diaminopimeloyl-D-ala-D-ala	C95H156N8O28P2	-4	Cytosol	C05898
coa[c]	CoA	C21H36N7O16P3S	-4	Cytosol	C00010
fa6[c]	Fatty acid (iso-C16:0)	C16H31O2	-1	Cytosol
amp[c]	AMP	C10H14N5O7P	-2	Cytosol	C00020
fa6coa[c]	Iso C160 CoA	C37H62N7O17P3S1	-3	Cytosol
nadh[c]	NADH	C21H29N7O14P2	-2	Cytosol	C00004
7mto2eACP[c]	7-methyl-trans-oct-2-enoyl-ACP	C20H35N2O8PRS	-1	Cytosol
nad[c]	NAD	C21H28N7O14P2	-1	Cytosol	C00003
7mtoACP[c]	7-methyl-octanoyl-ACP	C20H37N2O8PRS	-1	Cytosol
dcdp[c]	dCDP	C9H15N3O10P2	-2	Cytosol	C00705
dctp[c]	dCTP	C9H16N3O13P3	-3	Cytosol	C00458
2ahethmpp[c]	2-Hydroxyethyl-ThPP	C14H23N4O8P2S	-1	Cytosol	C05125
adhlam[c]	S-Acetyldihydrolipoamide	C10H19NO2S2	0	Cytosol	C01136
3hbcoa__S[c]	S-3-Hydroxybutyryl-CoA	C25H38N7O18P3S	-4	Cytosol
aacoa[c]	Acetoacetyl-CoA	C25H40N7O18P3S	-4	Cytosol	C00332
gdpmann[c]	GDP-mannose	C16H25N5O16P2	-2	Cytosol	C00096
gdp4drham[c]	GDP-4-dehydro-D-rhamnose	C16H21N5O14P2	-2	Cytosol
malt[c]	Maltose	C12H22O11	0	Cytosol	C00208
glc_D[c]	D-Glucose	C6H12O6	0	Cytosol
cit[c]	Citrate	C6H8O7	-3	Cytosol	C00158
cit[e]	Citrate	C6H8O7	-3	Extracellular	C00158
icit[c]	Isocitrate	C6H8O7	-3	Cytosol	C00311
dtdp4d6dg[c]	dTDP-4-oxo-6-deoxy-D-glucose	C16H24N2O15P2	-2	Cytosol	C11907
dtdp4d6dm[c]	dTDP-4-oxo-L-rhamnose	C16H24N2O15P2	-2	Cytosol	C00688
3hhdcoa[c]	S-3-Hydroxyhexadecanoyl-CoA	C37H66N7O18P3S	-4	Cytosol	C05258
3ohdcoa[c]	3-Oxopalmitoyl-CoA	C37H64N7O18P3S	-4	Cytosol	C05259
myrsACP[c]	Myristoyl-ACP	C398H629O143N96P1S3	-2	Cytosol
tdcoa[c]	Myristoyl-CoA	C35H62N7O17P3S	-4	Cytosol	C02593
ACP[c]	ACP	HSR	-2	Cytosol	C00229
t2m25d[c]	trans-2-Methyl-5-isopropylhexa-2-5-dienal	C31H46N7O17P3S	0	Cytosol
t2m25dcoa[c]	trans-2-Methyl-5-isopropylhexa-2-5-dienoic-acid	C31H46N7O17P3S	-1	Cytosol
h2[c]	H2	H2	0	Cytosol	C00282
h[e]	H-plus-	H	1	Extracellular	C00080
malACP[c]	Malonyl-acyl-carrierprotein-	C3H3O3SR	-2	Cytosol	C01209
co2[c]	CO2	CO2	0	Cytosol	C00011
9m3odACP[c]	9-methyl-3-oxo-decanoyl-ACP	C22H39N2O9PRS	-1	Cytosol
octdp[c]	Farnesylfarnesylgeraniol	C40H68O7P2	-2	Cytosol	C04146
ipdp[c]	Isopentenyldiphosphate	C5H12O7P2	-2	Cytosol	C00129
hepdp[c]	all-trans-Heptaprenyl-diphosphate	C35H60O7P2	-2	Cytosol	C04216
14m3hpACP[c]	14-methyl-3-hydroxy-pentadecanoyl-ACP	C27H51N2O9PRS	-1	Cytosol
14mtp2eACP[c]	14-methyl-trans-pentadec-2-enoyl-ACP	C27H49N2O8PRS	-1	Cytosol
akg[c]	2-Oxoglutarate	C5H6O5	-2	Cytosol	C00026
pi[c]	Phosphate	H3PO4	-2	Cytosol	C00009
ins[c]	Inosine	C10H12N4O5	0	Cytosol	C00294
r1p[c]	Ribose-1-phosphate	C5H11O8P	-2	Cytosol	C00620
ser__L[c]	L-Serine	C3H7NO3	0	Cytosol	C00065
ser__L[e]	L-Serine	C3H7NO3	0	Extracellular	C00065
cdp12diihexgl[c]	CDP-1-2-diisohexadecanoylglycerol	C44H79N3O15P2	-2	Cytosol
diihexpser[c]	Diisohexadecanoylphosphatidylserine		-2	Cytosol
betald[c]	Betaine-aldehyde	C5H12NO	1	Cytosol	C00576
glyb[c]	Glycine betaine	C5H11NO2	0	Cytosol	C00719
glyasp_L[c]	gly-asp-L	C6H9N2O5	-1	Cytosol
gly[c]	Glycine	C2H5NO2	0	Cytosol	C00037
guampi[c]	Guanidinoethyl-methyl-phosphate		0	Cytosol
npmetpi[c]	N-Phosphoguanidinoethyl-methyl-phosphate	C7H11N3O2	-2	Cytosol
phphbda[c]	Pheophorbide-a	C35H36N4O5	0	Cytosol	C18021
meoh[c]	Methanol	CH4O	0	Cytosol	C00132
pyphphbda[c]	Pyropheophorbide-a	C33H34N4O3	0	Cytosol	C18064
gtp[c]	GTP	C10H16N5O14P3	-3	Cytosol	C00044
so4[c]	Sulfate	H2SO4	-2	Cytosol	C00059
gdp[c]	GDP	C10H15N5O11P2	-2	Cytosol	C00035
aps[c]	APS	C10H14N5O10PS	-2	Cytosol	C00224
dcmp[c]	dCMP	C9H14N3O7P	-2	Cytosol	C00239
oaa[c]	Oxaloacetate	C4H4O5	-2	Cytosol	C00036
itp[c]	ITP	C10H15N4O14P3	-3	Cytosol	C00081
pep[c]	Phosphoenolpyruvate	C3H5O6P	-3	Cytosol	C00074
idp[c]	IDP	C10H14N4O11P2	-2	Cytosol	C00104
pyr[c]	Pyruvate	C3H4O3	-1	Cytosol	C00022
malcoa[c]	Malonyl-CoA	C24H38N7O19P3S	-5	Cytosol	C00083
accoa[c]	Acetyl-CoA	C23H38N7O17P3S	-4	Cytosol	C00024
dcamp[c]	Adenylosuccinate	C14H18N5O11P	-4	Cytosol	C03794
fum[c]	Fumarate	C4H4O4	-2	Cytosol	C00122
dhna[c]	1-4-Dihydroxy-2-naphthoate	C11H8O4	-1	Cytosol	C03657
2dmmql8[c]	2-Demethylmenaquinol-8	C50H72O2	0	Cytosol
ctp[c]	CTP	C9H16N3O14P3	-3	Cytosol	C00063
cys__L[c]	L-Cysteine	C3H7NO2S	0	Cytosol	C00097
cys__L[e]	L-Cysteine	C3H7NO2S	0	Extracellular	C00097
4ppan[c]	4-phosphopantothenate	C9H18NO8P	-3	Cytosol	C03492
4ppcys[c]	R-4-Phosphopantothenoyl-L-cysteine	C12H23N2O9PS	-3	Cytosol	C04352
udpg[c]	UDP-glucose	C15H24N2O17P2	-2	Cytosol	C00029
udpglcur[c]	UDPglucuronate	C15H22N2O18P2	-3	Cytosol	C00167
glu__L[c]	L-Glutamate	C5H9NO4	-1	Cytosol	C00025
glu5p[c]	L-Glutamyl-5-phosphate	C5H10NO7P	-2	Cytosol	C03287
prephytedp[c]	Prephytoene-diphosphate	C40H68O7P2	-2	Cytosol	C03427
15phytoe[c]	15-cis-Phytoene	C40H64	0	Cytosol
10fthf[c]	10-Formyltetrahydrofolate	C20H23N7O7	-2	Cytosol	C00234
10fthfglu__L[c]	10-Formyl-THF-L-glutamate	C25H28N8O10	-3	Cytosol
anth[c]	Anthranilate	C7H7NO2	-1	Cytosol	C00108
acglu[c]	N-Acetyl-L-glutamate	C7H11NO5	-2	Cytosol	C00624
dcyt[c]	Deoxycytidine	C9H13N3O4	0	Cytosol	C00881
6moACP[c]	6-methyl-octanoyl-ACP	C20H37N2O8PRS	-1	Cytosol
8m3odACP[c]	8-methyl-3-oxo-decanoyl-ACP	C22H39N2O9PRS	-1	Cytosol
5hxkynam[c]	5-Hydroxykynurenamine	C9H12N2O2	1	Cytosol	C05638
5hxkyn[c]	5-Hydroxykynurenine	C10H12N2O4	0	Cytosol
sucsal[c]	4-Oxobutanoate	C4H6O3	-1	Cytosol	C00232
succ[c]	Succinate	C4H6O4	-2	Cytosol	C00042
sbzcoa[c]	Succinylbenzoyl-CoA	C32H44N7O20P3S	-5	Cytosol	C03160
lyxul[c]	D-Lyxulose	C5H10O5	0	Cytosol	C00310
xu5p__D[c]	D-Xylulose5-phosphate	C5H11O8P	-2	Cytosol	C00231
f6p[c]	D-fructose-6-phosphate	C6H13O9P	-2	Cytosol	C05345
fdp[c]	D-fructose-1-6-bisphosphate	C6H14O12P2	-4	Cytosol	C00354
r5p[c]	ribose-5-phosphate	C5H11O8P	-2	Cytosol	C03736
r15bp[c]	Ribose-1-5-bisphosphate	C5H12O11P2	-2	Cytosol	C01151
1agpe1819Z[c]	1-Acyl-sn-glycero-3-phosphoethanolamine-hexadec-9-enoyl	C23H46NO7P	0	Cytosol
g3pe[c]	Glycerophosphoethanolamine	C5H14NO6P	0	Cytosol	C01233
hdcea[c]	hexadecenoate	C16H29O2	-1	Cytosol
gsn[c]	Guanosine	C10H13N5O5	0	Cytosol	C00387
nh4[c]	NH3	NH3	1	Cytosol	C00014
xtsn[c]	Xanthosine	C10H12N4O6	0	Cytosol	C01762
gsh[c]	GSH	C10H16N3O6S	-1	Cytosol
hisp_L[c]	L-histidinol-phosphate	C6H11N3O4P	-1	Cytosol
imacp[c]	imidazole-acetol-phosphate	C6H9N2O5P	-2	Cytosol	C01267
acman6p[c]	N-Acyl-D-mannosamine-6-phosphate	C8H14NO9P	-1	Cytosol
acglum6p[c]	N-Acyl-D-glucosamine-6-phosphate	C8H14NO9P	-1	Cytosol
uppg1[c]	UroporphyrinogenI	C40H44N4O16	-8	Cytosol	C05766
cpppg1[c]	CoproporphyrinogenI	C36H44N4O8	-4	Cytosol	C05768
dexmate[c]	Deoxylimonate		-1	Cytosol
dexrlac[c]	Deoxylimononic-acid-D-ring-lactone		-2	Cytosol
dhnpt[c]	Dihydroneopterin	C9H13N5O4	0	Cytosol	C04874
gcald[c]	Glycolaldehyde	C2H4O2	0	Cytosol	C00266
6hmhpt[c]	6-hydroxymethyl-dihydropterin	C7H9N5O2	0	Cytosol	C01300
dmpp[c]	Dimethylallyl diphosphate	C5H12O7P2	-2	Cytosol	C00235
h2mb4p[c]	1-Hydroxy-2-methyl-2-butenyl-4-diphosphate	C5H12O8P2	-2	Cytosol	C11811
o2[c]	O2	O2	0	Cytosol	C00007
h2o2[c]	H2O2	H2O2	0	Cytosol	C00027
13mtdACP[c]	13-methyl-tetra-decanoyl-ACP	C26H49N2O8PRS	-2	Cytosol
15m3ohdACP[c]	15-methyl-3-oxo-hexa-decanoyl-ACP	C28H51N2O9PRS	-1	Cytosol
tdchola[c]	Taurochenodeoxycholate	C26H45NO6S	-1	Cytosol	C05465
taur[c]	Taurine	C2H7NO3S	0	Cytosol	C00245
chedol[c]	Chenodiol	C5H14NO	-1	Cytosol
glyc3p[c]	Glycerol-3-phosphate	C3H9O6P	-2	Cytosol	C00093
cpddiisgly[c]	CDP-1-2-diisopentadecanoylglycerol	C48H87N3O15P2	-2	Cytosol
diipdpgly[c]	Diisopentadecanoylphosphatidylglycerophosphate		-2	Cytosol
fadh2[c]	FADH2	C27H35N9O15P2	-2	Cytosol	C01352
fad[c]	FAD	C27H33N9O15P2	-3	Cytosol	C00016
12diihgl3p[c]	1-2-diisohexadecanoyl-sn-glycerol-3-phosphate		-1	Cytosol
cmpacna[c]	CMP-N-acetylneuraminate	C20H31N4O16P	-2	Cytosol	C00128
gt1a[c]	GT1a	C77H127N5O46RCO	-3	Cytosol
gq1[c]	GQ1	C88H143N6O54RCO	-4	Cytosol
frdp[c]	Farnesyldiphosphate	C15H28O7P2	-2	Cytosol	C00448
ggdp[c]	Geranylgeranyl-diphosphate	C20H36O7P2	-2	Cytosol	C00353
23dhmb[c]	2-3-Dihydroxy-isovalerate	C5H10O4	-1	Cytosol	C04272
3mob[c]	3-Methyl-2-oxobutanoate	C5H8O3	-1	Cytosol	C00141
15methexeACP[c]	15-methyl-trans-hexa-dec-2-enoyl-ACP	C28H51N2O8PRS	-1	Cytosol
15mhdACP[c]	15-methyl-hexa-decanoyl-ACP	C28H53N2O8PRS	-2	Cytosol
3hoctACP[c]	R-3-Hydroxyoctanoyl-acyl-carrier-protein	C8H15O2SR	-2	Cytosol	C04620
toct2eACP[c]	2E-Octenoyl-acp	C8H13OSR	-2	Cytosol	C05751
ru5p__D[c]	D-Ribulose5-phosphate	C5H11O8P	-2	Cytosol	C00199
for[c]	Formate	CH2O2	-1	Cytosol	C00058
for[e]	Formate	CH2O2	-1	Extracellular	C00058
db4p[c]	3-4-dihydroxy-2-butanone4-phosphate	C4H9O6P	-2	Cytosol	C15556
11mdACP[c]	11-methyl-dodecanoyl-ACP	C24H45N2O8PRS	-1	Cytosol
13m3otdACP[c]	13-methyl-3-oxo-tetra-decanoyl-ACP	C26H47N2O9PRS	-1	Cytosol
acorn[c]	N-Acetylornithine	C7H14N2O3	0	Cytosol	C00437
orn[c]	Ornithine	C5H12N2O2	1	Cytosol	C00077
crtn[c]	Creatinine	C4H7N3O	0	Cytosol
mthd[c]	N-Methylhydantoin	C4H6N2O2	0	Cytosol
12m3htedeACP[c]	12-methyl-3-hydroxy-tetra-decanoyl-ACP	C26H49N2O9PRS	-1	Cytosol
12methtetdec2[c]	12-methyl-trans-tetra-dec-2-enoyl-ACP	C26H47N2O8PRS	-1	Cytosol
dhap[c]	Glycerone-phosphate	C3H7O6P	-2	Cytosol	C00111
pad[c]	2-Phenylacetamide	C8H9NO	0	Cytosol	C02505
pac[c]	Phenylacetic acid	C8H8O2	0	Cytosol	C00548
lcts[c]	Lactose	C12H22O11	0	Cytosol	C00243
lcts[e]	Lactose	C12H22O11	0	Extracellular	C00243
cdpglc[c]	CDP-glucose	C15H25N3O16P2	-2	Cytosol	C00501
cdp4dh6doglc[c]	CDP-4-dehydro-6-deoxy-D-glucose	C15H23N3O15P2	-2	Cytosol	C01219
quln[c]	Quinolinate	C7H5NO4	-2	Cytosol	C03722
iasp[c]	Iminoaspartate	C4H5NO4	-2	Cytosol	C05840
cdp12diitegl[c]	CDP-1-2-diisotetradecanoylglycerol	C44H75N3O15P2	-2	Cytosol
diitpser[c]	Diisotetradecanoylphosphatidylserine		-2	Cytosol
etha[c]	Aminoethanol	C2H7NO	1	Cytosol	C00189
acald[c]	Acetaldehyde	C2H4O	0	Cytosol	C00084
12mdhtACP[c]	12-methyl-3-hydroxy-tridecanoyl-ACP	C25H47N2O9PRS	-1	Cytosol
12mtr2eACP[c]	12-methyl-trans-tridec-2-enoyl-ACP	C25H45N2O8PRS	-1	Cytosol
mmcoa__S[c]	D-methylmalonyl-CoA	C25H40N7O19P3S	-5	Cytosol	C00683
ppcoa[c]	Propionyl-CoA	C24H40N7O17P3S	-4	Cytosol	C00100
glcn[c]	D-Gluconate	C6H12O7	-1	Cytosol	C00257
2ddglcn[c]	2-keto-3-deoxygluconate	C6H10O6	-1	Cytosol	C00204
2h6oc23die[c]	2-Hydroxy-6-oxo-octa-2-4-dienoate	C6H7O3	-1	Cytosol
ppa[c]	Propionate	C3H5O2	-1	Cytosol
op4en[c]	Oxopent-4-enoate	C5H5O3	-1	Cytosol
8m3hdecACP[c]	8-methyl-3-hydroxy-decanoyl-ACP	C22H41N2O9PRS	-1	Cytosol
8mtd2eACP[c]	8-methyl-trans-dec-2-enoyl-ACP	C22H39N2O8PRS	-1	Cytosol
e4p_D[c]	D-Erythrose4-phosphate	C4H7O7P	-2	Cytosol
4per[c]	4-Phosphoerythronate	C4H9O8P	-3	Cytosol	C03393
5mta[c]	5-Methylthioadenosine	C11H15N5O3S	0	Cytosol	C00170
ppi[e]	PPi	P2H4O7	-3	Extracellular	C00013
orot5p[c]	Orotidylic-acid	C10H13N2O11P	-3	Cytosol	C01103
ump[c]	UMP	C9H13N2O9P	-2	Cytosol	C00105
4mpetz[c]	4-Methyl-5--2-phosphoethyl-thiazole	C6H10NO4PS	-2	Cytosol	C04327
2mahmp[c]	4-Amino-2-methyl-5-diphosphomethylpyrimidine	C6H11N3O7P2	-2	Cytosol	C04752
thmmp[c]	Thiamine-phosphate	C12H18N4O4PS	-1	Cytosol	C01081
ptrc[c]	Putrescine	C4H12N2	2	Cytosol	C00134
2ddecg3p[c]	2-dodecanoyl-sn-glycerol-3-phosphate	C15H30O7P	-1	Cytosol
ddca[c]	Dodecanoate	C12H23O2	-1	Cytosol
5mthf[c]	5-Methyltetrahydrofolate	C20H25N7O6	-2	Cytosol	C00440
mlthf[c]	5-10-Methylenetetrahydrofolate	C20H23N7O6	-2	Cytosol	C00143
hcys__L[c]	Homocysteine	C4H9NO2S	0	Cytosol	C00155
cystne[c]	Cystathionine	C7H14N2O4S	0	Cytosol
csn[c]	Cytosine	C4H5N3O	0	Cytosol	C00380
ura[c]	Uracil	C4H4N2O2	0	Cytosol	C00106
sel[c]	Selenate	H2SeO4	4	Cytosol	C05697
adsel[c]	Adenylylselenate	C10H12N5O10PSe	3	Cytosol
salcn[e]	Salicin	C13H18O7	0	Extracellular	C01451
salcn6p[c]	Salicin-6P	C13H19O10P	-2	Cytosol	C06188
xan[c]	XAN	C5H4N4O2	0	Cytosol	C00385
octacp[c]	Octodecanoyl-ACP	C29H47N2O16PRS	-2	Cytosol
stcoa[c]	strcoa	C39H70N7O17P3S	-4	Cytosol	C00412
fa3coa[c]	fa3coa	C36H60N7O17P3S1	-3	Cytosol
3ig3p[c]	Indoleglycerol-phosphate	C11H14NO6P	-2	Cytosol	C03506
g3p[c]	Glyceraldehyde3-phosphate	C3H7O6P	-2	Cytosol	C00118
indole[c]	indol	C8H7N	0	Cytosol	C00463
1ddecg3p[c]	1-dodecanoyl-sn-glycerol-3-phosphate	C15H30O7P	-2	Cytosol
dhlpro[c]	Dihydrolipolprotein	C8H16NOS2R	0	Cytosol	C02972
lpro[c]	Lipoylprotein	C8H14NOS2R	0	Cytosol	C02051
glyphe[c]	Gly-Phe	C11H14N2O3	0	Cytosol
phe__L[c]	L-Phenylalanine	C9H11NO2	0	Cytosol	C00079
phe__L[e]	L-Phenylalanine	C9H11NO2	0	Extracellular	C00079
4pasp[c]	4-Phospho-L-aspartate	C4H8NO7P	-2	Cytosol	C03082
pa141[c]	1-2-ditetradec-7-enoyl-sn-glycerol-3-phosphate	C31H56O8P	-1	Cytosol
cdpdtdec7eg[c]	CDP-1-2-ditetradec-7-enoylglycerol	C40H67N3O15P2	-2	Cytosol
hLkynr[c]	3-Hydroxy-L-kynurenine	C10H12N2O4	0	Cytosol	C03227
ala__L[c]	L-Alanine	C3H7NO2	0	Cytosol	C00041
ala__L[e]	L-Alanine	C3H7NO2	0	Extracellular	C00041
3hanthrn[c]	3-Hydroxyanthranilate	C7H7NO3	-1	Cytosol	C00632
pyam5p[c]	Pyridoxamine-phosphate	C8H13N2O5P	-1	Cytosol	C00647
pydx5p[c]	Pyridoxal-phosphate	C8H10NO6P	-2	Cytosol	C00018
2odec11eg3p[c]	2-octadec-11-enoyl-sn-glycerol-3-phosphate	C21H40O7P	-1	Cytosol
ocdce9a[c]	octadecenoate	C18H33O2	-1	Cytosol
phytoe[c]	Phytoene	C40H64	0	Cytosol
6mto2eACP[c]	6-methyl-trans-oct-2-enoyl-ACP	C20H35N2O8PRS	-1	Cytosol
butACP[c]	Butyryl-ACP	C4H7OSR	-2	Cytosol
3ohexACP[c]	3-Oxohexanoyl-acp	C6H9O2SR	-2	Cytosol	C05746
his__L[c]	L-Histidine	C6H9N3O2	0	Cytosol	C00135
his__L[e]	L-Histidine	C6H9N3O2	0	Extracellular	C00135
urcan[c]	Urocanate	C6H6N2O2	-1	Cytosol	C00785
3hyopcoa[c]	3-Hydroxy-OPC8-CoA	C29H44N7O18P3S	-3	Cytosol
3oxop8coa[c]	3-Oxo-OPC8-CoA	C26H38N7O18P3S	-3	Cytosol
ahcys[c]	S-Adenosyl-homocysteine	C14H20N6O5S	0	Cytosol	C00021
hxcoa[c]	Hexanoyl-CoA	C27H42N7O17P3S	-4	Cytosol
3oocoa[c]	3-Oxooctanoyl-CoA	C29H48N7O18P3S	-4	Cytosol	C05267
maltttr[c]	Maltotetraose	C24H42O21	0	Cytosol	C02013
maltpt[c]	Maltopentaose	C30H52O26	0	Cytosol	KEGGGlycan:http://identifiers.org/kegg.glycan/G00343Huma
5m3hhexaACP[c]	5-methyl-3-hydroxy-hexanoyl-ACP	C18H31N2O9PRS	-1	Cytosol
5mth2eACP[c]	5-methyl-trans-hex-2-enoyl-ACP	C19H33N2O8PRS	-1	Cytosol
tsul[c]	H2S2O3	HS2O3	-1	Cytosol	C00320
acser[c]	O-Acetyl-L-serine	C5H9NO4	0	Cytosol	C00979
trdrd[c]	trdrd	C10H14N4O4S2R4	0	Cytosol	C00342
ac[c]	Acetate	C2H4O2	-1	Cytosol	C00033
ac[e]	Acetate	C2H4O2	-1	Extracellular	C00033
so3[c]	Sulfite	H2SO3	-1	Cytosol	C00094
trdox[c]	trdox	C10H12N4O4S2R4	0	Cytosol	C00343
gln__L[c]	L-Glutamine	C5H10N2O3	0	Cytosol	C00064
gln__L[e]	L-Glutamine	C5H10N2O3	0	Extracellular	C00064
asn__L[c]	L-Asparagine	C4H8N2O3	0	Cytosol	C00152
asn__L[e]	L-Asparagine	C4H8N2O3	0	Extracellular	C00152
cdpdtdecg[c]	CDP-1-2-ditetradecanoylglycerol	C40H71N3O15P2	-2	Cytosol
ps140[c]	phosphatidylserine-ditetradecanoyl	C34H65N1O10P1	-2	Cytosol
tre[c]	Trehalose	C12H22O11	0	Cytosol	C01083
3c1ht[c]	3-Carboxy-1-hydroxypropyl-ThPP		-2	Cytosol
sdhlam[c]	S-Succinyldihydrolipoamide	C12H21NO4S2	-1	Cytosol	C01169
gullac[c]	L-Gulonolactone	C6H10O6	0	Cytosol	C01040
lxyhexone[c]	L-xylo-Hexulonolactone	C6H7O6	0	Cytosol
cdpdhdec9eg[c]	CDP-1-2-dihexadec-9-enoylglycerol	C44H75N3O15P2	-2	Cytosol
ps161[c]	phosphatidylserine-dihexadec-9-enoyl	C38H69N1O10P1	-2	Cytosol
Largn[c]	Pretyrosine	C10H13NO5	-1	Cytosol	C00826
tyr__L[c]	L-Tyrosine	C9H11NO3	0	Cytosol	C00082
tyr__L[e]	L-Tyrosine	C9H11NO3	0	Extracellular	C00082
g3pg[c]	Glycerophosphoglycerol	C6H15O8P	-1	Cytosol	C03274
glyc[c]	Glycerol	C3H8O3	0	Cytosol	C00116
3c3hmp[c]	2-Isopropylmalate	C7H12O5	-2	Cytosol	C02504
nacbala[c]	N-Acetyl-beta-alanine		-1	Cytosol
ala_B[c]	beta-Alanine	C3H7NO2	0	Cytosol	C00099
ascb__L[c]	L-Ascorbate	C6H8O6	-1	Cytosol	C00072
hco3[c]	H2CO3	HCO3	-1	Cytosol	C00288
btnCCP[c]	Holo-carboxylase	C17H27N5O4SR2	0	Cytosol	C06250
cbtnCCP[c]	Carboxybiotin-carboxyl-carrier-protein	C18H26N5O6SR2	-1	Cytosol	C04419
h2s[c]	H2S	H2S	-1	Cytosol	C00283
skm[c]	Shikimate	C7H10O5	-1	Cytosol	C00493
skm5p[c]	3-phosphoshikimate	C7H11O8P	-3	Cytosol	C03175
nicrnt[c]	Nicotinate-ribonucleotide	C11H15NO9P	-2	Cytosol	C01185
nicrns[c]	Nicotinate-D-ribonucleoside	C11H14NO6	0	Cytosol	C05841
man1p[c]	D-Mannose1-phosphate	C6H13O9P	-2	Cytosol	C00636
paps[c]	3-phosphoadenylylsulfate	C10H15N5O13P2S	-4	Cytosol	C00053
3mop[c]	(S)-3-Methyl-2-oxopentanoate	C6H10O3	-1	Cytosol	C00671
2mhob[c]	2-Methyl-1-hydroxybutyl-TPP	C17H29N4O8P2S	-1	Cytosol	C15978
26dap_LL[c]	LL-2-6-Diaminopimelate	C7H14N2O4	0	Cytosol	C00666
26dap__M[c]	meso-2-6-Diaminopimelate	C7H14N2O4	0	Cytosol	C00680
arab__L[c]	L-Arabinose	C5H10O5	0	Cytosol	C11476
arab__L[e]	L-Arabinose	C5H10O5	0	Extracellular	C11476
B_ara1p[c]	beta-L-Arabinose-1-phosphate	C5H11O8P	-2	Cytosol	C03906
forglu[c]	N-Formimino-L-glutamate	C6H10N2O4	-1	Cytosol	C00439
Nforglu[c]	N-Formyl-L-glutamate	C6H9NO5	-2	Cytosol	C01045
ppgpp[c]	Guanosine-3-5-bisdiphosphate	C10H17N5O17P4	-5	Cytosol	C01228
alagly[c]	L-alanylglycine	C8H13N2O5S	0	Cytosol
phdp[c]	Phytyl-diphosphate	C20H42O7P2	-2	Cytosol	C05427
dmtphllqne[c]	Demethylphylloquinone	C30H44O2	0	Cytosol	C13309
no2[c]	Nitrite	HNO2	-1	Cytosol	C00088
mqn8[c]	Menaquinone-8	C51H72O2	0	Cytosol
mql8[c]	Menaquinol-8	C51H74O2	0	Cytosol
1py4h3c[c]	1-Pyrroline-4-hydroxy-2-carboxylate	C5H6NO3	-1	Cytosol
25dop[c]	2-5-Dioxopentanoate	C5H5O4	-1	Cytosol
applp[c]	R-1-Aminopropan-2-yl-phosphate	C3H10NO4P	-1	Cytosol	C04122
adcobhex[c]	Adenosylcobyric-acid	C55H77CoN15O11	3	Cytosol	C06507
adocbip[c]	Adenosyl-cobinamide-phosphate	C58H85CoN16O14P	2	Cytosol	C06509
galct__D[c]	D-Mucic-acid	C6H10O8	-2	Cytosol	C00879
5dh4dglc[c]	5-Dehydro-4-deoxy-D-glucarate	C6H8O7	-2	Cytosol	C00679
ppbng[c]	Porphobilinogen	C10H14N2O4	-1	Cytosol	C00931
hmbil[c]	Hydroxymethylbilane	C40H46N4O17	-8	Cytosol	C01024
actp[c]	Acetylphosphate	C2H5O5P	-2	Cytosol	C00227
hexACP[c]	Hexanoyl-ACP	C17H31N2O8PRS	-2	Cytosol
3ooctACP[c]	3-oxooctanoyl-acp	C8H13O2SR	-2	Cytosol	C05750
pser__D[c]	D-O-Phosphoserine	C3H8NO6P	-2	Cytosol	C02532
ser__D[c]	D-Serine	C3H7NO3	0	Cytosol	C00740
pe140[c]	phosphatidylethanolamine-ditetradecanoyl	C33H66NO8P	0	Cytosol
2agpe181[c]	2-Acyl-sn-glycero-3-phosphoethanolamine-dodecanoyl	C23H46NO7P1	0	Cytosol
glyald[c]	D-Glyceraldehyde	C3H6O3	0	Cytosol	C00577
glyc__R[c]	Glycerate	C3H6O4	-1	Cytosol	C00258
3pg[c]	3-Phosphoglycerate	C3H7O7P	-3	Cytosol	C00197
gam[e]	GLUM	C6H13NO5	1	Extracellular	C00329
gam6p[c]	D-Glucosamine-phosphate	C6H14NO8P	-1	Cytosol	C00352
2mbcoa[c]	2-Methylbutyryl-CoA	C26H44N7O17P3S	-4	Cytosol	C01033
2mbacp[c]	2-methylbutyryl-ACP	C16H29N2O8PRS	-2	Cytosol
dpcoa[c]	Dephospho-CoA	C21H35N7O13P2S	-2	Cytosol	C00882
2hymeph[c]	Saligenin	C7H8O2	0	Cytosol	C02323
glu5sa[c]	L-Glutamate5-semialdehyde	C5H9NO3	0	Cytosol	C01165
1pyr5c[c]	1-Pyrroline-5-carboxylate	C5H7NO2	-1	Cytosol	C03912
7m3hoctACP[c]	7-methyl-3-hydroxy-octanoyl-ACP	C20H37N2O9PRS	-1	Cytosol
fru[e]	D-Fructose	C6H12O6	0	Extracellular	C00095
f1p[c]	D-fructose-1-phosphate	C6H13O9P	-2	Cytosol	C01094
12mtdACP[c]	12-methyl-tetra-decanoyl-ACP	C26H49N2O8PRS	-2	Cytosol
2dmmq8[c]	2-Demethylmenaquinone-8	C50H70O2	0	Cytosol
13dpg[c]	1-3-Bisphospho-D-glycerate	C3H8O10P2	-4	Cytosol	C00236
h2o[e]	H2O	H2O	0	Extracellular	C00001
mi1p__D[c]	Inositol-1-phosphate	C6H13O9P	-2	Cytosol	C01177
inost[c]	L-Inositol	C6H12O6	0	Cytosol	C00137
inost[e]	L-Inositol	C6H12O6	0	Extracellular	C00137
glu__L[e]	L-Glutamate	C5H9NO4	-1	Extracellular	C00025
ibcoa[c]	Isobutyryl-CoA	C25H42N7O17P3S	-4	Cytosol	C00630
ibacp[c]	isobutyryl-ACP	C15H27N2O8PRS	-2	Cytosol
13m3htedeACP[c]	13-methyl-3-hydroxy-tetra-decanoyl-ACP	C26H49N2O9PRS	-1	Cytosol
uppg3[c]	UroporphyrinogenIII	C40H44N4O16	-8	Cytosol	C01051
gd1a[c]	GD1a	C66H111N4O38RCO	-2	Cytosol
gt1b[c]	GT1b	C77H127N5O46RCO	-3	Cytosol
ps180[c]	phosphatidylserine-dioctadecanoyl	C42H80NO10P	-2	Cytosol
pe180[c]	phosphatidylethanolamine-dioctadecanoyl	C41H82NO8P	0	Cytosol
udcpp[c]	Undecaprenylphosphate	C55H91O4P	-2	Cytosol	C00348
uGgla[c]	UDPMurAcoyl-L-Ala-D-gamma-Glu-L-Lys-D-Ala-D-Ala	C40H62N9O26P2	-3	Cytosol
uaGgla[c]	MurAcoyl-L-Ala-D-gamma-Glu-L-Lys-D-Ala-D-Ala-diphospho--undecaprenol	C86H143N7O21P2	-3	Cytosol	C04851
2dda7p[c]	DAHP	C7H13O10P	-3	Cytosol	C04691
3dhq[c]	5-Dehydroquinate	C7H10O6	-1	Cytosol	C00944
g1p[c]	Glucose-1-phosphate	C6H13O9P	-2	Cytosol	C00103
adpglc[c]	ADPglucose	C16H25N5O15P2	-2	Cytosol	C00498
coucoa[c]	4-Coumaroyl-CoA	C30H42N7O18P3S	-4	Cytosol	C00223
pegonin[c]	Pelargonin		-1	Cytosol
pe3ogluside[c]	Pelargonidin-3-O-beta-D-glucoside-5-O-6-coumaroyl-beta-D-glucoside		-1	Cytosol
ddcaACP[c]	Dodecanoyl-ACP	C396H625O143N96P1S3	-2	Cytosol
tddec2eACP[c]	2E-Dodecenoyl-acp	C12H21OSR	-2	Cytosol	C05758
co1dam[c]	CobIyrinate-diamide	C45H61CoN6O12	-2	Cytosol	C06505
pppi[c]	Triphosphate	P3H5O10	-3	Cytosol	C00536
adcobdam[c]	Adenosyl-cobyrinate-diamide	C12H23OSR	-1	Cytosol
alape_B[c]	beta-Alanopine		-1	Cytosol
thf[c]	Tetrahydrofolate	C19H23N7O6	-2	Cytosol	C00101
argsuc[c]	L-Argininosuccinate	C10H18N4O6	-1	Cytosol	C03406
arg__L[c]	L-Arginine	C6H14N4O2	1	Cytosol	C00062
histd[c]	L-Histidinol	C6H11N3O	1	Cytosol	C00860
1odec11eg3p[c]	1-octadec-11-enoyl-sn-glycerol-3-phosphate	C21H40O7P	-1	Cytosol
hgentis[c]	Homogentisate	C8H8O4	-1	Cytosol	C00544
4mlacac[c]	4-Maleylacetoacetate	C8H8O6	-2	Cytosol	C01036
cdpdoapgly[c]	CDP-1-2-dianteisopentadecanoylglycerol		-2	Cytosol
dianphaser[c]	Dianteisopentadecanoylphosphatidylserine		-2	Cytosol
man6pglyc[c]	2alpha-D-Mannosyl-6-phosphate-D-glycerate	C9H17O12P	-2	Cytosol	C16699
man6p[c]	D-mannose-6-phosphate	C6H13O9P	-2	Cytosol	C00275
4mpacp[c]	4-methyl-pentanoyl-ACP	C17H31N2O8PRS	-1	Cytosol
6m3ohepacp[c]	6-methyl-3-oxo-heptanoyl-ACP	C19H33N2O9PRS	-1	Cytosol
gmp[c]	GMP	C10H14N5O8P	-2	Cytosol	C00144
dtdpglu[c]	dTDPglucose	C16H26N2O16P2	-2	Cytosol	C00842
ribflv[c]	Riboflavin	C17H20N4O6	-1	Cytosol	C00255
rbflvrd[c]	Reduced-riboflavin	C17H22N4O6	0	Cytosol	C01007
1agpe182[c]	L-2-Lysophosphatidylethanolamine	C23H44NO7P	0	Cytosol
2me4p[c]	2-C-methyl-D-erythritol4-phosphate	C5H13O7P	-2	Cytosol	C11434
dxyl5p[c]	1-deoxy-D-xylulose5-phosphate	C5H11O7P	-2	Cytosol	C11437
3scitcoa[c]	3S-Citryl-CoA		-5	Cytosol
cellt[c]	Cellotriose	C12H22O11	0	Cytosol
cellb[c]	Cellobiose	C12H22O11	0	Cytosol	C00185
naceasp[c]	N-Acetyl-L-aspartate	C6H7NO5	-2	Cytosol
orot[c]	Orotate	C5H4N2O4	-1	Cytosol	C00295
3hbutACP[c]	R-3-Hydroxybutanoyl-acyl-carrier-protein	C4H7O2SR	-1	Cytosol	C04618
but2eACP[c]	But-2-enoyl-acyl-carrier-protein	C4H5OSR	-1	Cytosol	C04246
ahdt[c]	7-8-Dihydroneopterin-3-triphosphate	C9H16N5O13P3	-3	Cytosol	C04895
25dtrine[c]	2-5-Diamino-6-5-triphosphoryl-3-4-trihydroxy-2-oxopentyl--amino-4-oxopyrimidine		-3	Cytosol
chsterol[c]	Cholesterol	C27H46O	0	Cytosol	C00187
cholestne[c]	Cholestenone		0	Cytosol
leu__L[e]	L-Leucine	C6H13NO2	0	Extracellular	C00123
leu__L[c]	L-Leucine	C6H13NO2	0	Cytosol	C00123
cellopse[c]	Cellopentaose		0	Cytosol
cellptse[c]	Cellotetraose		0	Cytosol
ade[c]	Adenine	C5H5N5	0	Cytosol	C00147
5mdr1p[c]	methylthioribose-1-phosphate	C6H13O7PS	-2	Cytosol	C04188
8m3oxACP[c]	8-methyl-3-oxo-nonanoyl-ACP	C21H37N2O9PRS	-1	Cytosol
8m3hnACP[c]	8-methyl-3-hydroxy-nonanoyl-ACP	C21H39N2O9PRS	-1	Cytosol
dttp[c]	TTP	C10H17N2O14P3	-3	Cytosol	C00459
dtdp[c]	dTDP	C10H16N2O11P2	-2	Cytosol	C00363
3hmbcoa[c]	2-methyl-3-hydroxy-butyryl-CoA	C26H44N7O18P3S	-4	Cytosol	C04405
2maacoa[c]	2-Methylacetoacetyl-CoA	C26H42N7O18P3S	-4	Cytosol	C03344
chor[c]	Chorismate	C10H10O6	-2	Cytosol	C00251
mnl[e]	D-Mannitol	C6H14O6	0	Extracellular	C00392
mnl[c]	D-Mannitol	C6H14O6	0	Cytosol	C00392
mnl1p[c]	D-mannitol-1-phosphate	C6H15O9P	-2	Cytosol	C00644
glypro[c]	gly-pro-L	C7H12N2O3	0	Cytosol
pro__L[c]	L-Proline	C5H9NO2	0	Cytosol	C00148
2mb2coa[c]	Tiglyl-CoA	C26H42N7O17P3S	-4	Cytosol	C03345
ggbutal[c]	gamma-glutamyl-gamma-butyraldehyde	C9H16N2O4	0	Cytosol	C15700
gg4abut[c]	gamma-Glutamyl-GABA	C9H16N2O5	-1	Cytosol	C15767
dgmp[c]	dGMP	C10H14N5O7P	-2	Cytosol	C00362
dgsn[c]	Deoxyguanosine	C10H13N5O4	0	Cytosol	C00330
fa4[c]	fa4	C15H29O2	-1	Cytosol
fa4coa[c]	fa4coa	C36H60N7O17P3S1	-3	Cytosol
gluside[c]	D-Glucoside	C6H9O7R	0	Cytosol
roh[c]	ROH	HOR	0	Cytosol
2agpe160[c]	2-Acyl-sn-glycero-3-phosphoethanolamine-n-C16-0	C21H44NO7P	0	Cytosol
hdca[c]	Palmitate	C16H32O2	-1	Cytosol	C00249
3oxoctACP[c]	3-Oxooctodecanoyl-ACP	C29H53N2O9PRS	-1	Cytosol
3hodacp[c]	3-Hydroxyoctodecanoyl-ACP	C29H55N2O9PRS	-1	Cytosol
pmtcoa[c]	Palmitoyl-CoA	C37H66N7O17P3S	-4	Cytosol	C00154
retinol[c]	Retinol	C20H30O	0	Cytosol	C00473
retpalm[c]	Retinol-palmitate	C36H60O2	0	Cytosol	C02588
histda[c]	L-Histidinal	C6H10N3O	1	Cytosol
dtet12radecg3p[c]	1-2-diisotetradecanoyl-sn-glycerol-3-phosphate		-1	Cytosol
glx[c]	Glyoxalate	C2H2O3	-1	Cytosol	C00048
diipedpgly[c]	Dianteisopentadecanoylphosphatidylglycerophosphate		-2	Cytosol
3cyanine[c]	L-3-Cyanoalanine	C4H6N2O2	0	Cytosol
ggbcala[c]	gamma-Glutamyl-beta-cyanoalanine	C9H13N3O5	-1	Cytosol
nh4[e]	NH3	NH3	1	Extracellular	C00014
1ag3phe9l[c]	1-Acyl-sn-glycero-3-phosphoglycerol-hexadec-9-enoyl		-1	Cytosol
citac[c]	Citraconate	C5H6O4	-2	Cytosol	C02226
r3mmal[c]	D-erythro-3-Methylmalate	C5H8O5	-2	Cytosol	C06032
2ag3pdol[c]	2-Acyl-sn-glycero-3-phosphoglycerol-dodecanoyl		-1	Cytosol
citr__L[c]	Citrulline	C6H13N3O3	0	Cytosol	C00327
rbl__D[c]	D-Ribulose	C5H10O5	0	Cytosol	C00508
25drapp[c]	2-5-Diamino-6-5-phosphoribosylamino-4-pyrimidineone	C9H16N5O8P	-2	Cytosol	C01304
dhlam[c]	Dihydrolipoamide	C8H17NOS2	0	Cytosol	C00579
phpyr[c]	Phenylpyruvate	C9H8O3	-1	Cytosol	C00166
2hyoxplac[c]	2-Hydroxyphenylacetate	C8H8O3	-1	Cytosol	C05852
arg__L[e]	L-Arginine	C6H14N4O2	1	Extracellular	C00062
orn[e]	Ornithine	C5H12N2O2	1	Extracellular	C00077
6mhacp[c]	6-methyl-heptanoyl-ACP	C19H35N2O8PRS	-1	Cytosol
1hdecg3p[c]	1-hexadecanoyl-sn-glycerol-3-phosphate	C19H38O7P	-1	Cytosol
sarcs[c]	Sarcosine	C3H7NO2	0	Cytosol	C00213
fald[c]	Formaldehyde	CH2O	0	Cytosol	C00067
glu__D[c]	D-Glutamate	C5H9NO4	-1	Cytosol	C00217
5oxpro[c]	5-Oxo-D-proline	C5H7NO3	-1	Cytosol	C01879
suchms[c]	O-Succinyl-L-homoserine	C8H13NO6	-1	Cytosol	C01118
sphmyln[c]	Sphingomyelin	C41H82N2O6P	0	Cytosol
cermd[c]	Ceramide	C18H36NO2RCO	0	Cytosol
cholp[c]	Phosphocholine	C5H15NO4P	-1	Cytosol	C00588
3hmrsACP[c]	HMA	C14H27O2SR	-1	Cytosol	C04688
tmrs2eACP[c]	2E-Tetradecenoyl-acp	C14H25OSR	-2	Cytosol	C05760
fapnt[c]	Formamidopyrimidine-nucleoside-triphosphate	C10H18N5O15P3	-3	Cytosol
25dnp[c]	2-5-Diaminopyrimidine-nucleoside-triphosphate	C9H14N5O14P3	-3	Cytosol
4car2hsemde[c]	4-Carboxy-2-hydroxymuconate-semialdehyde	C7H6O6	-2	Cytosol
4me2xoglu[c]	4-Methylene-2-oxoglutarate	C6H6O5	-2	Cytosol
2mcit[c]	2-Methylcitrate	C7H10O7	-3	Cytosol	C02225
g3pc[c]	Glycerophosphocholine	C8H21NO6P	0	Cytosol	C00670
chol[c]	Choline	C5H14NO	1	Cytosol	C00114
cdpdhdecg[c]	CDP-1-2-dihexadecanoylglycerol	C44H79N3O15P2	-2	Cytosol
pgp160[c]	Phosphatidylglycerophosphate-dihexadecanoyl	C38H74O13P2	-2	Cytosol
achms[c]	O-Acetyl-L-homoserine	C6H11NO4	0	Cytosol	C01077
malt[e]	Maltose	C12H22O11	0	Extracellular	C00208
malt6p[c]	maltose-6-phosphate	C12H23O14P	-2	Cytosol	C02995
biuret[c]	Biuret	C2H5N3O2	0	Cytosol
urea[c]	Urea	CH4N2O	0	Cytosol	C00086
urea[e]	Urea	CH4N2O	0	Extracellular	C00086
dcaACP[c]	Decanoyl-ACP	C10H19ORS	-2	Cytosol
3oddecACP[c]	3-oxododecanoyl-acp	C12H21O2SR	-2	Cytosol	C05756
8mdacp[c]	8-methyl-decanoyl-ACP	C22H41N2O8PRS	-1	Cytosol
3hdcoa[c]	S-Hydroxydecanoyl-CoA	C31H54N7O18P3S	-4	Cytosol	C05264
dc2coa[c]	2E-Decenoyl-CoA	C31H52N7O17P3S	-4	Cytosol	C05275
hmgcoa[c]	HMG-CoA	C27H39N7O20P3S	-5	Cytosol
3mgcoa[c]	3-Methylglutaconyl-CoA	C27H42N7O19P3S	-5	Cytosol	C03231
methf[c]	5-10-Methenyltetrahydrofolate	C20H22N7O6	-1	Cytosol	C00445
hedACP[c]	hexadecanoyl-acp	C27H51N2O8PRS	-2	Cytosol
kdo8p[c]	3-Deoxy-D-manno-octulosonate8-phosphate	C8H15O11P	-3	Cytosol	C04478
kdo[c]	3-Deoxy-D-manno-2-octulosonate	C8H13O8	-1	Cytosol
3hddcoa[c]	S-3-Hydroxydodecanoyl-CoA	C33H58N7O18P3S	-4	Cytosol	C05262
dd2coa[c]	2E-Dodecenoyl-CoA	C33H56N7O17P3S	-4	Cytosol	C03221
sucr[c]	Sucrose	C12H22O11	0	Cytosol	C00089
frusyls[c]	1F-beta-D-Fructosylsucrose	C18H32O16	0	Cytosol
8mtrn2ACP[c]	8-methyl-trans-non-2-enoyl-ACP	C21H37N2O8PRS	-1	Cytosol
glyc[e]	Glycerol	C3H8O3	0	Extracellular	C00116
caffcoa[c]	Caffeoyl-CoA	C30H42N7O19P3S	-4	Cytosol	C00323
cyanin[c]	Cyanin	C27H31O16	-1	Cytosol
cya3g5cde[c]	Cyanidin-3-glucoside-5-caffeoylglucoside		-1	Cytosol
14mpACP[c]	14-methyl-pentadecanoyl-ACP	C27H51N2O8PRS	-2	Cytosol
glytyr[c]	Gly-Tyr		0	Cytosol
4m3openACP[c]	4-methyl-3-oxo-pentanoyl-ACP	C17H29N2O9PRS	-1	Cytosol
4m3hpeacp[c]	4-methyl-3-hydroxy-pentanoyl-ACP	C17H31N2O9PRS	-1	Cytosol
13mttd2eACP[c]	13-methyl-trans-tetra-dec-2-enoyl-ACP	C26H47N2O8PRS	-1	Cytosol
2tpr3dpcoa[c]	2-5-triphosphoribosyl-3-dephospho-CoA	C26H41N7O26P5S	-5	Cytosol	C19771
cdpdodec11eg[c]	CDP-1-2-dioctadec-11-enoylglycerol	C48H83N3O15P2	-2	Cytosol
pgp181[c]	Phosphatidylglycerophosphate-dioctadec-11-enoyl	C42H77O13P2	-2	Cytosol
2octadcg3p[c]	2-octadecanoyl-sn-glycerol-3-phosphate	C21H42O7P1	-1	Cytosol
ocdca[c]	ocdca	C18H36O2	-1	Cytosol	C01530
acnam[c]	Neu5Ac	C11H19NO9	-1	Cytosol	C00270
cereside[c]	Cerebroside	C25H46NO8R	0	Cytosol
gm4[c]	GM4		-1	Cytosol
3omrsACP[c]	3-oxotetradecanoyl-acp	C14H25O2SR	-2	Cytosol	C05759
gchola[c]	Glycocholate	C26H43NO6	-1	Cytosol
cholate[c]	Cholate	C24H40O5	-1	Cytosol	C00695
urate[c]	Urate	C5H4N4O3	0	Cytosol	C00366
10m3oxudACP[c]	10-methyl-3-oxo-undecanoyl-ACP	C23H41N2O9PRS	-1	Cytosol
10m3hundacp[c]	10-methyl-3-hydroxy-undecanoyl-ACP	C23H43N2O9PRS	-1	Cytosol
hexdp[c]	all-trans-Hexaprenyl-diphosphate	C30H52O7P2	-2	Cytosol	C01230
dhor__S[c]	S-Dihydroorotate	C5H6N2O4	-1	Cytosol	C00337
cbasp[c]	N-Carbamoyl-L-aspartate	C5H8N2O5	-2	Cytosol	C00438
coclane[c]	S-Coclaurine	C23H43N2O9PRS	0	Cytosol
nmethrine[c]	S-N-Methylcoclaurine	C9H14NO	0	Cytosol
succoa[c]	Succinyl-CoA	C25H40N7O19P3S	-5	Cytosol	C00091
hom__L[c]	L-Homoserine	C4H9NO3	0	Cytosol	C00263
aspsa[c]	L-Aspartate4-semialdehyde	C4H7NO3	0	Cytosol	C00441
5houdic[c]	5-Hydroxy-2-oxo-4-ureido-2-5-dihydro-1H-imidazole-5-carboxylate	C5H6N4O5	-1	Cytosol	C12248
allant[c]	R-Allantoin	C4H5N4O3	-1	Cytosol
celloptase[c]	Celloheptaose	C42H72O36	0	Cytosol
cellhexse[c]	Cellohexaose	C36H62O31	0	Cytosol
mal__L[c]	L-Malate	C4H6O5	-2	Cytosol	C00149
mal__L[e]	L-Malate	C4H6O5	-2	Extracellular	C00149
udpacgal[c]	UDP-N-acetyl-D-galactosamine	C17H27N3O17P2	-2	Cytosol	C00203
1agpe18111Z[c]	2-Acyl-sn-glycero-3-phosphoethanolamine-octadec-11-enoyl	C23H46NO7P	0	Cytosol
5me3oxhexACP[c]	5-methyl-3-oxo-hexanoyl-ACP	C18H31N2O9PRS	-1	Cytosol
cytd[c]	Cytidine	C9H13N3O5	0	Cytosol	C00475
trnaglu[c]	tRNA-Glu	C15H21N5O10PR(C5H8O6PR)n	0	Cytosol	C01641
glutrna[c]	L-Glutamyl-tRNA-Glu	C20H28N6O13PR(C5H8O6PR)n	0	Cytosol	C02987
q[c]	Ubiquinone	C19H26O4	0	Cytosol
qh2[c]	Ubiquinol	C19H28O4	0	Cytosol
mi1346p[c]	Inositol-1-3-4-6-tetrakisphosphate	C6H8O18P4	-4	Cytosol
mi13456p[c]	Inositol-1-3-4-5-6-pentakisphosphate	C6H9O21P5	-5	Cytosol
tdechola[c]	Taurodeoxycholate	C26H45NO6S	-1	Cytosol	C05463
dchac[c]	Deoxycholate	C24H40O4	-1	Cytosol	C04483
uri[c]	Uridine	C9H12N2O6	0	Cytosol	C00299
3mhtpp[c]	3-Methyl-1-hydroxybutyl-TPP	C17H29N4O8P2S	-1	Cytosol	C15974
3mbdhl[c]	S-3-Methylbutanoyl-dihydrolipoamide-E	C13H25NO2S2	0	Cytosol	C05119
cararg[c]	L-N2-2-Carboxyethylarginine		0	Cytosol
fmn[c]	FMN	C17H21N4O9P	-3	Cytosol	C00061
s17bp[c]	Sedoheptulose-1-7-bisphosphate	C7H16O13P2	-4	Cytosol	C00447
gluclate[c]	Gluconolactone	C6H10O6	0	Cytosol
met__L[e]	L-Methionine	C5H11NO2S	0	Extracellular	C00073
uaaAgla[c]	Undecaprenyl-diphospho-N-acetylmuramoyl-N-acetylglucosamine-L-alanyl-D-glutamyl-L-lysyl-D-alanyl-D-alanine	C94H153N8O26P2	-3	Cytosol
uaaAgtla[c]	Undecaprenyl-diphospho-N-acetylmuramoyl-N-acetylglucosamine-L-alanyl-D-glutaminyl-L-lysyl-D-alanyl-D-alanine	C94H155N9O25P2	-2	Cytosol
5aop[c]	5-Aminolevulinate	C5H9NO3	0	Cytosol	C00430
g6p[c]	D-glucose-6-phosphate	C6H13O9P	-2	Cytosol	C00092
delphin[c]	Delphin	C27H31O17	-2	Cytosol
delgluside[c]	Delphinidin-3-glucoside-5-caffoyl-glucoside		-2	Cytosol
glygln[c]	Gly-Gln	C7H13N3O4	0	Cytosol
3htdcoa[c]	S-3-Hydroxytetradecanoyl-CoA	C35H62N7O18P3S	-4	Cytosol	C05260
3otdcoa[c]	3-Oxotetradecanoyl-CoA	C35H60N7O18P3S	-4	Cytosol	C05261
bzmd[c]	Benzamide	C7H7NO	0	Cytosol
bz[c]	Benzoate	C7H6O2	-1	Cytosol	C00180
10mtu2eACP[c]	10-methyl-trans-undec-2-enoyl-ACP	C23H41N2O8PRS	-1	Cytosol
10muACP[c]	10-methyl-undecanoyl-ACP	C23H43N2O8PRS	-1	Cytosol
6mth2eACP[c]	6-methyl-trans-hept-2-enoyl-ACP	C19H33N2O8PRS	-1	Cytosol
pan4p[c]	Phosphopantetheine	C11H23N2O7PS	-2	Cytosol	C01134
prbamp[c]	Phosphoribosyl-AMP	C15H23N5O14P2	-4	Cytosol	C02741
prfp[c]	phosphoribosylformiminoaicar-phosphate	C15H25N5O15P2	-4	Cytosol	C04896
e3mmalcoa[c]	L-erythro-3-Methylmalyl-CoA	C26H42N7O20P3S	-4	Cytosol
mescoa[c]	Mesaconyl-CoA	C26H40N7O19P3S	-4	Cytosol
e3mmal[c]	2-Keto-3-deoxy-6-phosphogluconate	C6H11O9P	-3	Cytosol
thrp[c]	L-Threonine-phosphate	C4H10NO6P	-2	Cytosol	C12147
3hbcoa[c]	3-Hydroxybutanoyl-CoA	C25H42N7O18P3S	-3	Cytosol	C01144
ans[c]	Anserine	C10H16N4O3	0	Cytosol	C01262
NPmehis[c]	1-Methylhistidine	C7H11N3O2	0	Cytosol	C01152
ficytC[c]	Cytochrome-c3-plus-	C42H44FeN8O8S2R4	5	Cytosol	C00125
lac__D[c]	D-Lactate	C3H6O3	-1	Cytosol	C00256
focytC[c]	Cytochrome-c2-plus-	C33H30FeN4O4	4	Cytosol	C00924
2agpetetra[c]	2-Acyl-sn-glycero-3-phosphoethanolamine-tetradecanoyl		0	Cytosol
ttdca[c]	Myristic-acid	C14H27O2	-1	Cytosol
adocbi[c]	Adenosyl-cobinamide	C58H84CoN16O11	4	Cytosol	C06508
mthgxl[c]	2-Oxopropanal	C3H4O2	0	Cytosol	C00546
ile__L[c]	L-Isoleucine	C6H13NO2	0	Cytosol	C00407
lys__L[c]	L-Lysine	C6H14N2O2	1	Cytosol	C00047
uamag[c]	UDP-N-acetylmuramoyl-L-alanyl-D-glutamate	C28H43N5O23P2	-4	Cytosol	C00692
uAgl[c]	UDP-N-acetylmuramoyl-L-alanyl-D-glutamyl-L-lysine	C34H55N7O24P2	-3	Cytosol	C04700
11m3hdodeACP[c]	11-methyl-3-hydroxy-dodecanoyl-ACP	C24H45N2O9PRS	-1	Cytosol
11mtdeACP[c]	11-methyl-trans-dodec-2-enoyl-ACP	C24H43N2O8PRS	-1	Cytosol
hdd2coa[c]	2E-Hexadecenoyl-CoA	C37H64N7O17P3S	-4	Cytosol	C05272
datp[c]	dATP	C10H16N5O12P3	-3	Cytosol	C00131
dadp[c]	dADP	C10H15N5O9P2	-2	Cytosol	C00206
4m3ohexACP[c]	4-methyl-3-oxo-hexanoyl-ACP	C18H31N2O9PRS	-1	Cytosol
sterol[c]	Sterol	C17H28O	0	Cytosol
lectin[c]	Lecithin	C10H18NO8PR2	0	Cytosol
2lystin[c]	2-Lysolecithin	C9H20NO7PR	0	Cytosol
stester[c]	Steryl-ester		0	Cytosol
xol7ah3[c]	5beta-Cholestane-3alpha-7alpha-26-triol	C27H48O3	0	Cytosol
xol7ah2al[c]	3alpha-7alpha-Dihydroxy-5beta-cholestan-26-al	C27H46O3	0	Cytosol
4r5au[c]	4--1-D-Ribitylamino-5-aminouracil	C9H16N4O6	0	Cytosol	C04732
dmlz[c]	6-7-Dimethyl-8--1-D-ribityllumazine	C13H18N4O6	-1	Cytosol	C04332
diihexpe[c]	Diisohexadecanoylphosphatidylethanolamine		0	Cytosol
xyl__D[c]	Xylose	C5H10O5	0	Cytosol	C00181
xyl__D[e]	Xylose	C5H10O5	0	Extracellular	C00181
occoa[c]	Octanoyl-CoA	C29H50N7O17P3S	-4	Cytosol	C01944
oc2coa[c]	2E-Octenoyl-CoA	C29H48N7O17P3S	-4	Cytosol	C05276
alathr[c]	ala-L-Thr-L		0	Cytosol
thr__L[c]	L-Threonine	C4H9NO3	0	Cytosol	C00188
thr__L[e]	L-Threonine	C4H9NO3	0	Extracellular	C00188
6m3hoctACP[c]	6-methyl-3-hydroxy-octanoyl-ACP	C20H37N2O9PRS	-1	Cytosol
2obut[c]	2-Oxobutyrate	C4H6O3	-1	Cytosol	C00109
2agpe180[c]	2-Acyl-sn-glycero-3-phosphoethanolamine-n-C18-0	C23H48NO7P	0	Cytosol
3msade[c]	3-Methylsalicylaldehyde	C8H8O2	0	Cytosol
3msial[c]	3-Methylsalicylate	C8H8O3	-1	Cytosol
pphn[c]	Prephenate	C10H10O6	-2	Cytosol	C00254
utp[c]	UTP	C9H15N2O15P3	-3	Cytosol	C00075
3dhsk[c]	3-Dehydroshikimate	C7H8O5	-1	Cytosol	C02637
isopamine[c]	Isocorypalmine	C20H23NO4	0	Cytosol
columine[c]	Columbamine	C20H21NO4	1	Cytosol
glc_D[e]	D-Glucose	C6H12O6	0	Extracellular
dnad[c]	Deamido-NAD	C21H27N6O15P2	-2	Cytosol	C00857
tdec2eACP[c]	2E-Decenoyl-acp	C10H17OSR	-2	Cytosol	C05754
15hpet[c]	15-Hydroperoxyeicosatetraenoic acid	C20H31O4	-1	Cytosol
gthox[c]	Oxidized-glutathione	C20H32N6O12S2	-2	Cytosol	C00127
15shete[c]	15S-HETE		-1	Cytosol
23ccmp[c]	2-3-Cyclic-CMP	C9H12N3O7P	-1	Cytosol	C02354
3cmp[c]	3-CMP	C9H14N3O8P	-2	Cytosol	C05822
sucr[e]	Sucrose	C12H22O11	0	Extracellular	C00089
suc6p[c]	6-Phosphosucrose	C12H23O14P	-2	Cytosol	C02591
tag6p__D[c]	D-Tagatose-6-phosphate	C6H13O9P	-2	Cytosol	C01097
tagdp__D[c]	D-Tagatose-1-6-biphosphate	C6H14O12P2	-4	Cytosol	C03785
1odecg3p[c]	1-octadecanoyl-sn-glycerol-3-phosphate	C21H42O7P	-2	Cytosol
rml[c]	L-Rhamnulose	C6H12O5	0	Cytosol	C00861
rml1p[c]	L-Rhamnulose-1-phosphate	C6H13O8P	-2	Cytosol	C01131
4gudbd[c]	4-Guanidinobutanamide	C5H12N4O	1	Cytosol	C03078
4gudbutn[c]	4-Guanidinobutanoate	C5H11N3O2	0	Cytosol	C01035
adn[c]	Adenosine	C10H13N5O4	0	Cytosol	C00212
rib__D[c]	D-Ribose	C5H10O5	0	Cytosol	C00121
plasmine[c]	Plasmenylethanolamine		-1	Cytosol
cdpea[c]	CDPethanolamine	C11H20N4O11P2	-1	Cytosol	C00570
ak2g[c]	1-Alkenyl-2-acylglycerol	C5H10O2RR2CO2	0	Cytosol
pram[c]	5-Phosphoribosylamine	C5H12NO7P	-1	Cytosol	C03090
2p4c2me[c]	2-phospho-4--cytidine5-diphospho-2-C-methyl-D-erythritol	C14H26N3O17P3	-4	Cytosol	C11436
2mecdp[c]	2-C-methyl-D-erythritol2-4-cyclodiphosphate	C5H12O9P2	-2	Cytosol	C11453
ak2g_hs[c]	1-Alkyl-2-acylglycerol	C4H6O4R2	0	Cytosol	C03201
ak2gpe[c]	1-Alkyl-2-acylglycerophosphoethanolamine	C7H16O5NPRR2CO	-1	Cytosol
pa180[c]	1-2-dioctadecanoyl-sn-glycerol-3-phosphate	C39H76O8P	-1	Cytosol
cdpdodecg[c]	CDP-1-2-dioctadecanoylglycerol	C48H87N3O15P2	-2	Cytosol
gmhep17bp[c]	D-Glycero-D-manno-heptose1-7-bisphosphate	C7H12O13P2	-4	Cytosol
gmhep1p[c]	D-Glycero-D-manno-heptose1-phosphate	C7H15O10P	-2	Cytosol	C07838
prlp[c]	phosphoribulosylformimino-AICAR-phosphate	C15H25N5O15P2	-3	Cytosol	C04916
diihexpglycp[c]	Diisohexadecanoylphosphatidylglycerophosphate		-2	Cytosol
cdpdiadecg[c]	CDP-1-2-dianteisoheptadecanoylglycerol	C40H71N3O15P2	-2	Cytosol
diateptpser[c]	Dianteisoheptadecanoylphosphatidylserine		-2	Cytosol
3hpalmACP[c]	R-3-hydroxypalmitoyl-acyl-carrierprotein	C16H31O2SR	-1	Cytosol	C04633
3opalmACP[c]	3-oxohexadecanoyl-acp	C16H29O2SR	-2	Cytosol	C05762
acgam6p[c]	N-Acetyl-D-glucosamine-6-phosphate	C8H16NO9P	-2	Cytosol	C00357
2metlene[c]	2-Methylnaphthalene	C11H10	0	Cytosol
nap2metsucc[c]	Naphthyl-2-methyl-succinic-acid	C15H14O4	-2	Cytosol
10m3odACP[c]	10-methyl-3-oxo-dodecanoyl-ACP	C23H41N2O9PRS	-1	Cytosol
tym[c]	Tyramine	C8H11NO	1	Cytosol	C00483
nmettyam[c]	N-Methyltyramine	C9H14NO	1	Cytosol
galt[e]	Dulcose	C6H14O6	0	Extracellular	C01697
galt1p[c]	Galactitol-1-phosphate	C6H15O9P	-2	Cytosol	C06311
3hpcoa[c]	3-Hydroxypropanoyl-CoA	C24H40N7O18P3S	-3	Cytosol	C05668
pp2coa[c]	Acrylyl-CoA	C24H38N7O17P3S	-3	Cytosol	C00894
udpgal[c]	UDP-galactose	C15H24N2O17P2	-2	Cytosol	C00052
agaldipenol[c]	alpha-D-Galactosyl-diphosphoundecaprenol	C61H102O12P2	-2	Cytosol
msa[c]	3-Oxopropanoate	C3H4O3	-1	Cytosol	C00222
4izp[c]	4-Imidazolone-5-propanoate	C6H8N2O3	-2	Cytosol	C03680
4abut[c]	4-Aminobutanoate	C4H9NO2	0	Cytosol	C00334
manside[c]	beta-D-Mannoside	C6H11O6R	0	Cytosol
man[c]	D-Mannose	C6H12O6	0	Cytosol	C00159
dihpgluc[c]	Dihydrophloroglucinol	C6H8O3	0	Cytosol
3h5oxhate[c]	3-Hydroxy-5-oxohexanoate	C6H9O4	-1	Cytosol
16dhysonie[c]	16-Methoxy-2-3-dihydro-3-hydroxytabersonine		0	Cytosol
deadoline[c]	Deacetoxyvindoline		0	Cytosol
ethamp[c]	Phosphoethanolamine	C2H8NO4P	-1	Cytosol	C00346
pa180160[c]	1-Acyl-sn-glycero-3-phosphoglycerol-octadecanoyl	C37H71O8P	-1	Cytosol
orn__D[c]	D-Ornithine	C5H12N2O2	1	Cytosol	C00515
duri[c]	Deoxyuridine	C9H12N2O5	0	Cytosol	C00526
dump[c]	dUMP	C9H13N2O8P	-2	Cytosol	C00365
glycys[c]	Gly-Cys	C5H10N2O3S	0	Cytosol
1tdec7eg3p[c]	1-tetradec-7-enoyl-sn-glycerol-3-phosphate	C17H32O7P	-1	Cytosol
ttdcea[c]	tetradecenoate	C14H25O2	-1	Cytosol
6ix2htrie[c]	6-Oxo-2-hydroxy-7-4-chlorophenyl-3-8-8-trichloroocta-2E-4E-7E--trienoate	C14H7Cl4O4	-1	Cytosol
24c33dichate[c]	2-4-Chlorophenyl-3-3-dichloropropenoate	C9H4Cl3O2	-1	Cytosol
2h3c24die[c]	2-Hydroxy-3-chloropenta-2-4-dienoate	C5H4ClO3	-1	Cytosol
nmhexmide[c]	N-Methylhexanamide	C7H15NO	0	Cytosol
mma[c]	Methanamine	CH5N	1	Cytosol	C00218
hxa[c]	Hexanoate	C6H12O2	-1	Cytosol	C01585
pa120[c]	1-2-didodecanoyl-sn-glycerol-3-phosphate	C27H52O8P	-1	Cytosol
cdpdddecg[c]	CDP-1-2-didodecanoylglycerol	C36H63N3O15P2	-2	Cytosol
2hdec9eg3p[c]	2-hexadec-9-enoyl-sn-glycerol-3-phosphate	C19H36O7P	-1	Cytosol
14m3hexadACP[c]	14-methyl-3-hydroxy-hexa-decanoyl-ACP	C28H53N2O9PRS	-1	Cytosol
14mhexd2eACP[c]	14-methyl-trans-hexa-dec-2-enoyl-ACP	C27H49N2O8PRS	-1	Cytosol
3hddecACP[c]	D-3-Hydroxydodecanoyl-acp	C12H23O2SR	-2	Cytosol	C05757
thptdn[c]	Tetrahydropalmatine	C6H8N4	0	Cytosol	C05650
palm[c]	Palmatine	C21H23NO4	1	Cytosol
trp__L[c]	L-Tryptophan	C11H12N2O2	0	Cytosol	C00078
trp__L[e]	L-Tryptophan	C11H12N2O2	0	Extracellular	C00078
trypta[c]	Tryptamine	C10H12N2	1	Cytosol	C00398
taurm[c]	Taurocyamine	C3H9N3O3S	0	Cytosol
7m4oxocACP[c]	7-methyl-3-oxo-octanoyl-ACP	C20H35N2O9PRS	-1	Cytosol
npthl[c]	2-Naphthaldehyde	C11H8O	0	Cytosol
npthte[c]	2-Naphthoic-acid	C11H7O2	-1	Cytosol
adhex1p[c]	alpha-D-Hexose-1-phosphate	C6H12O9P	-1	Cytosol
adhex6p[c]	alpha-D-Hexose-6-phosphate	C6H12O9P	-1	Cytosol
aacald[c]	Aminoacetaldehyde	C2H5NO	1	Cytosol	C06735
1h2nap[c]	1-Hydroxy-2-naphthaldehyde	C11H8O2	0	Cytosol
1h2napte[c]	1-Hydroxy-2-naphthoate	C11H7O3	-1	Cytosol
udpgalur[c]	UDPgalacturonate	C15H22N2O18P2	-3	Cytosol	C00617
4ahmmp[c]	Toxopyrimidine	C6H9N3O	0	Cytosol	C01279
4ampm[c]	4-Amino-5-phosphomethyl-2-methylpyrimidine	C6H9N3O4P	-2	Cytosol
g16bp[c]	D-glucose-1-6-biphosphate	C6H11O12P2	-2	Cytosol
6a2ohxnt[c]	2-Oxo-6-aminocaproate	C6H11NO3	0	Cytosol	C03239
1pipdn2c[c]	delta1-Piperideine-2-carboxylate	C6H9NO2	-1	Cytosol	C04092
msh[c]	Mycothiol	C17H30N2O12S	0	Cytosol
Sfglutth[c]	S-Formylmycothiol	C11H17N3O7S	0	Cytosol	C01031
alagln[c]	Ala-Gln	C8H15N3O4	0	Cytosol
malthx[c]	Maltohexaose	C36H62O31	0	Cytosol	C01936
s7p[c]	Sedoheptulose7-phosphate	C7H15O10P	-2	Cytosol	C05382
adg16bp[c]	alpha-D-glucose-1-6-biphosphate	C6H11O12P2	-2	Cytosol
nmn[c]	Nicotinamide-ribonucleotide	C11H15N2O8P	-1	Cytosol	C00455
rnam[c]	N-Ribosylnicotinamide	C11H15N2O5	1	Cytosol	C03150
nitro56ox[c]	1-Nitronaphthalene-5-6-oxide	C10H7NO3	0	Cytosol
nitrogludine[c]	1-Nitro-5-hydroxy-6-glutathionyl-5-6-dihydronaphthalene	C20H23N4O9S	-1	Cytosol
alaleu[c]	Ala-Leu	C9H18N2O3	0	Cytosol
23cump[c]	2-3-Cyclic-UMP	C9H11N2O8P	-1	Cytosol	C02355
3ump[c]	3-UMP	C9H13N2O9P	-2	Cytosol	C01368
met__D[e]	D-Methionine	C5H11NO2S	0	Extracellular	C00855
met__D[c]	D-Methionine	C5H11NO2S	0	Cytosol	C00855
phom[c]	O-Phospho-L-homoserine	C4H10NO6P	-2	Cytosol	C01102
bdg2hc[c]	beta-D-Glucosyl-2-coumarinate	C15H18O8	-1	Cytosol	C05839
2coum[c]	2-Coumarinate	C9H8O3	-1	Cytosol	C05838
t3c2p1ol[c]	trans-3-Chloro-2-propene-1-ol	C3H5ClO	0	Cytosol
3caldh[c]	3-Chloroallyl-aldehyde	C3H3ClO	0	Cytosol
2a6obut[c]	L-2-Amino-6-oxopimelate	C7H11NO5	-1	Cytosol
thdp[c]	tetrahydrodipicolinate	C7H9NO4	-2	Cytosol	C03972
prenoN_ated[c]	Prenol-45n-teichoic-acid-glucose-substituted	C476H836N2O467P47	-47	Cytosol
petido[c]	Peptidoglycan-polymer-n-1-subunits	C45H72N10O20	-2	Cytosol
gtca3[c]	glycerol-teichoic-acid-n45--linked--glucose-substituted	C241H428N2O261P25	-48	Cytosol
4c2me[c]	4--cytidine5-diphospho-2-C-methyl-D-erythritol	C14H25N3O14P2	-2	Cytosol	C11435
ps120[c]	phosphatidylserine-didodecanoyl	C30H57N1O10P1	-2	Cytosol
pe120[c]	phosphatidylethanolamine-didodecanoyl	C29H58N1O8P1	0	Cytosol
5fthf[c]	5-Formyltetrahydrofolate	C20H23N7O7	-2	Cytosol	C03479
thcholoylcoa[c]	3alpha-7alpha-24-Trihydroxy-5beta-cholestanoyl-CoA	C48H76N7O20P3S	-3	Cytosol
dihy24oxocoa[c]	3alpha-7alpha-Dihydroxy-5beta-24-oxocholestanoyl-CoA	C48H74N7O19P3S	-3	Cytosol
9mdACP[c]	9-methyl-decanoyl-ACP	C22H41N2O8PRS	-1	Cytosol
11m3odACP[c]	11-methyl-3-oxo-dodecanoyl-ACP	C24H43N2O9PRS	-1	Cytosol
tre6p[c]	Trehalose-6-phosphate	C12H23O14P	-2	Cytosol	C00689
glyglu[c]	gly-glu-L	C7H11N2O5	-1	Cytosol
mi3p__D[c]	Inositol-3-phosphate	C6H13O9P	-2	Cytosol	C04006
3psme[c]	5-O--1-Carboxyvinyl-3-phosphoshikimate	C10H13O10P	-4	Cytosol	C01269
td2coa[c]	2E-Tetradecenoyl-CoA	C35H60N7O17P3S	-4	Cytosol	C05273
15m3hedcACP[c]	15-methyl-3-hydroxy-hexa-decanoyl-ACP	C28H53N2O9PRS	-1	Cytosol
1npthl[c]	1-Naphthaldehyde	C11H8O	0	Cytosol
1npthlac[c]	1-Naphthoic-acid	C11H7O2	-1	Cytosol
fa12[c]	fa12	C17H33O2	-1	Cytosol
fa12coa[c]	fa12coa	C38H64N7O17P3S1	-3	Cytosol
acgam[e]	N-Acetyl-D-glucosamine	C8H15NO6	0	Extracellular	C00140
hkndd[c]	2-Hydroxy-6-oxonona-2-4-diene-1-9-dioate	C9H10O6	-2	Cytosol	C04479
3hbcoa__R[c]	R-3-Hydroxybutanoyl-CoA	C25H38N7O18P3S	-4	Cytosol
2h34hppr[c]	p-hydroxyphenylpyruvate	C9H8O4	-1	Cytosol	C05350
btbet[e]	Butyro-betaine	C7H17NO2	1	Extracellular
btbet[c]	Butyro-betaine	C7H17NO2	1	Cytosol
agdpcbi[c]	Adenosylcobinamide-GDP	C68H97CoN21O21P2	1	Cytosol	C06510
1agpe[c]	1-Acyl-sn-glycero-3-phosphoethanolamine-tetradecanoyl	C23H48NO7P1	0	Cytosol
acmana[c]	N-Acetyl-D-mannosamine	C8H15NO6	0	Cytosol	C00645
14m3opACP[c]	14-methyl-3-oxo-pentadecanoyl-ACP	C27H49N2O9PRS	-1	Cytosol
dianethal[c]	Dianteisopentadecanoylphosphatidylethanolamine		0	Cytosol
arbt[e]	Ursin	C12H16O7	0	Extracellular	C06186
arbt6p[c]	Arbutin-6P	C12H17O10P	-2	Cytosol	C06187
dgdp[c]	dGDP	C10H15N5O10P2	-2	Cytosol	C00361
ugmd[c]	UDP-N-acetylmuramoyl-L-alanyl-D-gamma-glutamyl-meso-2-6-diaminopimelate	C35H51N7O26P2	-4	Cytosol
gua[c]	Guanine	C5H5N5O	0	Cytosol	C00242
dtmp[c]	dTMP	C10H15N2O8P	-2	Cytosol	C00364
thymd[c]	Thymidine	C10H14N2O5	0	Cytosol	C00214
copre5[c]	Cobalt-precorrin-5	C45H53CoN4O16	-6	Cytosol	C11541
codscl5b[c]	Cobalt-precorrin-5B	C43H50CoN4O16	-6	Cytosol	C16243
6m3oxoACP[c]	6-methyl-3-oxo-octanoyl-ACP	C20H35N2O9PRS	-1	Cytosol
pe161[c]	phosphatidylethanolamine-dihexadec-9enoyl	C37H70NO8P	0	Cytosol
pchlor[c]	p-Chlorophenol	C6H5ClO	0	Cytosol
4chlor[c]	4-Chlorocatechol	C6H5ClO2	0	Cytosol
actn[c]	Acetoin	C4H8O2	0	Cytosol
actn__S[c]	S-Acetoin	C4H8O2	0	Cytosol
nforasp[c]	N-Formyl-L-aspartate	C6H7NO5	-2	Cytosol
2odecg3p[c]	2-Acyl-sn-glycero-3-phosphoglycerol-octadecanoyl	C21H42O7P	-1	Cytosol
oxa[c]	Oxalate	C2H2O4	-2	Cytosol	C00209
mercppyr[c]	Mercaptopyruvate	C3H4O3S	-1	Cytosol	C00957
acanth[c]	N-Adenylylanthranilate	C9H9NO3	-2	Cytosol	C06332
1tetr7eg3p[c]	1-Acyl-sn-glycero-3-phosphoglycerol-tetradec-7-enoyl	C17H31O7P1	-1	Cytosol
3hdecACP[c]	R-3-Hydroxydecanoyl-acyl-carrier-protein	C10H19O2SR	-2	Cytosol	C04619
3odecACP[c]	3-oxodecanoyl-acp	C10H17O2SR	-2	Cytosol	C05753
fru[c]	D-Fructose	C6H12O6	0	Cytosol	C00095
eig3p[c]	D-erythro-imidazol-glycerol-phosphate	C6H11N2O6P	-2	Cytosol	C04666
saicar[c]	(2s)-2-[5-amino-1-(5-phospho-beta-d-ribosyl)imidazole-4-carboxamido]succinic acid	C13H15N4O12P	-4	Cytosol
aicar[c]	5-Amino-1-(5-Phospho-D-ribosyl)imidazole-4-carboxamide	C9H13N4O8P	-2	Cytosol	C04677
12mtACP[c]	12-methyl-tridecanoyl-ACP	C25H47N2O8PRS	-2	Cytosol
pa161[c]	1-2-dihexadec-9-enoyl-sn-glycerol-3-phosphate	C35H64O8P	-1	Cytosol
im4act[c]	Imidazole-acetaldehyde	C5H6N2O	0	Cytosol	C05130
im4ac[c]	4-Imidazoleacetate	C5H6N2O2	-1	Cytosol	C02835
gm2[c]	GM2	C49H85N3O25RCO	-1	Cytosol
ga2[c]	GA2	C38H69N2O17RCO	0	Cytosol
ga1[c]	GA1	C44H79N2O22RCO	0	Cytosol
12diag3p[c]	1-2-dianteisopentadecanoyl-sn-glycerol-3-phosphate		-1	Cytosol
3hhexACP[c]	D-3-Hydroxyhexanoyl-acp	C6H11O2SR	-2	Cytosol	C05747
oxalcoa[c]	Oxalyl-CoA	C23H36N7O19P3S	-4	Cytosol	C00313
scand[c]	S-Canadine	C20H21NO4	0	Cytosol
berne[c]	Berberine	C20H19NO4	1	Cytosol
12m3oxtdeACP[c]	12-methyl-3-oxo-tetra-decanoyl-ACP		-1	Cytosol
glutcoa[c]	Glutaryl-CoA	C26H42N7O19P3S	-4	Cytosol	C00527
b2coa[c]	Crotonyl-CoA	C25H40N7O17P3S	-4	Cytosol	C00877
alcpmide[c]	Alcophosphamide	C7H17Cl2N2O3P	0	Cytosol
balacoa[c]	beta-Alanyl-CoA	C24H39N8O17P3S	-2	Cytosol
3c2hmp[c]	3-Isopropylmalate	C7H12O5	-2	Cytosol	C04411
2ippm[c]	2-Isopropylmaleate	C7H10O4	-2	Cytosol	C02631
3c4mop[c]	2-isopropyl-3-oxosuccinate	C7H10O5	-2	Cytosol	C04236
2tetrec7eg3p[c]	2-Acyl-sn-glycero-3-phosphoglycerol-tetradec-7-enoyl		-1	Cytosol
btcoa[c]	Butyryl-CoA	C25H42N7O17P3S	-4	Cytosol	C00136
ppap[c]	Propionyl-phosphate	C3H7O5P	-2	Cytosol	C02876
xmp[c]	XMP	C10H13N4O9P	-2	Cytosol	C00655
pgp180[c]	Phosphatidylglycerophosphate-dioctadecanoyl	C42H82O13P2	-2	Cytosol
sbt__D[e]	Sorbitol	C6H14O6	0	Extracellular	C00794
sbt6p[c]	Sorbitol-6-phosphate	C6H15O9P	-2	Cytosol	C01096
leacg[c]	Leachianone-G		0	Cytosol
spoag[c]	Sophoraflavanone-G		0	Cytosol
14mhdACP[c]	14-methyl-hexa-decanoyl-ACP	C28H53N2O8PRS	-2	Cytosol
mev__R[c]	Mevalonic-acid	C6H12O4	-1	Cytosol	C00418
5pmev[c]	5-phosphomevalonate	C6H13O7P	-3	Cytosol	C01107
glyleu[c]	Gly-Leu	C8H16N2O3	0	Cytosol	C02155
rcn[c]	R-CN	RCN	0	Cytosol
cyan[c]	HCN	CN	0	Cytosol	C00177
glune[c]	R-S-Glutathione	C10H15N3O6S	-2	Cytosol
2hdecg3p[c]	2-hexadecanoyl-sn-glycerol-3-phosphate	C19H38O7P	-1	Cytosol
14m3ohdeACP[c]	14-methyl-3-oxo-hexa-decanoyl-ACP	C28H51N2O9PRS	-1	Cytosol
acACP[c]	Acetyl-ACP	C2H3OSR	-2	Cytosol	C03939
actACP[c]	Acetoacetyl-ACP	C4H5O2SR	-2	Cytosol	C05744
gudac[c]	Glycocyamine	C3H7N3O2	0	Cytosol
malttr[c]	Amylotriose	C18H32O16	0	Cytosol	C01835
uaaGgla[c]	Undecaprenyl-diphospho-N-acetylmuramoyl-N-acetylglucosamine-L-alanyl-gamma-D-glutamyl-L-lysyl-D-alanyl-D-alanine	C94H156N8O26P2	-3	Cytosol	C05893
uaaGgtla[c]	Undecaprenyl-diphospho-N-acetylmuramoyl-N-acetylglucosamine-L-alanyl-D-isoglutaminyl-L-lysyl-D-alanyl-D-alanine	C94H157N9O25P2	-2	Cytosol	C05894
5mhexACP[c]	5-methyl-hexanoyl-ACP	C18H33N2O8PRS	-1	Cytosol
gtspmd[c]	Glutathionylspermidine	C17H34N6O5S	2	Cytosol	C05730
spmd[c]	Spermidine	C7H19N3	3	Cytosol	C00315
cbp[c]	Carbamoylphosphate	CH4NO5P	-2	Cytosol	C00169
2napht[c]	2-Naphthylmethanol		0	Cytosol
peamn[c]	Phenethylamine	C8H11N	1	Cytosol	C05332
octeACP[c]	2E-Octadecenoyl-acp	C29H46N2O16PRS	-2	Cytosol
stearACP[c]	Stearoyl-acyl-carrier-protein	C18H35OSR	-2	Cytosol
dha[c]	Glycerone	C3H6O3	0	Cytosol	C00184
apoACP[c]	apo-ACP	R	0	Cytosol
pap[c]	Adenosine-3-5-bisphosphate	C10H15N5O10P2	-4	Cytosol	C00054
soladip[c]	Solanesyl-diphosphate	C45H74O7P2	-2	Cytosol
hqn[c]	Quinol	C6H6O2	0	Cytosol	C00530
metdihype[c]	S-2-Methylbutanoyl-dihydrolipoamide-E	C13H25NO2S2	0	Cytosol
dudp[c]	dUDP	C9H14N2O11P2	-2	Cytosol	C01346
dutp[c]	dUTP	C9H15N2O14P3	-3	Cytosol	C00460
fprica[c]	FAICAR	C10H15N4O9P	-2	Cytosol	C04734
2pg[c]	2-Phospho-D-glycerate	C3H7O7P	-3	Cytosol	C00631
alaglu[c]	ala-L-glu-L	C8H13N2O5	-1	Cytosol
1n5gthdipne[c]	1-Nitro-5-glutathionyl-6-hydroxy-5-6-dihydronaphthalene		-1	Cytosol
minohp[c]	Phytate	C6H18O24P6	-6	Cytosol	C01204
mi12356p[c]	Inositol-1-2-3-5-6-pentakisphosphate	C6H17O21P5	-5	Cytosol	C04579
dcacoa[c]	Decanoyl-CoA	C31H50N7O17P3S	-4	Cytosol
hdcoa[c]	Hexadecenoyl-CoA	C37H64N7O17P3S	-3	Cytosol
ncam[c]	Nicotinamide	C6H6N2O	0	Cytosol	C00153
nac[c]	Nicotinate	C6H5NO2	-1	Cytosol	C00253
4hglu[c]	4-Hydroxy-L-glutamate	C5H9NO5	-1	Cytosol	C03079
4h2oglt[c]	4-Hydroxy-2-oxoglutarate	C5H6O6	-2	Cytosol	C01127
cgly[c]	Cys-Gly	C5H10N2O3S	0	Cytosol	C01419
ugam[c]	UDP-glucosamine	C15H25N3O16P2	-1	Cytosol	C02200
ugalam[c]	UDP-galactosamine	C15H25N3O16P2	-1	Cytosol
hkntd[c]	2-Hydroxy-6-ketononatrienedioate	C9H8O6	-2	Cytosol	C12624
2tdecg3pn[c]	2-Acyl-sn-glycero-3-phosphoglycerol-tetradecanoyl	C17H34O7P1	-1	Cytosol
fgam[c]	N-Formyl-GAR	C8H15N2O9P	-2	Cytosol	C04376
gar[c]	GAR	C7H15N2O8P	-1	Cytosol	C03838
nacitr[c]	N-Acetyl-L-citrulline	C8H14N3O4	-1	Cytosol
23dhmp[c]	2-3-Dihydroxy-3-methylvalerate	C6H12O4	-1	Cytosol	C06007
dgtp[c]	dGTP	C10H16N5O13P3	-3	Cytosol	C00286
diipdpser[c]	Diisopentadecanoylphosphatidylserine		-2	Cytosol
diipdpe[c]	Diisopentadecanoylphosphatidylethanolamine		0	Cytosol
alaasp[c]	ala-L-asp-L	C7H11N2O5	-1	Cytosol
mi4p__D[c]	Inositol-4-phosphate	C6H13O9P	-2	Cytosol	C03546
3odcoa[c]	3-Oxodecanoyl-CoA	C31H52N7O18P3S	-4	Cytosol	C05265
frmd[c]	Formamide	CH3NO	0	Cytosol	C00488
2mp2coa[c]	Methacrylyl-CoA	C25H40N7O17P3S	-4	Cytosol	C03460
3hibutcoa[c]	S-3-Hydroxyisobutyryl-CoA	C25H42N7O18P3S	-4	Cytosol	C06000
gly[e]	Glycine	C2H5NO2	0	Extracellular	C00037
adprib[c]	ADPribose	C15H23N5O14P2	-2	Cytosol	C00301
4mhexACP[c]	4-methyl-hexanoyl-ACP	C18H33N2O8PRS	-1	Cytosol
3hadpcoa[c]	3S-3-Hydroxyadipyl-CoA	C27H44N7O20P3S	-5	Cytosol	C14145
oxadpcoa[c]	3-Oxoadipyl-CoA	C6H7O4S	-4	Cytosol	C02232
ocACP[c]	Octanoyl-ACP	C19H35N2O8PRS	-2	Cytosol
6pgc[c]	6-Phospho-D-gluconate	C6H15O10P	-3	Cytosol	C00345
man[e]	D-Mannose	C6H12O6	0	Extracellular	C00159
52fordipt[c]	5-2-Formylethyl-4-6-dihydroxypicolinate		-1	Cytosol
52cordipt[c]	5-2-Carboxyethyl-4-6-dihydroxypicolinate		-2	Cytosol
methamp[c]	N-Methylethanolamine-phosphate	C3H10NO4P	-1	Cytosol
cdpmetne[c]	CDP-N-methylethanolamine	C12H22N4O11P2	-1	Cytosol
1agpede[c]	1-Acyl-sn-glycero-3-phosphoethanolamine-dodecanoyl	C23H46NO7P	0	Cytosol
lald__L[c]	L-Lactaldehyde	C3H6O2	0	Cytosol	C00424
lac__L[c]	L-Lactate	C3H6O3	-1	Cytosol	C00186
terelate[c]	Terephthalate	C8H6O4	-2	Cytosol
tere12diol[c]	Terephthalate-1-2-cis-dihydrodiol	C8H8O6	-2	Cytosol
8aonn[c]	8-Amino-7-oxononanoate	C9H17NO3	0	Cytosol	C01092
dann[c]	7-8-Diaminononanoate	C9H20N2O2	1	Cytosol	C01037
amob[c]	S-Adenosyl-4-methylthio-2-oxobutanoate	C15H20N5O6S	0	Cytosol	C04425
dhgly[c]	Iminoglycine	C2H3NO2	-1	Cytosol	C15809
3hopc4coa[c]	3-Hydroxy-OPC4-CoA	C35H53N7O19P3S	-3	Cytosol	C16337
3oxopcoa[c]	3-Oxo-OPC4-CoA	C35H51N7O19P3S	-3	Cytosol	C16338
pran[c]	N-5-phosphoribosyl-anthranilate	C12H16NO9P	-3	Cytosol	C04302
2cpr5p[c]	1-2-carboxyphenylamino-1-deoxyribulose-5-phosphate	C12H16NO9P	-3	Cytosol	C01302
etoh[c]	Ethanol	C2H6O	0	Cytosol	C00469
mmcoa__R[c]	L-methylmalonyl-CoA	C25H40N7O19P3S	-5	Cytosol	C01213
dichmet[c]	Dichloromethane	CH2Cl2	0	Cytosol
pser__L[c]	phosphoserine	C3H8NO6P	-2	Cytosol	C01005
urate3rib[c]	Urate-3-ribonucleoside	C10H12N4O7	0	Cytosol
12diisgl3p[c]	1-2-dianteisoheptadecanoyl-sn-glycerol-3-phosphate		-1	Cytosol
ggamptie[c]	gamma-Glutamyl-3-aminopropiononitrile	C8H13N3O3	0	Cytosol
pre1[c]	Precorrin-1	C41H46N4O16	-8	Cytosol
glydchola[c]	Glycochenodeoxycholate	C26H43NO5	-1	Cytosol
rpcitr[c]	R--plus--Citronellal	C10H18O	0	Cytosol
citelate[c]	Citronellate	C10H18O2	-1	Cytosol
ps160[c]	phosphatidylserine-dihexadecanoyl	C38H72NO10P	-2	Cytosol
pe160[c]	phosphatidylethanolamine-dihexadecanoyl	C37H74NO8P	0	Cytosol
ala__D[c]	D-Alanine	C3H7NO2	0	Cytosol	C00133
gdpfuc[c]	GDP-L-fucose	C16H25N5O15P2	-2	Cytosol	C00325
10m3hdoACP[c]	10-methyl-3-hydroxy-dodecanoyl-ACP	C24H45N2O9PRS	-1	Cytosol
10mtd2eACP[c]	10-methyl-trans-dodec-2-enoyl-ACP	C24H43N2O8PRS	-1	Cytosol
5mcsn[c]	5-Methylcytosine	C5H7N3O	0	Cytosol	C02376
thym[c]	Thymine	C5H6N2O2	0	Cytosol	C00178
2ctec11eg3p[c]	2-Acyl-sn-glycero-3-phosphoglycerol-octadec-11-enoyl	C21H40O7P1	-1	Cytosol
thex2eACP[c]	2E-Hexenoyl-acp	C6H9OSR	-1	Cytosol	C05748
ivcoa[c]	Isovaleryl-CoA	C26H44N7O17P3S	-4	Cytosol	C02939
3mb2coa[c]	Dimethylacryloyl-CoA	C26H42N7O17P3S	-4	Cytosol	C03069
2oxode[c]	2-Oxoaldehyde	C2HO2R	0	Cytosol
2oxacid[c]	2-Oxo-acid	C2HO3R	-1	Cytosol
phycit[c]	Phycite	C4H10O4	0	Cytosol
e4p[c]	D-Erythritol-4-phosphate	C4H9O7P	-1	Cytosol	C00279
xylu__L[c]	L-Lyxulose	C5H10O5	0	Cytosol	C00312
xu1p__D[c]	L-Xylulose-1-phosphate	C5H11O8P	-2	Cytosol	C06441
5apru[c]	5-Amino-6--5-phosphoribosylaminouracil	C9H15N4O9P	-2	Cytosol	C01268
lald__D[c]	D-Lactaldehyde	C3H6O2	0	Cytosol	C00937
5hiu[c]	5-Hydroxyisourate	C5H4N4O4	0	Cytosol	C11821
upppu[c]	UppppU	C18H26N4O23P4	-4	Cytosol
hexagl3p[c]	1-Acyl-sn-glycero-3-phosphoglycerol-hexadecanoyl		-1	Cytosol
pydx[c]	Pyridoxal	C8H9NO3	0	Cytosol	C00250
3hocoa[c]	S-Hydroxyoctanoyl-CoA	C29H50N7O18P3S	-4	Cytosol	C05266
fmnh2[c]	FMNH2	C17H23N4O9P	-2	Cytosol	C01847
co2dam[c]	CobIIyrinate-diamide	C45H61CoN6O12	-1	Cytosol	C06504
2h6o2ahdie[c]	2-Hydroxy-6-oxo-2-aminophenyl-hexa-2-4-dienoate		-1	Cytosol
acac[c]	Acetoacetate	C4H6O3	-1	Cytosol	C00164
cychexmine[c]	Cyclohexanamine	C6H14N	1	Cytosol
cuchexone[c]	Cyclohexanone	C6H10O	0	Cytosol
fa1coa[c]	fa1coa	C35H58N7O17P3S1	-3	Cytosol
acmanap[c]	N-Acetylmannosamine-6-phosphate	C8H16NO9P	-2	Cytosol	C04257
gm3[c]	GM3	C41H72N2O20RCO	-1	Cytosol
pnto__R[c]	PAN	C9H17NO5	-1	Cytosol	C00864
3hydopcoa[c]	3-Hydroxy-OPC6-CoA	C37H57N7O19P3S	-3	Cytosol	C16333
3oxop6coa[c]	3-Oxo-OPC6-CoA	C37H55N7O19P3S	-3	Cytosol	C16334
tce[c]	Trichloroethene	C2HCl3	0	Cytosol
dcvg[c]	S-(1,2-Dichlorovinyl)glutathione	C12H17Cl2N3O6S	-1	Cytosol
pgp141[c]	Phosphatidylglycerophosphate-ditetradec-7-enoyl	C34H61O13P2	-2	Cytosol
conialdh[c]	Ferulaldehyde	C10H10O3	0	Cytosol	C02666
fer[c]	Ferulate	C10H10O4	-1	Cytosol	C01494
gdptp[c]	Guanosine-5-triphosphate-3-diphosphate	C10H18N5O20P5	-6	Cytosol	C04494
ckdo[c]	CMP-KDO	C17H26N3O15P	-2	Cytosol	C04121
4met2obut[c]	4-methylthio-2-oxobutyrate	C5H8O3S	-1	Cytosol	C01180
camp[c]	cAMP	C10H12N5O6P	-1	Cytosol	C00575
ru5p__L[c]	L-ribulose-5-phosphate	C5H11O8P	-2	Cytosol	C01101
xu5p__L[c]	L-Xylulose-5-phosphate	C5H11O8P	-2	Cytosol	C03291
glyb[e]	BET	C5H11NO2	0	Extracellular	C00719
pi[e]	Phosphate	H3PO4	-2	Extracellular	C00009
5cohe[c]	5-Carboxy-2-oxohept-3-enedioate	C8H8O7	-3	Cytosol	C04052
2ohed[c]	2-Oxohept-3-enedioate	C7H8O5	-2	Cytosol	C03063
3oddcoa[c]	3-Oxododecanoyl-CoA	C33H56N7O18P3S	-4	Cytosol	C05263
phthr[c]	4-Phosphonooxy-threonine	C4H10NO7P	-2	Cytosol	C06055
3kets[c]	4-Hydroxy-L-threonine	C4H9NO4	0	Cytosol
cchoxod[c]	2-Hydroxy-6-oxo-hept-2-4-dienoate	C7H8O4	-1	Cytosol	C06210
2dr5p[c]	deoxyribose-5-phosphate	C5H11O7P	-2	Cytosol	C00673
cbi[c]	Cobinamide	C48H72CoN11O8	3	Cytosol
3ketdgal[c]	3-Ketolactose	C12H20O11	0	Cytosol
4m52hth[c]	3-Keto-beta-D-galactose	C6H10O6	0	Cytosol
9m3hdecACP[c]	9-methyl-3-hydroxy-decanoyl-ACP	C22H41N2O9PRS	-1	Cytosol
thm[c]	Thiamin	C12H17N4OS	1	Cytosol
4mhetz[c]	4-Methyl-5--2-hydroxyethyl-thiazole	C6H9NOS	0	Cytosol	C04294
brom34ox[c]	Bromobenzene-3-4-oxide	C6H5BrO	0	Cytosol
34dhglubro[c]	3-4-Dihydro-3-hydroxy-4-S-glutathionyl-bromobenzene	C16H21BrN3O7S	-1	Cytosol
uamr[c]	UDP-MurNAc	C20H31N3O19P2	-3	Cytosol	C01050
uaccg[c]	UDP-N-acetylglucosamine-enolpyruvate	C20H29N3O19P2	-3	Cytosol	C04631
9mtdeACP[c]	9-methyl-trans-dec-2-enoyl-ACP	C22H39N2O8PRS	-1	Cytosol
ptcys[c]	N-Pantothenoylcysteine	C12H22N2O6S	-1	Cytosol	C04079
hex2ag3p[c]	2-Acyl-sn-glycero-3-phosphoglycerol-hexadecanoyl	C22H42O9P1	-1	Cytosol
3h5m4eylcoa[c]	3-Hydroxy-5-methylhex-4-enoyl-CoA		-3	Cytosol
5m3o4hexcoa[c]	5-Methyl-3-oxo-4-hexenoyl-CoA		-3	Cytosol
prenoN_acid[c]	Prenol-45n-teichoic-acid	C206H386N2O242P47	-47	Cytosol
gtca1[c]	glycerol-teichoic-acid-n45--linked--unsubstituted	C91H178N2O136P25	-48	Cytosol
ter2ag3pl[c]	2-Acyl-sn-glycero-3-phosphoethanolamine-tetradec-7-enoyl		0	Cytosol
2h6ocarhexdie[c]	2-Hydroxy-6-oxo-6-2-carboxyphenyl-hexa-2-4-dienoate	C13H10O6	-2	Cytosol	C16264
pheate[c]	Phthalate	C8H4O4	-2	Cytosol
doris[c]	deoxyribose	C5H10O4	0	Cytosol
rdmbzi[c]	alpha-Ribazole	C14H18N2O4	0	Cytosol	C05775
adocbl[c]	Calomide	C72H100CoN18O17P	2	Cytosol	C00194
4hba[c]	4-Hydroxy-benzylalcohol	C7H8O2	0	Cytosol	C17467
prbatp[c]	Phosphoribosyl-ATP	C15H25N5O20P4	-5	Cytosol	C02739
grdp[c]	Geranyldiphosphate	C10H20O7P2	-2	Cytosol	C00341
hmpscoa[c]	Hydroxymethylphenylsuccinyl-CoA	C32H46N7O20P3S	-4	Cytosol	C09819
bzsuccoa[c]	Benzoylsuccinyl-CoA	C32H46N7O19P3S	-4	Cytosol	C09817
pppg9[c]	ProtoporphyrinogenIX	C34H40N4O4	-2	Cytosol	C01079
ppp9[c]	Protoporphyrin	C34H34N4O4	-2	Cytosol	C02191
fdxox[c]	Oxidizedferredoxin	Fe2R4S6	6	Cytosol	C00139
fdxrd[c]	Reducedferredoxin	Fe2R4S6	4	Cytosol	C00138
pro__L[e]	L-Proline	C5H9NO2	0	Extracellular	C00148
hexa1agpe[c]	1-Acyl-sn-glycero-3-phosphoethanolamine-hexadecanoyl		0	Cytosol
10mdACP[c]	10-methyl-dodecanoyl-ACP	C24H45N2O8PRS	-1	Cytosol
fe3[e]	fe3	Fe	3	Extracellular	C14819
fe3[c]	fe3	Fe	3	Cytosol	C14819
alpro[c]	S-Aminomethyldihydrolipoylprotein	C9H19N2OS2R	1	Cytosol	C01242
diisophpe[c]	Diisotetradecanoylphosphatidylethanolamine		0	Cytosol
4isohexcoa[c]	4-Isopropenyl-2-oxy-cyclohexanecarboxyl-CoA	C31H45N7O18P3S	-3	Cytosol	C11935
3isopcoa[c]	3-Isopropenylpimelyl-CoA	C31H50N7O19P3S	-4	Cytosol	C11936
no3[c]	Nitrate	HNO3	-1	Cytosol	C00244
no3[e]	Nitrate	HNO3	-1	Extracellular	C00244
5apentam[c]	5-Aminopentanamide	C5H12N2O	1	Cytosol	C00990
hisp[c]	Protein-histidine	C6H12N3O4P	0	Cytosol	C01100
proprodine[c]	Protein-N-pros-phosphohistidine	C7H9N4O5PR2	-2	Cytosol
4mop[c]	4MOP	C6H10O3	-1	Cytosol	C00233
vioxan[c]	Violaxanthin	C40H56O4	0	Cytosol	C08614
neoxan[c]	Neoxanthin	C40H56O4	0	Cytosol	C08606
selhcys[c]	Selenohomocysteine	C4H9NO2Se	0	Cytosol	C05698
selcyst[c]	Selenocystathionine	C7H14N2O4Se	0	Cytosol	C05699
pacald[c]	Z-Phenylacetaldehyde-oxime	C8H8O	0	Cytosol	C00601
bencyane[c]	Benzyl-cyanide	C8H7N	0	Cytosol
3hacoa_S[c]	S-3-Hydroxyacyl-CoA	C24H35N7O18P3RS	-3	Cytosol
3oacoa[c]	3-Oxoacyl-CoA	C24H37N7O18P3SR	-3	Cytosol	C00264
melib[c]	Melibiose	C12H22O11	0	Cytosol	KEGGGlycan:http://identifiers.org/kegg.glycan/G00835BioC
melib[e]	Melibiose	C12H22O11	0	Extracellular	KEGGGlycan:http://identifiers.org/kegg.glycan/G00835BioC
glu1p[c]	L-Glutamyl-1-phosphate	C5H9NO7P	-1	Cytosol
fa1[c]	Fatty acid (Iso-C14:0)	C14H27O2	-1	Cytosol
cdpglyc[c]	CDPglycerol	C12H21N3O13P2	-2	Cytosol	C00513
pendp[c]	pendp	C25H44O7P2	-2	Cytosol	C04217
raffin[c]	Raffinose	C18H32O16	0	Cytosol	C00492
raffin[e]	Raffinose	C18H32O16	0	Extracellular	C00492
fpram[c]	5-Phosphoribosylformylglycinamidine		-1	Cytosol
air[c]	5-amino-1-(5-phospho-D-ribosyl)imidazole	C8H13N3O7P	-1	Cytosol
cair[c]	1-(5-phospho-d-ribosyl)-5-amino-4-imidazolecarboxylate	C9H12N3O9P	-2	Cytosol
dode1g3p[c]	1-Acyl-sn-glycero-3-phosphoglycerol-dodecanoyl		-1	Cytosol
gd1p[c]	GD1b	C67H113N4O39R	-2	Cytosol
appl[c]	1-Aminopropan-2-ol	C3H9NO	1	Cytosol	C03194
to2eACP[c]	trans-Octodec-2-enoyl-ACP	C29H53N2O8PRS	-1	Cytosol
2tdecg3p[c]	2-tetradecanoyl-sn-glycerol-3-phosphate	C17H34O7P	-1	Cytosol
bhb[c]	R-3-Hydroxybutanoate	C4H8O3	-1	Cytosol	C01089
pa181[c]	1-2-dioctadec-11-enoyl-sn-glycerol-3-phosphate	C39H72O8P	-1	Cytosol
pydxn[c]	Pyridoxol	C8H11NO3	0	Cytosol	C00314
pdx5p[c]	Pyridoxine-phosphate	C8H12NO6P	-2	Cytosol	C00627
gd2[c]	GD2	C60H101N4O33RCO	-2	Cytosol
4mtp2eACP[c]	4-methyl-trans-pent-2-enoyl-ACP	C17H29N2O8PRS	-1	Cytosol
cdp12diisgly[c]	CDP-1-2-diisoheptadecanoylglycerol		-2	Cytosol
diisptpser[c]	Diisoheptadecanoylphosphatidylserine		-2	Cytosol
amdglc[c]	alpha-Methyl-D-glucoside		0	Cytosol
ps181[c]	phosphatidylserine-dioctadec-11-enoyl	C42H77N1O10P1	-2	Cytosol
pydam[c]	Pyridoxamine	C8H12N2O2	1	Cytosol	C00534
dscl[c]	Precorrin-2	C42H48N4O16	-7	Cytosol	C02463
amif6p[c]	Aminofructose-6-phosphate	C6H14NO8P	0	Cytosol
imit4p[c]	Iminoerythrose-4-phosphate	C4H10NO6P	0	Cytosol
salcde[c]	Salicylaldehyde	C7H6O2	0	Cytosol
salc[c]	SALC	C7H6O3	-1	Cytosol	C00805
pa160[c]	1-2-dihexadecanoyl-sn-glycerol-3-phosphate	C35H68O8P	-1	Cytosol
4adcho[c]	4-amino-4-deoxychorismate	C10H11NO5	-1	Cytosol	C11355
hista[c]	Histamine	C5H9N3	1	Cytosol	C00388
3hhcoa[c]	S-Hydroxyhexanoyl-CoA	C27H46N7O18P3S	-4	Cytosol	C05268
3ohcoa[c]	3-Oxohexanoyl-CoA	C27H44N7O18P3S	-4	Cytosol	C05269
6m3hyhepacp[c]	6-methyl-3-hydroxy-heptanoyl-ACP	C19H35N2O9PRS	-1	Cytosol
hatrz[c]	Hydroxyatrazine	C8H15N5O	0	Cytosol	C06552
ethamine[c]	Ethylamine	C2H8NO	1	Cytosol
nippm[c]	N-Isopropylammelide	C6H10N4O2	0	Cytosol
val__L[c]	L-Valine	C5H11NO2	0	Cytosol	C00183
2pglyc[c]	2-Phosphoglycolate	C2H5O6P	-3	Cytosol	C00988
glyclt[c]	Glycolate	C2H4O3	-1	Cytosol	C00160
dpg[c]	2,3-Bisphospho-D-glycerate	C3H5O10P2	-3	Cytosol
fa11coa[c]	Iso C170 CoA	C38H64N7O17P3S1	-3	Cytosol
damp[c]	dAMP	C10H14N5O6P	-2	Cytosol	C00360
seln[c]	Selenide	H2Se	0	Cytosol	C01528
selnp[c]	Selenophosphate	PH3SeO3	-1	Cytosol	C05172
chdrate[c]	Chloral-hydrate	C2H3Cl3O2	0	Cytosol
trinol[c]	Trichloroethanol	C2H3Cl3O	0	Cytosol
citmate[c]	D-Citramalate	C5H8O5	-2	Cytosol
acoa[c]	Acyl-CoA	C22H35N7O17P3SR	-3	Cytosol	C00040
rester[c]	Retinyl-ester	C21H29O2R	0	Cytosol
23camp[c]	2-3-Cyclic-AMP	C10H12N5O6P	-1	Cytosol	C02353
3amp[c]	3-AMP	C10H14N5O7P	-2	Cytosol	C01367
gdpgal[c]	GDP-L-galactose	C16H23N5O16P2	-2	Cytosol
gala1p[c]	L-Galactose-1-phosphate	C6H12O9P	-1	Cytosol
arg__D[c]	D-Arginine	C6H14N4O2	1	Cytosol	C00792
cinnm[c]	E-Cinnamate	C9H8O2	-1	Cytosol	C00423
serp[c]	Protein-serine	C4H6N2O3R2	0	Cytosol
sero_D[c]	Protein-D-serine	C4H6N2O3R2	0	Cytosol
gd3[c]	GD3	C52H88N3O28RCO	-2	Cytosol
23cgmp[c]	2-3-Cyclic-GMP	C10H12N5O7P	-1	Cytosol	C06194
3gmp[c]	Gp	C10H14N5O8P	-2	Cytosol	C06193
4cml[c]	4-Carboxymuconolactone	C7H6O6	-2	Cytosol	C01278
5odhf2a[c]	3-oxoadipate-enol-lactone	C6H6O4	-1	Cytosol	C03586
hthbp[c]	4a-Hydroxytetrahydrobiopterin	C9H15N5O4	0	Cytosol
dhbpt[c]	Dihydrobiopterin	C9H13N5O3	0	Cytosol
mmet[c]	S-Methyl-L-methionine	C6H14NO2S	1	Cytosol	C03172
4abutn[c]	4-Aminobutanal	C4H9NO	1	Cytosol	C00555
fa11[c]	Fatty acid (Iso-C17:0)	C17H33O2	-1	Cytosol
cdpg[c]	cDPG	C3H6O9P2	-3	Cytosol	C06189
5aptn[c]	5-Aminopentanoate	C5H11NO2	0	Cytosol	C00431
alahis[c]	Ala-His	C9H14N4O3	0	Cytosol
udparab[c]	UDP-L-arabinose	C14H22N2O16P2	-2	Cytosol	C00935
hx2coa[c]	2E-Hexenoyl-CoA	C27H44N7O17P3S	-4	Cytosol	C05271
delpgluside[c]	Delphinidin-3-O-beta-D-glucoside-5-O-6-coumaroyl-beta-D-glucoside		-2	Cytosol
lys__D[c]	D-Lysine	C6H14N2O2	1	Cytosol	C00739
25diahex[c]	2-5-Diaminohexanoate	C6H15N2O2	1	Cytosol
retinal[c]	Retinal	C20H28O	0	Cytosol	C00376
34dhphe[c]	L-Dopa	C9H11NO4	0	Cytosol
dopa[c]	Dopamine	C8H11NO2	1	Cytosol	C03758
3php[c]	3-Phosphonooxypyruvate	C3H5O7P	-3	Cytosol	C03232
starch[c]	Starch	C12H20O10	0	Cytosol	C00369
14glucan[c]	Amylose	C6H10O5	0	Cytosol
gal1p[c]	D-Galactose-1-phosphate	C6H13O9P	-2	Cytosol	C00446
dianepthal[c]	Dianteisoheptadecanoylphosphatidylethanolamine		0	Cytosol
nac23bgal[c]	alpha-N-Acetylneuraminyl-2-3-beta-D-galactosyl-R		-1	Cytosol
nac28galr[c]	alpha-N-Acetylneuraminyl-2-8-alpha-N-acetylneuraminyl-2-3-beta-D--galactosyl-R		-2	Cytosol
tre[e]	Trehalose	C12H22O11	0	Extracellular	C01083
glymet[c]	Gly-Met	C7H14N2O3S	0	Cytosol
1napthanol[c]	1-Naphthalenemethanol	C11H10O	0	Cytosol
f26bp[c]	D-Fructose-2-6-bisphosphate	C6H14O12P2	-2	Cytosol	C00665
isopatp[c]	Isopentenyl-ATP	C15H21N5O13P3	-3	Cytosol
dad_2[c]	Deoxyadenosine	C10H13N5O3	0	Cytosol	C00559
2dr1p[c]	deoxyribose-1-phosphate	C5H11O7P	-2	Cytosol	C00672
tpalm2eACP[c]	2E-Hexadecenoyl-acp	C16H29OSR	-2	Cytosol	C05763
14dih2napcoa[c]	1-4-Dihydroxy-2-naphthoyl-CoA		-4	Cytosol
4m3hexaACP[c]	4-methyl-3-hydroxy-hexanoyl-ACP	C18H33N2O9PRS	-1	Cytosol
4mthex2eACP[c]	4-methyl-trans-hex-2-enoyl-ACP	C18H33N2O8PRS	-1	Cytosol
2p13promon[c]	2-Phenyl-1-3-propanediol-monocarbamate		0	Cytosol
3c2phyde[c]	3-Carbamoyl-2-phenylpropionaldehyde		0	Cytosol
ctbt[e]	crotonobetaine	C7H13NO2	1	Extracellular	C04114
ctbt[c]	crotonobetaine	C7H13NO2	1	Cytosol	C04114
m4ptgly[c]	S-Methyl-3-phospho-1-thio-D-glycerate		-1	Cytosol
m1tgly[c]	S-Methyl-1-thio-D-glycerate		0	Cytosol
lysope[c]	Lysopine	C9H18N2O4	0	Cytosol
tetr7eg3p[c]	1-Acyl-sn-glycero-3-phosphoethanolamine-tetradec-7-enoyl		0	Cytosol
5hdlyse[c]	5-Hydroxylysine	C6H14N2O3	1	Cytosol
pro5galys[c]	Procollagen-5-D-galactosyl-L-lysine		1	Cytosol
so4[e]	Sulfate	H2SO4	-2	Extracellular	C00059
3lystin[c]	3-Lysolecithin	C9H20NO7PR	0	Cytosol
gam1p[c]	D-Glucosamine1-phosphate	C6H14NO8P	-1	Cytosol	C06156
acgam1p[c]	N-Acetyl-D-glucosamine1-phosphate	C8H16NO9P	-2	Cytosol	C04256
dmbzid[c]	Dimethylbenzimidazole	C9H10N2	0	Cytosol	C03114
5prdmbz[c]	alpha-Ribazole-5-phosphate	C14H19N2O7P	-2	Cytosol	C04778
ametam[c]	S-Adenosylmethioninamine	C14H23N6O3S	2	Cytosol	C01137
fa3[c]	Fatty acid (Iso-C15:0)	C15H29O2	-1	Cytosol
12diisptgl3p[c]	1-2-diisopentadecanoyl-sn-glycerol-3-phosphate		-1	Cytosol
n2acamdp[c]	N2-Acetyl-L-aminoadipyl-delta-phosphate	C8H11NO8P	-3	Cytosol
n2acamdps[c]	N2-Acetyl-L-aminoadipate-semialdehyde	C8H12NO4	-1	Cytosol
stys[c]	Stachyose	C24H42O21	0	Cytosol	C01613
diaglp[c]	Dianteisoheptadecanoylphosphatidylglycerophosphate		-2	Cytosol
oforacid[c]	o-Formylbenzoic-acid	C8H5O3	-1	Cytosol
creat[c]	Creatine	C4H7N3O	0	Cytosol	C00791
3hmp[c]	3-Hydroxyisobutyrate	C4H8O3	-1	Cytosol	C01188
mmtsa[c]	3-Oxo-2-methylpropanoate	C4H6O3	-1	Cytosol	C06002
phoserd7e[c]	phosphatidylserine-ditetradec-7-enoyl		-2	Cytosol
phosped7e[c]	phosphatidylethanolamine-ditetradec-7-enoyl		0	Cytosol
pditegl[c]	Phosphatidylglycerophosphate-ditetradecanoyl		-2	Cytosol
amide[c]	Amide	CH2NOR	0	Cytosol
farne[c]	alpha-Farnesene	C15H24	0	Cytosol
26dihyctine[c]	2-6-Dihydroxypseudooxynicotine	C10H15N2O3	1	Cytosol
26dipyr[c]	2-6-Dihydroxypyridine	C5H5NO2	0	Cytosol
4meambut[c]	4-Methylaminobutyrate	C5H11NO2	0	Cytosol
4hmsiade[c]	4-Hydroxymethylsalicylaldehyde	C8H8O3	0	Cytosol
4hmsial[c]	4-Hydroxymethylsalicylate	C8H7O4	-1	Cytosol
alac__S[c]	(S)-2-Acetolactate	C5H8O4	-1	Cytosol	C06010
terasgl3p[c]	1-Acyl-sn-glycero-3-phosphoglycerol-tetradecanoyl		-1	Cytosol
2h6o7mdie[c]	2-Hydroxy-6-oxo-7-methylocta-2-4-dienoate		-1	Cytosol
ibt[c]	Isobutyrate	C4H8O2	-1	Cytosol	C02632
2dhp[c]	2-Dehydropantoate	C6H10O4	-1	Cytosol	C00966
dkdi[c]	D-2,3-Diketo 4-deoxy-epi-inositol	C6H8O5	0	Cytosol	C04287
5dglucur[c]	5-Deoxy-glucuronic-acid		-1	Cytosol
2tdec7eg3p[c]	2-tetradec-7-enoyl-sn-glycerol-3-phosphate	C17H32O7P	-1	Cytosol
allphn[c]	Allophanate	C2H4N2O3	-1	Cytosol	C01010
abt[c]	L-Lyxitol	C5H12O5	0	Cytosol	C00532
mbdg[c]	beta-Methylglucoside	C7H14O6	0	Cytosol
ile__L[e]	L-Isoleucine	C6H13NO2	0	Extracellular	C00407
diihexpglyc[c]	Diisoheptadecanoylphosphatidylglycerophosphate		-2	Cytosol
dhf[c]	Dihydrofolate	C19H21N7O6	-2	Cytosol	C00415
fol[c]	Folate	C19H19N7O6	-2	Cytosol	C00504
pe3g5caff[c]	Pelargonidin-3-glucoside-5-caffeoylglucoside	C36H37O18	-1	Cytosol
btn[e]	biotin	C10H16N2O3S	-1	Extracellular	C00120
sucarg[c]	N2-Succinyl-L-arginine	C10H18N4O5	-1	Cytosol	C03296
sucorn[c]	N2-Succinyl-L-ornithine	C9H16N2O5	-1	Cytosol	C03415
metala[c]	met-L-ala-L	C8H16N2O3S	-1	Cytosol
2oph[c]	2-Octaprenylphenol	C46H70O	0	Cytosol	C05810
2ohph[c]	2-Octaprenyl-6-hydroxyphenol	C46H70O2	0	Cytosol	C05811
5flura[c]	5-FU	C4H3FN2O2	0	Cytosol	C07649
5flurimp[c]	5-Fluorouridine-monophosphate	C9H12FN2O9P	-1	Cytosol	C16634
isovACP[c]	isovaleryl-ACP	C16H29N2O8PRS	-2	Cytosol
6pgl[c]	6-phospho-D-glucono-1-5-lactone	C6H11O9P	-2	Cytosol	C01236
acryl[c]	Acrylate	C3H4O2	-1	Cytosol	C00511
aa[c]	Acrylamide	C3H5NO	0	Cytosol	C01659
gdchola[c]	Glycodeoxycholate	C26H43NO5	-1	Cytosol	C05466
5d5fludine[c]	5-Deoxy-5-fluorocytidine		0	Cytosol
dofuri[c]	Doxifluridine	C9H11FN2O5	0	Cytosol
6occhcoa[c]	6-Ketoxycyclohex-1-ene-1-carboxyl-CoA	C28H42N7O18P3S	-3	Cytosol	C09821
3hpimcoa[c]	3-Hydroxypimelyl-CoA	C28H46N7O20P3S	-4	Cytosol	C06714
cellb6p[c]	cellobiose-6-phoshate	C12H23O14P	-2	Cytosol	C04534
o2[e]	O2	O2	0	Extracellular	C00007
ichor[c]	Isochorismate	C10H10O6	-2	Cytosol	C00885
8mnoyACP[c]	8-methyl-nonanoyl-ACP	C21H39N2O8PRS	-1	Cytosol
2dh3dpen[c]	2-Dehydro-3-deoxy-L-pentonate	C5H8O5	-1	Cytosol
uaagtmda[c]	Undecaprenyl-diphospho-N-acetylmuramoyl-N-acetylglucosamine-L-alanyl-D-glutaminyl-meso-2-6-diaminopimeloyl-D-alanyl-D-alanine	C95H154N9O27P2	-3	Cytosol
mana[c]	D-Mannonate	C6H12O7	-1	Cytosol	C00514
chol[e]	Choline	C5H14NO	1	Extracellular	C00114
5htrp[c]	5-Hydroxy-L-tryptophan	C11H12N2O3	0	Cytosol
srtn[c]	Serotonin	C10H12N2O	1	Cytosol	C00780
pe181[c]	phosphatidylethanolamine-dioctadec-11-enoyl	C41H78N1O8P1	0	Cytosol
ugmda[c]	UDP-N-acetylmuramoyl-L-alanyl-D-glutamyl-6-carboxy-L-lysyl-D-alanyl--D-alanine	C41H65N9O28P2	-4	Cytosol	C04882
9neoxan[c]	9-cis-Neoxanthin	C40H56O4	0	Cytosol
9vioxan[c]	9-cis-Violaxanthin	C40H56O4	0	Cytosol
isopadp[c]	Isopentenyl-ADP	C15H21N5O10P2	-2	Cytosol
cpppg3[c]	CoproporphyrinogenIII	C36H44N4O8	-4	Cytosol	C03263
bacdip[c]	Bactoprenyl-diphosphate	C55H90O7P2	-2	Cytosol
peptio[c]	Peptidoglycan-polymer-n-subunits	C45H72N10O20	-4	Cytosol
2dh3dgal6p[c]	2-Dehydro-3-deoxy-D-galactonate-6-phosphate	C6H11O9P	-3	Cytosol	C01286
citr_S[c]	S---Citronellal	C10H18O	0	Cytosol
hexadg3pe[c]	2-Acyl-sn-glycero-3-phosphoethanolamine-hexadec-9-enoyl		0	Cytosol
ptth[c]	Pantetheine	C11H22N2O4S	0	Cytosol	C00831
2hh24dd[c]	2-Hydroxyhepta-2-4-dienedioate	C7H6O5	-2	Cytosol
din[c]	Deoxyinosine	C10H12N4O4	0	Cytosol	C05512
ddcacoa[c]	Lauroyl-CoA	C33H58N7O17P3S	-4	Cytosol	C01832
c3obgcouglu[c]	Cyanidin-3-O-beta-D-glucoside-5-O-6-coumaroyl-beta-D-glucoside		-1	Cytosol
alltn[c]	Allantoin	C4H6N4O3	-1	Cytosol	C01551
gm1[c]	GM1	C55H95N3O30RCO	-1	Cytosol
5HPET[c]	5-Hydroperoxy-6-trans-8,11,14-cis-eicosatetraenoate	C20H31O4	-1	Cytosol
5hete[c]	5-Hydroxyeicosatetraenoate	C20H31O3	-1	Cytosol
aproa[c]	3-Aminopropanal	C3H7NO	1	Cytosol	C05665
poffa[c]	Phospholipid-olefinic-fatty-acid	C14H22O8PR3	-1	Cytosol
pmffa[c]	Phospholipid-methylene-fatty-acid	C15H24O8PR3	-1	Cytosol
1hdec9eg3p[c]	1-hexadec-9-enoyl-sn-glycerol-3-phosphate	C19H36O7P	-1	Cytosol
retinol_cis_11[c]	11-cis-Retinol	C20H30O	0	Cytosol
retpalm_11_cis[c]	11-cis-Retinyl-palmitate	C36H60O2	0	Cytosol	C03455
ara6puse[c]	D-arabino-6-Phospho-hex-3-ulose	C6H11O9P	-2	Cytosol
diisope[c]	Diisoheptadecanoylphosphatidylethanolamine		0	Cytosol
4hbz[c]	4-Hydroxybenzoate	C7H6O3	-1	Cytosol	C00156
phenol[c]	Phenol	C6H6O	0	Cytosol	C00146
val__L[e]	L-Valine	C5H11NO2	0	Extracellular	C00183
tchola[c]	Taurocholate	C26H45NO8S	-1	Cytosol	C05122
ngngdimarg[c]	NG-NG-Dimethyl-L-arginine	C8H19N4O2	1	Cytosol
dma[c]	Dimethylamine	C2H7N	1	Cytosol	C00543
ad[c]	Acetamide	C2H5NO	0	Cytosol	C06244
pmcoa[c]	Pimeloyl-CoA	C28H46N7O19P3S	-5	Cytosol	C01063
cyanside[c]	Cyanoglycoside	C8H11NO6R2	0	Cytosol
cyandrin[c]	Cyanohydrin	C2HNOR2	0	Cytosol
sl2a6o[c]	N-Succinyl-L-2-amino-6-oxopimelate	C11H15NO8	-3	Cytosol	C04462
acg5sa[c]	2-Acetamido-5-oxopentanoate	C7H11NO4	-1	Cytosol	C01250
acg5p[c]	n-acetylglutamyl-phosphate	C7H12NO8P	-3	Cytosol	C04133
iad[c]	Indole-3-acetamide	C10H10N2O	0	Cytosol	C02693
ind3ac[c]	Indoleacetate	C10H9NO2	-1	Cytosol	C00954
pant__R[c]	Pantoate	C6H12O4	-1	Cytosol	C00522
34dhoxpeg[c]	3-4-Dihydroxyphenylethyleneglycol	C8H10O4	0	Cytosol	C05576
34dhmald[c]	3-4-Dihydroxymandelaldehyde	C8H8O4	0	Cytosol	C05577
12diisgly3p[c]	1-2-diisoheptadecanoyl-sn-glycerol-3-phosphate		-1	Cytosol
dihypdine[c]	3-4-Dihydroxypyridine	C5H5NO2	0	Cytosol
dihyala[c]	3-3-4-Dihydroxypyridin-1-yl-L-alanine	C8H11N2O4	-1	Cytosol
diistetrpgly[c]	Diisotetradecanoylphosphatidylglycerophosphate		-2	Cytosol
1octc11eg3p[c]	1-Acyl-sn-glycero-3-phosphoglycerol-octadec-11-enoyl		-1	Cytosol
glu1sa[c]	L-Glutamate1-semialdehyde	C5H9NO3	0	Cytosol	C03741
hpyr[c]	Hydroxypyruvate	C3H4O4	-1	Cytosol	C00168
1tdecg3p[c]	1-tetradecanoyl-sn-glycerol-3-phosphate	C17H34O7P	-2	Cytosol
3hacoa_R[c]	R-3-Hydroxyacyl-CoA	C24H35N7O18P3RS	-3	Cytosol
Lfmkynr[c]	N-Formylkynurenine	C11H12N2O4	0	Cytosol	C02700
rhdroate[c]	R-10-Hydroxystearate	C18H36O3	-1	Cytosol
ocdcea[c]	Oleate	C18H34O2	-1	Cytosol	C00712
pgp120[c]	Phosphatidylglycerophosphate-didodecanoyl	C30H57O13P2	-2	Cytosol
acon_T[c]	trans-Aconitate	C6H6O6	-3	Cytosol	C02341
aconm[c]	E-3-Methoxycarbonylpent-2-enedioate	C7H8O6	-2	Cytosol	C11514
pa140[c]	1-2-ditetradecanoyl-sn-glycerol-3-phosphate	C31H60O8P	-1	Cytosol
thm[e]	Thiamin	C12H17N4OS	1	Extracellular	KEGGDrug:http://identifiers.org/kegg.drug/D08580MetaNetX
12m3otACP[c]	12-methyl-3-oxo-tridecanoyl-ACP	C25H45N2O9PRS	-1	Cytosol
5aprbu[c]	5-Amino-6--5-phosphoribitylaminouracil	C9H17N4O9P	-2	Cytosol	C04454
tcynt[c]	Thiocyanate	CHNS	-1	Cytosol	C01755
3oxoadp[c]	3-Oxoadipate	C6H8O5	-2	Cytosol	C00846
glyasn[c]	gly-asn-L	C6H11N3O4	0	Cytosol
hexa9eg3p[c]	2-Acyl-sn-glycero-3-phosphoglycerol-hexadec-9-enoyl	C19H39O7P	-1	Cytosol
sbt__D[c]	Sorbitol	C6H14O6	0	Cytosol	C00794
odecoa[c]	Octadecenoyl-CoA	C39H64N7O17P3S	-3	Cytosol
lys__L[e]	L-Lysine	C6H14N2O2	1	Extracellular	C00047
nacm[c]	Nicotianamine	C12H20N3O6	-1	Cytosol
gal_bD[c]	beta-D-Galactose	C6H12O6	0	Cytosol	C00962
pgp161[c]	Phosphatidylglycerophosphate-dihexadec-9-enoyl	C38H70O13P2	-2	Cytosol
2ahbut[c]	2-Aceto-2-hydroxybutanoate	C6H10O4	-1	Cytosol	C06006
thfglu[c]	THF-L-glutamate	C24H30N8O9	-3	Cytosol	C09332
malthp[c]	Maltoheptaose	C42H72O36	0	Cytosol	KEGGGlycan:http://identifiers.org/kegg.glycan/G00689Huma
sl26da[c]	N-Succinyl-L-2-6-diaminopimelate	C11H18N2O7	-2	Cytosol	C04421
co2[e]	CO2	CO2	0	Extracellular	C00011
ohpb[c]	2-Oxo-3-hydroxy-4-phosphobutanoate	C4H7O8P	-3	Cytosol	C06054
5forthf[c]	5-Formiminotetrahydrofolate	C20H24N8O6	-2	Cytosol	C00664
prenoNas[c]	Prenol-45n-teichoic-acid-alanine-substituted		-47	Cytosol
gtca45as[c]	glycerol-teichoic-acid-n45--linked--D-ala-substituted		-48	Cytosol
mnt[c]	Manninotriose	C18H32O16	0	Cytosol	C05404
pg180[c]	Phosphatidylglycerol-dioctadecanoyl	C42H82O10P	-1	Cytosol
isohdcard[c]	Isoheptadecanoylcardiolipin-B-subtilis		-2	Cytosol
fe2[c]	Fe2-plus-	Fe	2	Cytosol	C14818
antcard[c]	Anteisoheptadecanoylcardiolipin-B-subtilis		-2	Cytosol
sheme[c]	Siroheme	C42H44FeN4O16	-8	Cytosol	C00748
stearpin[c]	Stearoylcardiolipin-B-subtilis		-2	Cytosol
colipa[c]	core-oligosaccharide-lipid-A	C176H307N2O100P4	-11	Cytosol
diantpg[c]	Dianteisoheptadecanoylphosphatidylglycerol		-1	Cytosol
diihepdecglyc[c]	Diisoheptadecanoylphosphatidylglycerol		-1	Cytosol
pheme[c]	Heme	C34H32FeN4O4	-2	Cytosol	C00032
scl[c]	Sirohydrochlorin	C42H46N4O16	-8	Cytosol	C05778
adphep_DD[c]	ADP-D-glycero-D-manno-heptose	C17H27N5O16P2	-2	Cytosol	C06397
adphep_LD[c]	ADP-L-glycero-D-manno-heptose	C17H27N5O16P2	-2	Cytosol	C06398
1antg3p[c]	1-anteisoheptadecanoyl-sn-glycerol-3-phosphate		-1	Cytosol
kdo2lipid4L[c]	Lauroyl-KDO2-lipid-IVA	C96H176N2O38P2	-6	Cytosol	C06251
kdo2lipid4[c]	kdo2-lipid-iva	C84H154N2O37P2	-6	Cytosol	C06025
lipa[c]	kdo2-lipid-a	C110H202N2O39P2	-6	Cytosol	C06026
hlipa[c]	heptosyl-kdo2-lipidA	C117H210N2O45P2	-5	Cytosol
coa[e]	CoA	C21H36N7O16P3S	-4	Extracellular	C00010
1isohepg3p[c]	1-isoheptadecanoyl-sn-glycerol-3-phosphate		-1	Cytosol
dtdprmn[c]	dTDP-rhamnose	C16H26N2O15P2	-2	Cytosol	C03319
gagicolipa[c]	galactosyl-glucosyl-inner-core-oligosaccharide-lipid-A	C157H275N2O84P4	-11	Cytosol
ggagicolipa[c]	glucosyl-galactosyl-glucosyl-inner-core-oligosaccharide-lipid-A	C163H285N2O89P4	-11	Cytosol
3ophb[c]	3-Octaprenyl-4-hydroxybenzoate	C47H70O3	-1	Cytosol	C05809
gggagicolipa[c]	glucosyl-glucosyl-galactosyl-glucosyl-inner-core-oligosaccharide-lipid-A	C169H295N2O94P4	-11	Cytosol
2ombz[c]	2-Octaprenyl-6-methoxy-1-4-benzoquinone	C47H70O3	0	Cytosol	C05813
2ommb[c]	2-Octaprenyl-3-methyl-6-methoxy-1-4-benzoquinone	C48H72O3	0	Cytosol	C05814
icolipa[c]	inner-core-oligosaccharide-lipid-A	C139H241N2O70P4	-7	Cytosol
gicolipa[c]	glucosyl-inner-core-oligosaccharide-lipid-A	C151H265N2O79P4	-11	Cytosol
u3aga[c]	UDP-3-O-beta-hydroxymyristoyl-N-acetylglucosamine	C31H53N3O19P2	-2	Cytosol	C04738
u3hga[c]	UDP-3-O-beta-hydroxymyristoyl-D-glucosamine	C29H51N3O18P2	-1	Cytosol	C06022
ara5p[c]	D-Arabinose5-phosphate	C5H11O8P	-2	Cytosol	C01112
lipidA[c]	Lipid-IVA	C68H130N2O23P2	-4	Cytosol	C04919
kdolipid4[c]	KDO-lipid-IVA	C76H142N2O30P2	-5	Cytosol	C06024
lipidAds[c]	Lipid-A-disaccharide	C68H129N2O20P	-2	Cytosol	C04932
2omhmbl[c]	2-Octaprenyl-3-methyl-5-hydroxy-6-methoxy-1-4-benzoquinone	C48H74O4	0	Cytosol
phhlipa[c]	phospho-heptosyl-heptosyl-kdo2-lipidA	C124H222N2O54P3	-8	Cytosol
hphhlipa[c]	heptosyl-phospho-heptosyl-heptosyl-kdo2-lipidA	C131H234N2O60P3	-8	Cytosol
alaala[c]	Ala-Ala	C6H12N2O3	0	Cytosol	C00993
mqn7[e]	Menaquinone-7	C46H64O2	0	Extracellular
mqn7[c]	Menaquinone-7	C46H64O2	0	Cytosol
spmd[e]	Spermidine	C7H19N3	3	Extracellular	C00315
gmhep7p[c]	D-Glycero-D-manno-heptose7-phosphate	C7H15O10P	-2	Cytosol	C07836
pheme[e]	Heme	C34H32FeN4O4	-2	Extracellular	C00032
phphhlipa[c]	phospho-heptosyl-phospho-heptosyl-heptosyl-kdo2-lipidA	C131H234N2O63P4	-10	Cytosol
kphphhlipa[c]	kdo-phospho-heptosyl-phospho-heptosyl-heptosyl-kdo2-lipidA	C139H245N2O70P4	-11	Cytosol
2dmmq7[c]	2 Demethylmenaquinone 7	C40H54O2	0	Cytosol
fol[e]	Folate	C19H19N7O6	-2	Extracellular	C00504
u23ga[c]	UDP-2-3-bis3-hydroxytetradecanoylglucosamine	C43H77N3O20P2	-2	Cytosol	C04652
lipidX_HP[c]	Lipid-X		-2	Cytosol
hhlipa[c]	heptosyl-heptosyl-kdo2-lipidA	C124H222N2O51P2	-5	Cytosol
uama[c]	UDP-N-acetylmuramoyl-L-alanine	C23H36N4O20P2	-3	Cytosol	C01212
2omph[c]	2-Octaprenyl-6-methoxyphenol	C47H72O2	0	Cytosol	C05812
pg181[c]	Phosphatidylglycerol (dioctadec-11-enoyl, n-C18:1)	C42H78O10P1	0	Cytosol
clpn181[c]	Cardiolipin (tetraoctadec-11-enoyl, n-C18:1)	C81H148O17P2	0	Cytosol
palmACP[c]	Palmitoyl-ACP (n-C16:0ACP)	C27H51N2O8PRS	0	Cytosol
agly3p[c]	1-acyl-sn-glycerol 3-phosphate		0	Cytosol
3hmoa[c]	3-Hydroxy-3-methyl-2-oxobutanoic acid	C5H8O4	0	Cytosol	C04181
3hmop[c]	(R)-3-Hydroxy-3-methyl-2-oxopentanoate	C6H10O4	0	Cytosol	C14463
cgmp[c]	3',5'-Cyclic GMP	C10H11N5O7P	0	Cytosol
cl[c]	Chloride	Cl	0	Cytosol	C00698
prcp[c]	5-Phospho-alpha-D-ribose 1,2-cyclic phosphate	C5H7O10P2	-3	Cytosol
rmn[c]	L-Rhamnose	C6H12O5	0	Cytosol	C00507	CHEBI:13160; CHEBI:16055; CHEBI:21378; CHEBI:26546; CHEBI:45427; CHEBI:57622; CHEBI:62345; CHEBI:62346; CHEBI:6292	HMDB00849
rmn[e]	L-Rhamnose	C6H12O5	0	Extracellular	C00507	CHEBI:13160; CHEBI:16055; CHEBI:21378; CHEBI:26546; CHEBI:45427; CHEBI:57622; CHEBI:62345; CHEBI:62346; CHEBI:6292	HMDB00849
xylt[c]	Xylitol	C5H12O5	0	Cytosol
xylt[e]	Xylitol	C5H12O5	0	Extracellular
15dap[c]	1,5-Diaminopentane	C5H16N2	2	Cytosol	C01672	CHEBI:13928; CHEBI:18127; CHEBI:22974; CHEBI:3288; CHEBI:44370; CHEBI:58384	HMDB02322
oxptn[c]	5-Oxopentanoate	C5H7O3	-1	Cytosol	C03273	CHEBI:12156; CHEBI:14323; CHEBI:16120; CHEBI:20623; CHEBI:2115; CHEBI:24328; CHEBI:39151; CHEBI:39153	HMDB12233
glutar[c]	Glutarate	C5H6O4	-2	Cytosol	C00489	CHEBI:14322; CHEBI:17859; CHEBI:24327; CHEBI:24329; CHEBI:24330; CHEBI:30921; CHEBI:30922; CHEBI:35906; CHEBI:35907; CHEBI:43097; CHEBI:5434	HMDB00661
S2hglut[c]	(S)-2-Hydroxyglutarate	C5H6O5	0	Cytosol	C03196	CHEBI:11036; CHEBI:16782; CHEBI:18738; CHEBI:18739; CHEBI:32797; CHEBI:380
phe__D[c]	D-phenylalanine	C9H9NO2	0	Cytosol
4fumacac[c]	4 Fumarylacetoacetate	C8H6O6	-2	Cytosol	C01061	CHEBI:11988; CHEBI:18034; CHEBI:1830; CHEBI:20368; CHEBI:20369; CHEBI:30907	HMDB01268; HMDB01428; HMDB62563
germdin[c]	Germacradienol	C15H26O	0	Cytosol	C16143
geosmin[c]	Geosmin	C12H22O	0	Cytosol	C16286
geosmin[e]	Geosmin	C12H22O	0	Extracellular	C16286
acetone[c]	Acetone
