# Supplementary material for: Construction and application of the genome-scale metabolic model of Streptomyces radiopugnans
Source: Front Bioeng Biotechnol. 2023 Feb 17;11:1108412. doi: 10.3389/fbioe.2023.1108412 (PMC9982006; doi:10.3389/fbioe.2023.1108412)
Supplement: Supplementary file 3 [file DataSheet6.xlsx]

## Sheet: OptForce results
Number of interventions	Set number	Force Set	Type of regulation	Min Flux in Wild-type(mmol/gDW hr)	Max Flux in Wild-type (mmol/gDW hr)	Min Flux in Mutant (mmol/gDW hr)	Max Flux in Mutant (mmol/gDW hr)	Achieved flux (mmol/gDW hr)	Objective function (mmol/gDW hr)	Minimum guaranteed for target (mmol/gDW hr)	Maximum guaranteed for target (mmol/gDW hr)	Maximum growth rate (1/hr)
3	1	{R_rxn03909, R_rxn05465, R1PK}	{upregulation,knockout, knockout}	{0, 0.12468, 0}	{0.0494, 0.13158, 1.2185}	{6.3, 0, 0}	{6.3, 0, 6.98}	{6.301, 0, 0}	2.1003	2.1003	2.1003	0
3	2	{R_rxn01213, R_rxn01466, R_rxn05364}	{upregulation,upregulation, knockout}	{0, 0, 0}	{0.016467, 0.016467, 0}	{2.1, 2.1, 0}	{2.1, 2.1, 0}	{2.1, 2.1, 0}	2.1	2.1	2.1	0.0058
3	3	{R_rxn01466, R_rxn05465, R_rxn00001}	{upregulation,downregulation, knockout}	{0, 0.12468, 0}	{0.016467, 0.13158, 5.0265}	{2.1, 0, 0}	{2.1, 0, 17.492}	{2.1, 0, 0}	2.1	2.1	2.1	0
3	4	{R_rxn03909, R_rxn01256, R_rxn08352}	{upregulation,knockout, knockout}	{0, 0.021263, 0}	{0.0494, 0.089592, 0.0494}	{6.3, 0, 0}	{6.3, 0.27553, 6.3}	{6.3037, 0, 0}	2.1012	2.1012	2.1012	0
3	5	{R_rxn03909, R_rxn03667, R_rxn05433}	{upregulation,knockout, knockout}	{0, 0, 0}	{0.0494, 0, 0}	{6.3, 0, 0}	{6.3, 0, 0}	{6.3, 0, 0}	2.1	2.1	2.1	0.0058
3	6	{R09487, R_rxn00737, R_rxn00165}	{upregulation,downregulation, knockout}	{0, 0, 0}	{0.016467, 0.26634, 0.48741}	{2.1, 0, 0}	{2.1, 1.396, 4.015}	{2.1002, 0, 0}	2.1002	2.1002	2.1002	0.0057
3	7	{R_rxn05293, R_rxn08352, R_rxn02475}	{upregulation,knockout, knockout}	{0, 0, 0.0016887}	{0.0494, 0.0494, 0.0016887}	{6.3, 0, 0}	{6.3, 6.3, 0}	{6.3, 0, 0}	2.1	2.1	2.1	0
3	8	{R_rxn03909, R_rxn05322, R_rxn04113}	{upregulation,downregulation, knockout}	{0, 0, 0}	{0.0494, 0.018863, 0.0494}	{6.3, 0, 0}	{6.3, 0, 6.3}	{6.3, 0, 0}	2.1	2.1	2.1	0.0058
3	9	{R_rxn03909, R_rxn08978, R_rxn03901}	{upregulation,knockout, knockout}	{0, 0, 0}	{0.0494, 52.3554, 0}	{6.3, 0, 0}	{6.3, 40.2, 0}	{6.3, 0, 0}	2.1	2.1	2.1	0.0058
3	10	{R07647, R_rxn00165, EX_pi}	{upregulation,knockout, knockout}	{0, 0, 1.217}	{0.016467, 0.48741, 11.2879}	{2.1, 0, -34.984}	{2.1, 4.015, 0.10603}	{2.1, 0, 0}	2.1	2.1	2.1	0.0058
3	11	{R_rxn01213, R09487, R_rxn04996}	{upregulation,upregulation, knockout}	{0, 0, 0}	{0.016467, 0.016467, 0.0494}	{2.1, 2.1, 0}	{2.1, 2.1, 6.3}	{2.1, 2.1, 0}	2.1	2.1	2.1	0.0058
3	12	{R_rxn03909, R_rxn00258, R_rxn02345}	{upregulation,knockout, knockout}	{0, -0.61209, 0}	{0.0494, -0.12468, 0}	{6.3, -7.2575, 0}	{6.3, 0, 0}	{6.3, 0, 0}	2.1	2.1	2.1	0
3	13	{R_rxn03909, R_rxn05465, R_rxn08352}	{upregulation,downregulation, knockout}	{0, 0.12468, 0}	{0.0494, 0.13158, 0.0494}	{6.3, 0, 0}	{6.3, 0, 6.3}	{6.3, 0, 0}	2.1	2.1	2.1	0
3	14	{R_rxn01213, R_rxn05465, TR_xylt}	{upregulation,downregulation, knockout}	{0, 0.12468, -0.068973}	{0.016467, 0.13158, 0}	{2.1, 0, -0.39509}	{2.1, 0, 0}	{2.1, 0, 0}	2.1	2.1	2.1	0
3	15	{R_rxn03909, R_rxn08312, R_rxn00187}	{upregulation,downregulation, knockout}	{0, 0.0050649, 3.8211}	{0.0494, 0.0050649, 4.4923}	{6.3, 0, 0}	{6.3, 0, 3.49}	{6.3, 0, 0}	2.1	2.1	2.1	0
3	16	{R_rxn00269, R_rxn03909, R_rxn06377}	{upregulation,upregulation, knockout}	{0, 0, 0}	{0.81235, 0.0494, 7.1494}	{3.5655, 6.3, 0}	{7.12, 6.3, 11.415}	{4.2, 6.3, 0}	2.1	2.1	2.1	0.0054
3	17	{R_rxn03958, Rxn0863, R_rxn01286}	{downregulation,downregulation, knockout}	{-0.0494, 0, -985.7477}	{0, 0.018863, -2.9787}	{-6.3, 0, -988.045}	{-6.3, 0, 0}	{-6.3, 0, 0}	2.1	2.1	2.1	0
3	18	{R01366, R_rxn00973, R_rxn00363}	{upregulation,downregulation, knockout}	{0, 2.5816, 3.3904}	{0.016467, 3.9556, 4.8985}	{2.1, -2.2943, 0}	{2.1, 0.63455, 4.015}	{2.1, 0, 0}	2.1	2.1	2.1	0.0054
3	19	{R_rxn03909, R_rxn05465, R_rxn08978}	{upregulation,downregulation, knockout}	{0, 0.12468, 0}	{0.0494, 0.13158, 52.3554}	{6.3, 0, 0}	{6.3, 0, 40.2}	{6.3, 0, 0}	2.1	2.1	2.1	0
3	20	{R_rxn03909, R00397, R08648}	{upregulation,knockout, knockout}	{0, 0, 0.025548}	{0.0494, 0.40618, 0.084988}	{6.3, 0, 0}	{6.3, 6.4511, 0.35795}	{6.3011, 0, 0}	2.1004	2.1004	2.1004	0

## Sheet: Functional annotation of target
Gene	Protein	Function	Functional module	Type of regulation
dxs	1-deoxy-D-xylulose-5-phosphate synthase	h[c] + pyr[c] + g3p[c] -> co2[c] + dxyl5p[c]	precursor accumulation	upregulation
	Geranylgeranyl diphosphate synthase	ipdp[c] + dmpp[c] -> ppi[c] + h[c] + grdp[c]	geosmin biosynthesis	upregulation
hepS	Heptaprenyl diphosphate synthase	ipdp[c] + grdp[c] -> ppi[c] + h[c] + frdp[c]	geosmin biosynthesis	upregulation
geoA	Geosmin synthase	frdp[c] + h2o[c] -> ppi[c] + germdin[c]	geosmin biosynthesis	upregulation
geoA	Geosmin synthase	germdin[c] + h2o[c] -> geosmin[c] + acetone[c]	geosmin biosynthesis	upregulation
adc	Acetoacetate decarboxylase	acetone[c] + co2[c] <=> acac[c]	geosmin biosynthesis	upregulation
ispG	4-hydroxy-3-methylbut-2-en-1-yl diphosphate synthase (flavodoxin)	h[c] + nadh[c] + 2mecdp[c] -> h2o[c] + nad[c] + h2mb4p[c]	precursor accumulation	upregulation
	Glycine oxidase	h2o[c] + gly[c] + o2[c] -> nh4[c] + h2o2[c] + glx[c]	precursor accumulation	upregulation
dxr	1-deoxy-D-xylulose 5-phosphate reductoisomerase	nadp[c] + 2me4p[c] <=> h[c] + nadph[c] + dxyl5p[c]	energy supplement	downregulation
fabD	[acyl-carrier-protein] S-malonyltransferase	h[c] + ACP[c] + malcoa[c] <=> coa[c] + malACP[c]	by-product elimination	downregulation
	Threonine ammonia-lyase	thr__L[c] -> nh4[c] + 2obut[c]	by-product elimination	downregulation
	Enoyl-[acyl-carrier-protein] reductase [NADH]	2 h[c] + nadh[c] + but2eACP[c] -> nad[c] + butACP[c]	by-product elimination	downregulation
	Phosphatidate cytidylyltransferase	ctp[c] + pa181[c] <=> ppi[c] + h[c] + cdpdodec11eg[c]	by-product elimination	downregulation
acnA	Aconitate hydratase A	cit[c] <=> icit[c]	by-product elimination	downregulation
	Chorismate mutase	chor[c] -> pphn[c]	by-product elimination	knockout
	Cobalt-precorrin 5A hydrolase	h2o[c] + 2h6oc23die[c] <=> h[c] + ppa[c] + op4en[c]	by-product elimination	knockout
ispH	4-hydroxy-3-methylbut-2-enyl diphosphate reductase	h[c] + nadh[c] + h2mb4p[c] -> h2o[c] + nad[c] + dmpp[c]	by-product elimination	knockout
nuo	NADH-quinone oxidoreductase	h[c] + nadph[c] + mqn8[c] -> nadp[c] + mql8[c]	energy supplement	knockout
sdaA	L-serine dehydratase	ser__L[c] -> pyr[c] + nh4[c]	by-product elimination	knockout
pyrB	Aspartate carbamoyltransferase	pyr[c] + malcoa[c] <=> oaa[c] + accoa[c]	by-product elimination	knockout
panD	Aspartate 1-decarboxylase	asp__L[c] -> ala__L[c] + co2[c]	by-product elimination	knockout
	GIY-YIG catalytic domain-containing protein	h[c] + nadph[c] + 6m3oxoACP[c] <=> nadp[c] + 6m3hoctACP[c]	by-product elimination	knockout
RibD	Riboflavin biosynthesis protein	h[c] + h2o[c] + 25drapp[c] -> nh4[c] + 5apru[c]	by-product elimination	knockout
uppP	Undecaprenyl-diphosphatase	h2o[c] + bacdip[c] -> 2 h[c] + pi[c] + udcpp[c]	by-product elimination	knockout
	3-hydroxyacyl-CoA dehydrogenase	3hbcoa__S[c] <=> 3hbcoa__R[c]	by-product elimination	knockout
	Glutamine synthetase	atp[c] + glu__L[c] + nh4[c] -> h[c] + adp[c] + pi[c] + gln__L[c]	by-product elimination	knockout
gcvP	Glycine dehydrogenase (decarboxylating)	h[c] + gly[c] + lpro[c] -> co2[c] + alpro[c]	by-product elimination	knockout
	Aldehyde dehydrogenase (NAD+)	h2o[c] + nad[c] + glyald[c] <=> 2 h[c] + nadh[c] + glyc__R[c]	by-product elimination	knockout
	5'-nucleotidase	h2o[c] + cmp[c] -> pi[c] + cytd[c]	by-product elimination	knockout
	Acetolactate synthase	pyr[c] + 2obut[c] <=> 2ahbut[c] + co2[c]	by-product elimination	knockout
