# Supplementary material for: Construction and application of the genome-scale metabolic model of Streptomyces radiopugnans
Source: Front Bioeng Biotechnol. 2023 Feb 17;11:1108412. doi: 10.3389/fbioe.2023.1108412 (PMC9982006; doi:10.3389/fbioe.2023.1108412)
Supplement: Supplementary file 6 [file DataSheet5.xlsx]

## Sheet: single gene
SEP67588.1	0.13088
SEQ17018.1	0.13088
SEQ34654.1	0.13088
SEQ44560.1	0.13088
SEQ46573.1	0.13088
SEQ99680.1	0.13088
SEP70912.1	0.121275
SEQ18356.1	0	A0A1H9DY57
SEQ70556.1	0.13088
SEQ92150.1	0.124645
SEP70848.1	0.105354
SEP70805.1	0.13088
SEQ02053.1	0.13088
SEP70828.1	0	A0A1H9A4C3
SEP56448.1	0.13088
SEP59192.1	0.13088
SEQ24743.1	0.13088
SEQ37422.1	0.13088
SEQ88269.1	0.13088
SEQ57539.1	0.11446
SEP69858.1	0.13088
SEQ70610.1	0.13088
SEQ03880.1	0.13088
SEQ31576.1	0.13088
SEQ81732.1	0.13088
SEP70957.1	0.13088
SEP70933.1	0.13088
SEP89059.1	0.13088
SEP98983.1	0.13088
SEP58389.1	0.128944
SEP57390.1	0.13088
SEP90975.1	0.13088
SEP71002.1	0.13088
SEP82732.1	0.13088
SEP82747.1	0.13088
SEQ72155.1	0.13054
SEP70984.1	0.13088
SEP84056.1	0.13088
SEQ34375.1	0.13088
SEP83951.1	0.13088
SEQ67497.1	0.13088
SEP61873.1	0.13088
SEP66589.1	0.13088
SEP97808.1	0.13088
SEP57028.1	0.13088
SEP59811.1	0	A0A1H8Z656
SEQ28202.1	0.13088
SEQ46654.1	0.127281
SEQ33905.1	0.127281
SEQ65996.1	0.130754
SEQ66013.1	0.130754
SEQ66674.1	0.13088
SEQ66702.1	0.13088
SEQ66719.1	0.13088
SEQ66732.1	0.13088
SEQ61182.1	0.13088
SEQ61204.1	0.13088
SEQ66204.1	0.130148
SEQ56841.1	0	A0A1H9H3B4
SEP67272.1	0	A0A1H8ZS71
SEQ92775.1	0.13088
SEQ92527.1	0.13088
SEQ66086.1	0.13088
SEQ92687.1	0.13088
SEQ92704.1	0.13088
SEQ92723.1	0.13088
SEQ92790.1	0.13088
SEQ40935.1	0.13088
SEQ58197.1	0.13088
SEQ58217.1	0.13088
SEQ92575.1	0.13088
SEQ16915.1	0.13088
SEQ66103.1	0	A0A1H9HUT0
SEP90425.1	0	A0A1H9BNF2
SEP69355.1	0	A0A1H8ZYD6
SEP90447.1	0	A0A1H9BNT0
SEP69209.1	0	A0A1H8ZXQ0
SEP69261.1	0	A0A1H8ZYD2
SEP69139.1	0.13088
SEQ57875.1	0	A0A1H9H6C0
SEP69117.1	0	A0A1H8ZXZ2
SEQ00302.1	0	A0A1H9CGL3
SEP82198.1	0.13088
SEQ63353.1	0.13088
SEP69098.1	0	A0A1H8ZZC4
SEQ67826.1	0.13088
SEQ57962.1	0.13088
SEQ58015.1	0.13088
SEQ06147.1	0.13088
SEQ63402.1	0	A0A1H9HME4
SEP97835.1	0.13088
SEP97850.1	0.13088
SEP98107.1	0.13088
SEP98122.1	0.13088
SER03147.1	0.13088
SEP55895.1	0.13088
SEQ16710.1	0.13088
SEP72112.1	0.13088
SEQ74988.1	0.13088
SEQ90623.1	0.13088
SEQ86996.1	0	A0A1H9JJI5
SEP68541.1	0.13088
SEP59517.1	0.13088
SEP67480.1	0.13088
SEP85808.1	0.13088
SEP85984.1	0.13088
SEP86570.1	0.13088
SEP97409.1	0.13088
SEQ02845.1	0.13088
SEQ84732.1	0.13088
SEP73306.1	0.13088
SEP58731.1	0	A0A1H8Z318
SEP87387.1	0.13088
SEQ71198.1	0.13088
SEQ77671.1	0.13088
SEQ17803.1	0.13088
SEP65404.1	0.13088
SEP65476.1	0.13088
SEQ11094.1	0.13088
SEQ15743.1	0.13088
SEP83845.1	0.13088
SEQ43872.1	0.13088
SEQ46395.1	0.13088
SEP61265.1	0.13088
SEQ05558.1	0.13088
SEQ02570.1	0.13088
SEQ87390.1	0.13088
SEP61209.1	0.13088
SEP61243.1	0	A0A1H8ZA79
SEQ47378.1	0.13088
SEQ85685.1	0.13088
SER00579.1	0.13088
SER00595.1	0.13088
SEQ50766.1	0.13088
SEQ91160.1	0.13088
SEQ85749.1	0	A0A1H9JG49
SEQ67551.1	0.13088
SEQ44049.1	0	A0A1H9G1Y2
SEP58237.1	0.13088
SEP58318.1	0.13088
SEP64475.1	0.13088
SEP66658.1	0.13088
SEP69793.1	0.13088
SEP86434.1	0.13088
SEQ52524.1	0.13088
SEQ24426.1	0.13088
SEP71858.1	0.13088
SEQ45231.1	0.13088
SEQ45254.1	0.13088
SEP91122.1	0	A0A1H9BQ94
SEQ79541.1	0	A0A1H9IXL7
SEQ89541.1	0.13088
SEQ58320.1	0.13088
SEP59003.1	0	A0A1H8Z3S1
SEP82999.1	0.13088
SEQ38804.1	0.13088
SEP58695.1	0.0898194
SEQ77855.1	0.13085
SEQ24272.1	0.126453
SEQ56731.1	0.13088
SEQ16227.1	0.13088
SEP56751.1	0.13088
SEP60755.1	0.13088
SEQ94668.1	0.13088
SEQ81802.1	0.130792
SEP82774.1	0.13088
SEP83907.1	0.13088
SEQ05307.1	0.13088
SEQ46271.1	0.13088
SEQ06179.1	0.0898194
SEQ61446.1	0.13088
SEQ06523.1	0	A0A1H9D131
SEP63198.1	0.13088
SEP63427.1	0.13088
SEQ32013.1	0.13088
SEQ69780.1	0.13088
SER01068.1	0	A0A1H9KPQ7
SEQ74514.1	0	A0A1H9IIU9
SEP82961.1	0.13088
SEQ15100.1	0.13088
SEQ38844.1	0.13088
SEQ06940.1	0	A0A1H9D0D8
SEP71681.1	0.13088
SEQ98791.1	0	A0A1H9KI30
SEQ98752.1	0	A0A1H9KI11
SEQ98776.1	0	A0A1H9KI06
SEP90499.1	0	A0A1H9BNN8
SEP97715.1	0.13088
SEP66930.1	0	A0A1H8ZR40
SEQ70078.1	0.13088
SEP61144.1	0.13088
SEP72425.1	0.13088
SEQ06027.1	0.13088
SEP72671.1	0.13088
SEQ22666.1	0.13088
SEP91205.1	0	A0A1H9BQN7
SEP68093.1	0.13088
SEP95862.1	0.13088
SEQ71651.1	0.13088
SEP68118.1	0.13088
SER04274.1	0.13088
SEQ51426.1	0.13088
SEQ51444.1	0.13088
SEQ67016.1	0.13088
SEQ31526.1	0.13088
SEP55593.1	0.13088
SEP55737.1	0.13088
SEP55746.1	0.13088
SEP55755.1	0.13088
SEP69501.1	0.13088
SEP69518.1	0.13088
SEQ49792.1	0.13088
SEQ19576.1	0.13088
SEQ70044.1	0.13088
SEQ02551.1	0	A0A1H9CN93
SEQ92202.1	0.13088
SEQ28228.1	0.13088
SEQ95192.1	0.13088
SEQ05430.1	0.13088
SEQ98972.1	0.13088
SEQ46992.1	0.13088
SEP83868.1	0.13088
SEP86005.1	0.13088
SEQ46376.1	0.13088
SEQ57819.1	0.13088
SEQ71004.1	0.13088
SEQ94408.1	0.13088
SEP57961.1	0.13088
SEQ91009.1	0.13088
SEP57099.1	0.13088
SEQ14351.1	0.13088
SER01984.1	0.13088
SEQ66927.1	0.13088
SEQ70450.1	0.13088
SEQ70752.1	0.13088
SEQ78624.1	0.13088
SEQ78646.1	0.13088
SEQ78658.1	0.13088
SEQ77419.1	0.13088
SEQ86979.1	0.130867
SEP70505.1	0.13088
SEP88799.1	0.13088
SEQ01019.1	0.13088
SEQ34889.1	0.13088
SEQ25719.1	0.13088
SEQ67629.1	0.13088
SEQ79383.1	0	A0A1H9IXQ4
SEQ19781.1	0.13088
SEQ45221.1	0.13088
SEQ66234.1	0.13088
SEQ80850.1	0.13088
SEQ35284.1	0.13088
SEQ57995.1	0.13088
SEQ79108.1	0.13088
SEQ80874.1	0.13088
SEP60328.1	0.13088
SEP60348.1	0.13088
SEP60368.1	0.13088
SEQ57669.1	0.13088
SEQ90158.1	0.13088
SEQ90391.1	0.13088
SEQ93642.1	0.13088
SEQ94369.1	0.13088
SEP90558.1	0	A0A1H9BQ72
SEP72632.1	0.13088
SEP57446.1	0.13088
SEQ23098.1	0.13088
SEQ49755.1	0.13088
SEQ70599.1	0.13088
SEQ32340.1	0.13088
SEQ44024.1	0	A0A1H9G1N2
SEQ44162.1	0.13088
SEQ46750.1	0.13088
SEQ87387.1	0.13088
SEP70244.1	0	A0A1H9A0S8
SEP57866.1	0.13088
SEQ60823.1	0.0136572
SEQ47122.1	0.13088
SEQ81921.1	0.13088
SEQ03008.1	0	A0A1H9CQW9
SEQ49772.1	0.13088
SEP68479.1	0.13088
SEQ52505.1	0	A0A1H9GQY1
SEQ79402.1	0	A0A1H9IXZ6
SEQ12816.1	0.13088
SEQ56859.1	0	A0A1H9H3H8
SEP72557.1	0.13088
SEQ37157.1	0.13088
SEQ65469.1	0.13088
SEP84216.1	0.13088
SEQ70052.1	0.13088
SEQ25691.1	0.13088
SEQ56611.1	0.13088
SEQ78018.1	0	A0A1H9IU32
SEQ86617.1	0.13088
SEQ87705.1	0.13088
SEP60062.1	0.13088
SEQ66165.1	0.106347
SEQ45109.1	0.13088
SEQ75271.1	0.13088
SEQ04881.1	0.13088
SEQ78477.1	0.13088
SEP64438.1	0.13088
SEP85135.1	0.13088
SEQ12726.1	0.13088
SEQ92134.1	0.13088
SEQ06134.1	0.0898194
SEP85957.1	0.13088
SEQ53536.1	0.13088
SEQ65341.1	0.13088
SER02308.1	0.13088
SEP69939.1	0.13088
SEQ24610.1	0.13088
SEQ61375.1	0.13088
SEQ55384.1	0.13088
SEQ67463.1	0.13088
SEQ67477.1	0.13088
SEQ87730.1	0.13088
SEQ86702.1	0	A0A1H9JIK4
SEP69375.1	0	A0A1H8ZYF9
SEP88996.1	0.13088
SEQ05543.1	0.13088
SEQ58347.1	0.13088
SEQ68340.1	0.13088
SEQ73527.1	0.13088
SEQ88390.1	0.13088
SEP87888.1	0.13088
SEQ70571.1	0.13088
SEP68027.1	0.13088
SEP81815.1	0.13088
SEQ44257.1	0.13088
SEQ73964.1	0	A0A1H9IHA7
SEQ46926.1	0.13088
SEQ58847.1	0.13088
SEQ57974.1	0.13088
SEP55834.1	0.13088
SEQ37333.1	0.13088
SEQ14032.1	0.130754
SEQ00647.1	0	A0A1H9CHZ9
SEP80048.1	0	A0A1H9AVT4
SEP69833.1	0.13088
SEQ44687.1	0.13088
SEQ16388.1	0.13088
SEQ63529.1	0.13088
SEP72808.1	0.13088
SEP83318.1	0.13088
SEQ62160.1	0.13088
SEQ70289.1	0.13088
SEQ67790.1	0.13088
SEP55907.1	0.13088
SEP89657.1	0.13088
SEQ31725.1	0.13088
SEQ88426.1	0.13088
SEQ01815.1	0.13088
SEP56545.1	0.13088
SEP60203.1	0.13088
SEP84463.1	0.13088
SEQ37081.1	0.13088
SEQ74914.1	0.13088
SER02553.1	0.13088
SEQ79556.1	0.13088
SEQ56676.1	0.13088
SEP83227.1	0.13088
SEQ40148.1	0.13088
SEQ49594.1	0.13088
SEQ56600.1	0.13088
SEQ73344.1	0.13088
SEP99950.1	0.13088
SEQ68044.1	0.13088
SEP55706.1	0.13088
SEQ46684.1	0.13088
SEQ75567.1	0	A0A1H9IM14
SEP83274.1	0.13088
SEP88591.1	0.13088
SEQ78180.1	0.13088
SEQ78211.1	0.13088
SEP64789.1	0.13088
SEP65235.1	0.13088
SEP66160.1	0.13088
SEP99508.1	0.13088
SEQ05690.1	0.13088
SEQ67728.1	0.13088
SEQ91171.1	0.13088
SEQ94622.1	0.13088
SEQ98982.1	0.13088
SER00347.1	0.13088
SER03423.1	0.13088
SEQ45195.1	0	A0A1H9G4T9
SEQ73715.1	0	A0A1H9IH70
SEQ40126.1	0.13088
SEP63585.1	0.13088
SEP72327.1	0.13088
SEP57404.1	0.13088
SEP72287.1	0.13088
SEQ79458.1	0.13088
SEP66731.1	0.13088
SEP71970.1	0.13088
SEQ98944.1	0	A0A1H9KIF0
SEQ55499.1	0.13088
SEQ66227.1	0.13088
SEP91166.1	0	A0A1H9BQE3
SEQ16689.1	0.13088
SEQ47292.1	0.13088
SEQ68311.1	0	A0A1H9I127
SEP87018.1	0.13088
SEQ37615.1	0.13088
SEQ38888.1	0.13088
SEQ72221.1	0.13088
SEP90467.1	0	A0A1H9BNV1
SEQ94688.1	0.13088
SEQ10958.1	0.13088
SEQ68264.1	0.13088
SEQ86966.1	0	A0A1H9JJG1
SEQ55521.1	0	A0A1H9GZL2
SEQ79350.1	0	A0A1H9IXP2
SEP91226.1	0	A0A1H9BQK1
SEQ73895.1	NaN	A0A1H9IHP4
SEP64730.1	0	A0A1H8ZK39
SEQ93423.1	0.13088
SEQ31523.1	0.13088
SEQ98871.1	0.130847
SEQ58888.1	0.13088
SER02051.1	0.13088
SER04296.1	0.13088
SEQ24969.1	0.13088
SEP72607.1	0.13088
SEP82165.1	0.13088
SEP82208.1	0.13088
SEQ13810.1	0.13088
SEQ45091.1	0.130861
SEP72444.1	0.13088
SEQ78239.1	0.13088
SEP81369.1	0.13088
SEQ17847.1	0.13088
SEQ74812.1	0.13088
SEP64607.1	0.13088
SEP59128.1	0.13088
SEP79871.1	0.13088
SEP91073.1	0.13088
SEP67052.1	0.13088
SEP67067.1	0.13088
SEP67101.1	0.13088
SEP67175.1	0.13088
SEP88171.1	0.13088
SER02906.1	0.13088
SER02928.1	0.13088
SER01085.1	0.13088
SEQ71023.1	0.130861
SEQ73616.1	0.13088
SEQ68406.1	0.13088
SEP83022.1	0.13088
SEP97885.1	0.13088
SEQ71605.1	0.13088
SEQ75892.1	0.13088
SEP83095.1	0.13088
SEQ56225.1	0.13088
SEQ92412.1	0.13088
SEP91020.1	0.13088
SEQ25827.1	0.13088
SEQ79365.1	0	A0A1H9IY96
SEP88756.1	0.13088
SEQ17113.1	0.13088
SEQ51555.1	0.13088
SEQ55167.1	0.13088
SEQ66559.1	0.13088
SEQ89523.1	0.13088
SEQ90959.1	0.13088
SEQ66258.1	0.13088
SEQ66276.1	0.13088
SEQ66290.1	0.13088
SEQ67040.1	0.13088
SEQ46708.1	0.13088
SEQ55941.1	0.13088
SEP89292.1	0.13088
SEQ74019.1	0.13088
SEQ06205.1	0.13088
SEP56204.1	0.13088
SEQ52866.1	0.13088
SEQ87312.1	0.13088
SEQ73400.1	0.13088
SEQ73415.1	0.13088
SEQ98928.1	0	A0A1H9KIL2
SEQ80820.1	0.13088
SEQ06536.1	0	A0A1H9CZ70
SEQ45129.1	0.13088
SEQ68375.1	0.13088
SEQ86788.1	0	A0A1H9JJ69
SEQ32891.1	0.13088
SEQ32909.1	0.13088
SEQ32931.1	0.13088
SEP60095.1	0.13088
SEP79883.1	0.13088
SEP79915.1	0.13088
SEP89418.1	0.13088
SEP56735.1	0.13088
SEQ07025.1	0	A0A1H9D0N5
SEP73411.1	0.13088
SEQ03978.1	0.13088
SEQ49670.1	0.13088
SEQ16543.1	0.13088
SEQ26301.1	0.13088
SEQ77988.1	0.13088
SEQ25665.1	0.13088
SEQ25784.1	0.13088
SEQ63723.1	0.13088
SEQ97488.1	0.13088
SEQ24943.1	0.13088
SEQ71316.1	0.0744992
SEQ71334.1	0.0744992
SEQ71351.1	0.0744992
SEQ71368.1	0.0744992
SEQ71385.1	0.0744992
SEQ71453.1	0.0744992
SEQ35269.1	0.13088
SEP87190.1	0.13088
SEP99860.1	0.13088
SEQ38623.1	0.13088
SEQ16719.1	0.13088
SEP82278.1	0	A0A1H9B227
SEQ13748.1	0.13088
SEQ67770.1	0.13088
SEQ78712.1	0.13088
SEQ67194.1	0.13088
SEQ78272.1	0.13088
SEP90538.1	0	A0A1H9BQ53
SEQ63567.1	0.13088
SEQ63589.1	0.13088
SEQ52968.1	0.13088
SEQ90689.1	0.13088
SEQ17827.1	0.13088
SEP95841.1	0.13088
SEQ31745.1	0.13088
SEQ88414.1	0.13088
SEP59640.1	0.13088
SEQ86837.1	0.13088
SEQ78257.1	0.13088
SEQ97495.1	0.13088
SEQ06561.1	0.13088
SEP91252.1	0.13088
SEQ29746.1	0.13088
SEQ55102.1	0.13088
SEQ79589.1	0.13088
SEQ49728.1	0.13088
SEQ71612.1	0	A0A1H9IAN8
SEQ92019.1	0.13088
SEP61037.1	0.13088
SEQ71637.1	0	A0A1H9IAN7
SEQ51522.1	0	A0A1H9GN15
SEP56760.1	0.13088
SEP56776.1	0.13088
SEQ28494.1	0.106359
SEP66675.1	0.13088
SEP67026.1	0.13088
SEP68000.1	0.13088
SEP71983.1	0.13088
SEQ32547.1	0.13088
SEQ69797.1	0.13088
SEQ46228.1	0.13088
SEQ45169.1	0	A0A1H9G4X4
SEP72764.1	0.13088
SEQ39673.1	0.13088
SEQ11969.1	0.13088
SEQ67179.1	0.13088
SEP90785.1	0.13088
SEQ44192.1	0.13088
SEP87906.1	0.13088
SEQ90641.1	0.13088
SEQ17620.1	0.13088
SEQ38998.1	0.13088
SEQ34227.1	0.13088
SEP55686.1	0.13088
SEQ64017.1	0.13088
SEQ74459.1	0.13088
SEP70088.1	0.13088
SEQ19254.1	0.13088
SEQ19314.1	0.13088
SEQ19319.1	0.13088
SEP98590.1	0.13088
SEQ35394.1	0.13088
SEQ78457.1	0.13088
SEQ11312.1	0.13088
SEP55527.1	0.13088
SEP97469.1	0.13088
SEQ58782.1	0.13088
SEQ67528.1	0.13088
SEQ79420.1	0	A0A1H9IXW0
SEQ19351.1	0.13088
SEP99404.1	0.13088
SEQ34284.1	0.13088
SEQ44437.1	0.0898194
SEQ43152.1	0.13088
SEP86607.1	0.13088
SEP90934.1	0.13088
SEQ53395.1	0.13088
SEP90806.1	0.13088
SEQ73493.1	0.13088
SEP67804.1	0.13088
SEQ95182.1	0.13088
SEQ49988.1	0.13088
SEP79825.1	0.13088
SEP87495.1	0.13088
SEQ76717.1	0.13088
SEQ88461.1	0.13088
SER04165.1	0.13088
SER04256.1	0.13088
SEQ46481.1	0.13088
SEP67216.1	0.13088
SEQ00333.1	0.13088
SEQ00345.1	0.13088
SEQ23195.1	0.13088
SEQ23218.1	0.13088
SEP56314.1	0.13088
SEQ12863.1	0.13088
SEQ98723.1	0.13088
SEQ98812.1	0.13088
SEP71807.1	0.13088
SEP90093.1	0.13088
SEP90213.1	0.13088
SEQ56575.1	0.13088
SEQ70020.1	0.13088
SEQ81103.1	0	A0A1H9J2P7
SEQ74727.1	0.13088
SEP88885.1	0.13088
SEQ34115.1	0	A0A1H9F8F9
SEQ52843.1	0	A0A1H9GS41
SEP66702.1	0.13088
SEQ34056.1	0.13088
SEQ92073.1	0.13088
SEQ34825.1	0.13088
SEP56857.1	0.13088
SEP66995.1	0.13088
SEP79840.1	0.13088
SEP66622.1	0.13088
SEQ73597.1	0.13088
SEQ88044.1	0.13088
SEP85829.1	0.13088
SEP58364.1	0.13088
SEQ91128.1	0.13088
SEP59037.1	0	A0A1H8Z456
SEP69698.1	0.13088
SEP69721.1	0.13088
SEQ90739.1	0.13088
SEQ55853.1	0.13088
SEP82459.1	0.13088
SEQ45897.1	0.13088
SEQ25855.1	0.13088
SEQ51536.1	0.13088
SEQ67286.1	0.13088
SEP56092.1	0.13088
SEP99471.1	0.13088
SEQ03577.1	0.13088
SEQ18269.1	0.13088
SEQ50421.1	0.13088
SEQ38053.1	0.13088
SEQ38078.1	0.13088
SEP64369.1	0.13088
SEP71390.1	0.13088
SEP99233.1	0.13088
SEQ32598.1	0.13088
SEQ34748.1	0.13088
SEQ66579.1	0	A0A1H9HW45
SEQ77834.1	0.13088
SEQ06512.1	0	A0A1H9CZ36
SEQ37263.1	0.13088
SEQ37292.1	0.13088
SEP69444.1	0	A0A1H8ZYH4
SEQ41212.1	0	A0A1H9FTE7
SEQ82105.1	0.13088
SEQ05187.1	0.13088
SEQ84561.1	0.13088
SEQ92189.1	0.13088
SEQ40613.1	0.13088
SEQ04369.1	0.13088
SEQ74629.1	0.13088
SEQ74648.1	0.13088
SEQ74672.1	0.13088
SEQ27067.1	0.13088
SEQ46890.1	0	A0A1H9GA15
SEP56967.1	0.13088
SEQ28137.1	0.10527
SEQ45070.1	0.13088
SEP99269.1	0.13088
SEQ39089.1	0.13088
SEQ39123.1	0.13088
SEQ85488.1	0.13088
SEQ62055.1	0.13088
SEQ45324.1	0.13088
SEQ81904.1	0.13088
SEQ50133.1	0.13088
SEQ50197.1	0.13088
SEP67854.1	0.13088
SEQ16754.1	0.13088
SEQ38739.1	0.13088
SEQ73555.1	0.13088
SEP73436.1	0.13088
SEQ06981.1	0.13088
SEQ39809.1	0.13088
SEQ75315.1	0.13088
SEP83063.1	0.13088
SEP96993.1	0.13088
SEP68494.1	0.13088
SEQ78920.1	0.13088
SEQ78941.1	0.13088
SEP68451.1	0.13088
SEP59530.1	0.13088
SEQ45674.1	0.13088
SEP61689.1	0.13088
SEQ18950.1	0.13088
SEQ65396.1	0.13088
SEQ32634.1	0.124306
SEQ86805.1	0.13088
SEQ06487.1	0.13088
SEP68829.1	0.0898194
SEP60531.1	0.13088
SEP95416.1	0.13088
SEQ06092.1	0.13088
SEQ79524.1	0.13088
SEQ26341.1	0.13088
SEP87251.1	0.13088
SEQ64068.1	0.13088
SEQ80683.1	0.13088
SEQ75968.1	0	A0A1H9IN20
SEQ79087.1	0.13088
SEQ34244.1	0.13088
SEQ40369.1	0.13088
SEQ62938.1	0.13088
SEQ98556.1	0.13088
SEQ71827.1	0.130877
SEQ25376.1	0.13088
SEQ56040.1	0.13088
SEP87534.1	0.13088
SEP67976.1	0.13088
SEQ67902.1	0.13088
SEQ74755.1	0.13088
SEP65343.1	0.13088
SEP65364.1	0.13088
SEP60980.1	0.13088
SEQ74950.1	0.13088
SEQ90561.1	0.13088
SEQ99704.1	0.13088
SEQ49531.1	0.13088
SEQ52975.1	0.13088
SEQ50296.1	0.13088
SEQ70499.1	0.13088
SEQ15772.1	0.13088
SEP90955.1	0.13088
SEP71713.1	0.13088
SEP62989.1	0.13088
SEQ62081.1	0.13088
SEQ50751.1	0.13088
SEQ93545.1	0.13088
AGE81786.1	0.13088
SEQ15092.1	0.13088
SEQ35250.1	0.13088
SEQ61785.1	0.13088
SEQ61806.1	0.13088
SEP84018.1	0.13088
SEP84038.1	0.13088
SEP84443.1	0.13088
SEP87920.1	0.13088
SEP87934.1	0.13088
SEQ61733.1	0.13088
SEQ69876.1	0.13088
SEQ14518.1	0.13088
SEQ26685.1	0.13088
SEQ26746.1	0.13088
SEQ56566.1	0.13088

## Sheet: essential genes
SEQ18356.1	A0A1H9DY57	DEG10270355
SEP70828.1	A0A1H9A4C3	DEG10270262
SEP59811.1	A0A1H8Z656	DEG10270649
SEQ56841.1	A0A1H9H3B4	DEG10590184
SEP67272.1	A0A1H8ZS71	DEG10590142
SEQ66103.1	A0A1H9HUT0	DEG10270172
SEP90425.1	A0A1H9BNF2	DEG10270370
SEP69355.1	A0A1H8ZYD6	DEG10270304
SEP90447.1	A0A1H9BNT0	DEG10100318
SEP69209.1	A0A1H8ZXQ0	DEG10250325
SEP69261.1	A0A1H8ZYD2	DEG10250326
SEQ57875.1	A0A1H9H6C0	DEG10570115
SEP69117.1	A0A1H8ZXZ2	DEG10270302
SEQ00302.1	A0A1H9CGL3	DEG10410524
SEP69098.1	A0A1H8ZZC4	DEG10270301
SEQ63402.1	A0A1H9HME4	DEG10250635
SEQ86996.1	A0A1H9JJI5	DEG10250361
SEP58731.1	A0A1H8Z318	DEG10030162
SEP61243.1	A0A1H8ZA79	DEG10650040
SEQ85749.1	A0A1H9JG49	DEG10200253
SEQ44049.1	A0A1H9G1Y2	DEG10520246
SEP91122.1	A0A1H9BQ94	DEG10270252
SEQ79541.1	A0A1H9IXL7	DEG10270250
SEP59003.1	A0A1H8Z3S1	DEG10590156
SEQ06523.1	A0A1H9D131	DEG10270299
SER01068.1	A0A1H9KPQ7	DEG10270493
SEQ74514.1	A0A1H9IIU9	DEG10270517
SEQ06940.1	A0A1H9D0D8	DEG10400165
SEQ98791.1	A0A1H9KI30	DEG10270541
SEQ98752.1	A0A1H9KI11	DEG10270542
SEQ98776.1	A0A1H9KI06	DEG10100484
SEP90499.1	A0A1H9BNN8	DEG10270257
SEP66930.1	A0A1H8ZR40	DEG10200361
SEP91205.1	A0A1H9BQN7	DEG10570216
SEQ02551.1	A0A1H9CN93	DEG10270648
SEQ79383.1	A0A1H9IXQ4	DEG10100411
SEP90558.1	A0A1H9BQ72	DEG10190049
SEQ44024.1	A0A1H9G1N2	DEG10410242
SEP70244.1	A0A1H9A0S8	DEG10270314
SEQ03008.1	A0A1H9CQW9
SEQ52505.1	A0A1H9GQY1	DEG10650006
SEQ79402.1	A0A1H9IXZ6	DEG10590096
SEQ56859.1	A0A1H9H3H8	DEG10270188
SEQ78018.1	A0A1H9IU32	DEG10590123
SEQ86702.1	A0A1H9JIK4	DEG10590125
SEP69375.1	A0A1H8ZYF9	DEG10270305
SEQ73964.1	A0A1H9IHA7
SEQ00647.1	A0A1H9CHZ9	DEG10250755
SEP80048.1	A0A1H9AVT4	DEG10130269
SEQ75567.1	A0A1H9IM14	DEG10590079
SEQ45195.1	A0A1H9G4T9	DEG10270433
SEQ73715.1	A0A1H9IH70	DEG10650230
SEQ98944.1	A0A1H9KIF0	DEG10270395
SEP91166.1	A0A1H9BQE3	DEG10250261
SEQ68311.1	A0A1H9I127	DEG10270058
SEP90467.1	A0A1H9BNV1	DEG10100230
SEQ86966.1	A0A1H9JJG1	DEG10400482
SEQ55521.1	A0A1H9GZL2	DEG10660130
SEQ79350.1	A0A1H9IXP2	DEG10100413
SEP91226.1	A0A1H9BQK1	DEG10590132
SEQ73895.1	A0A1H9IHP4	DEG10470499
SEP64730.1	A0A1H8ZK39	DEG10130350
SEQ79365.1	A0A1H9IY96	DEG10590094
SEQ98928.1	A0A1H9KIL2	DEG10270538
SEQ06536.1	A0A1H9CZ70	DEG10270300
SEQ86788.1	A0A1H9JJ69	DEG10270325
SEQ07025.1	A0A1H9D0N5	DEG10470260
SEP82278.1	A0A1H9B227	DEG10410484
SEP90538.1	A0A1H9BQ53	DEG10590102
SEQ71612.1	A0A1H9IAN8	DEG10270228
SEQ71637.1	A0A1H9IAN7	DEG10590172
SEQ51522.1	A0A1H9GN15	DEG10270087
SEQ45169.1	A0A1H9G4X4	DEG10270432
SEQ79420.1	A0A1H9IXW0	DEG10250497
SEQ81103.1	A0A1H9J2P7	DEG10250698
SEQ34115.1	A0A1H9F8F9	DEG10470059
SEQ52843.1	A0A1H9GS41	DEG10590044
SEP59037.1	A0A1H8Z456	DEG10580349
SEQ66579.1	A0A1H9HW45	DEG10020011
SEQ06512.1	A0A1H9CZ36	DEG10510431
SEP69444.1	A0A1H8ZYH4	DEG10270306
SEQ41212.1	A0A1H9FTE7	DEG10590225
SEQ46890.1	A0A1H9GA15	DEG10100284
SEQ75968.1	A0A1H9IN20	DEG10400267

## Sheet: blast results
A0A1H9H3H8	DEG10270188	54.584	469	206	2	1	465	20	485	1.93e-170	488
A0A1H9H3H8	DEG10250191	54.584	469	206	2	1	465	20	485	1.93e-170	488
A0A1H9H3H8	DEG10100155	54.584	469	206	2	1	465	20	485	1.93e-170	488
A0A1H9H3H8	DEG10010012	42.63	441	246	3	1	441	17	450	1.69e-128	379
A0A1H9H3H8	DEG10420249	41.928	446	251	3	1	446	16	453	7.72e-125	370
A0A1H9H3H8	DEG10370054	42.889	443	246	3	1	443	16	451	8.15e-123	365
A0A1H9H3H8	DEG10380052	41.761	443	251	3	1	443	16	451	2.53e-121	361
A0A1H9H3H8	DEG10210149	41.704	446	247	3	1	443	16	451	9.29e-121	360
A0A1H9H3H8	DEG10070055	41.084	443	254	3	1	443	16	451	1.08e-120	360
A0A1H9H3H8	DEG10510539	44.072	447	236	5	1	446	16	449	1.62e-120	359
A0A1H9BNN8	DEG10270257	59.952	417	150	4	36	446	4	409	4.91e-168	478
A0A1H9BNN8	DEG10250270	59.952	417	150	4	36	446	4	409	4.91e-168	478
A0A1H9BNN8	DEG10100229	59.952	417	150	4	36	446	4	409	4.91e-168	478
A0A1H9BNN8	DEG10590103	59.712	417	151	4	36	446	4	409	2.07e-167	477
A0A1H9BNN8	DEG10400361	53.041	411	181	3	34	442	7	407	1.14e-145	427
A0A1H9BNN8	DEG10230131	50.852	411	190	3	34	444	4	402	4.44e-142	412
A0A1H9BNN8	DEG10220129	49.878	409	194	3	34	442	4	401	4.23e-139	404
A0A1H9BNN8	DEG10520437	41.587	416	217	10	37	445	7	403	4.39e-100	304
A0A1H9BNN8	DEG10120019	41.827	416	216	10	37	445	7	403	6.77e-100	304
A0A1H9BNN8	DEG10460210	42.5	400	202	8	22	419	5	378	2.7e-88	273
A0A1H8ZVF9	DEG10250412	51.663	511	220	11	50	545	23	521	1.97e-119	363
A0A1H8ZVF9	DEG10590137	51.136	528	232	12	50	563	5	520	1.03e-117	358
A0A1H8ZVF9	DEG10010102	40.825	485	256	8	78	552	21	484	1.14e-114	349
A0A1H8ZVF9	DEG10400378	45.38	487	248	9	78	558	23	497	4.29e-103	320
A0A1H8ZVF9	DEG10570214	41.942	484	257	11	84	552	33	507	1.48e-94	298
A0A1H8ZVF9	DEG10290369	39.3	486	279	7	77	555	16	492	1.82e-90	286
A0A1H8ZVF9	DEG10340064	37.185	476	280	7	78	550	20	479	8.93e-89	282
A0A1H8ZVF9	DEG10510372	40.166	483	275	6	76	558	13	481	9.05e-89	282
A0A1H8ZVF9	DEG10360228	40.166	483	275	6	76	558	13	481	9.05e-89	282
A0A1H8ZVF9	DEG10150255	40.166	483	275	6	76	558	13	481	1.51e-88	281
A0A1H8YV04	DEG10220090	43.158	190	103	3	3	192	2	186	1.06e-40	136
A0A1H8YV04	DEG10020106	38.421	190	111	2	3	192	2	185	1.75e-39	133
A0A1H9JZD2	DEG10250285	33.557	149	95	2	185	333	171	315	4.92e-09	57.4
A0A1H9JZD2	DEG10100244	33.557	149	95	2	185	333	171	315	4.92e-09	57.4
A0A1H9BQ94	DEG10270252	62.162	407	140	6	8	403	10	413	4.31e-152	436
A0A1H9BQ94	DEG10250263	62.162	407	140	6	8	403	10	413	4.31e-152	436
A0A1H9BQ94	DEG10100225	62.162	407	140	6	8	403	10	413	4.31e-152	436
A0A1H9BQ94	DEG10670024	40.648	401	222	7	8	404	8	396	1.02e-90	278
A0A1H9BQ94	DEG10030025	40.648	401	222	7	8	404	8	396	1.02e-90	278
A0A1H9BQ94	DEG10200463	45.6	375	198	4	8	380	19	389	1.87e-87	270
A0A1H9BQ94	DEG10240060	43.411	387	207	7	8	392	10	386	1.75e-86	268
A0A1H9BQ94	DEG10350058	43.669	387	206	6	8	392	10	386	1.89e-86	268
A0A1H9BQ94	DEG10280533	46.736	383	193	6	7	381	4	383	2.51e-86	267
A0A1H9BQ94	DEG10400073	40.594	404	225	9	8	402	11	408	2.75e-85	265
A0A1H9IJ76	DEG10290284	40.503	358	191	7	21	368	7	352	6.81e-74	233
A0A1H9IJ76	DEG10550240	39.714	350	186	7	20	365	15	343	7.24e-73	230
A0A1H9IJ76	DEG10570107	42.342	333	183	6	36	364	21	348	3.13e-72	229
A0A1H9H3B4	DEG10590184	62.305	321	120	1	6	325	6	326	1.01e-142	405
A0A1H9H3B4	DEG10270187	62.305	321	120	1	6	325	6	326	2.29e-142	404
A0A1H9H3B4	DEG10250190	62.305	321	120	1	6	325	6	326	2.29e-142	404
A0A1H9H3B4	DEG10100154	62.305	321	120	1	6	325	6	326	2.29e-142	404
A0A1H9H3B4	DEG10010013	47.937	315	159	3	8	321	6	316	3.78e-108	317
A0A1H9H3B4	DEG10400532	46.965	313	161	4	11	321	21	330	1.34e-94	283
A0A1H9H3B4	DEG10410511	45.484	310	166	2	14	322	10	317	3.03e-92	276
A0A1H9H3B4	DEG10370006	46.203	316	161	2	12	322	6	317	2.05e-91	275
A0A1H9H3B4	DEG10380006	46.203	316	161	2	12	322	6	317	4.58e-91	273
A0A1H9H3B4	DEG10210006	44.937	316	165	2	12	322	6	317	7.8e-91	273
A0A1H9I7M8	DEG10010211	40.663	332	171	3	2	332	3	309	5.52e-77	238
A0A1H9I7M8	DEG10050344	39.157	332	171	6	2	329	4	308	8.39e-76	235
A0A1H9I7M8	DEG10210089	42.767	318	159	4	2	319	3	297	1.05e-75	235
A0A1H9I7M8	DEG10070151	41.562	320	160	3	2	319	3	297	2.95e-71	224
A0A1H9I7M8	DEG10420165	40.252	318	167	2	2	319	3	297	4.36e-68	216
A0A1H9I7M8	DEG10380154	40.752	319	165	3	2	319	3	298	7.23e-68	215
A0A1H9I7M8	DEG10370140	40.752	319	165	3	2	319	3	298	1.29e-67	215
A0A1H9I7M8	DEG10540017	38.871	319	171	3	2	319	3	298	1.84e-65	209
A0A1H9I7M8	DEG10640111	36.562	320	177	3	2	319	3	298	5.76e-63	202
A0A1H9I7M8	DEG10630111	36.562	320	177	3	2	319	3	298	5.76e-63	202
A0A1H9B4W1	DEG10260087	36.213	301	190	2	2	301	6	305	1.7e-44	153
A0A1H9B4W1	DEG10530138	37.248	298	185	2	2	298	8	304	3.4e-33	123
A0A1H9B4W1	DEG10200119	36.482	307	183	5	1	301	1	301	7.23e-30	114
A0A1H9B4W1	DEG10180515	27.778	252	164	6	37	286	24	259	9.65e-13	66.2
A0A1H9B4W1	DEG10560589	25.517	290	174	9	36	298	39	313	6.11e-12	64.7
A0A1H9B4W1	DEG10570420	30.686	277	164	11	29	286	27	294	3.22e-11	62.4
A0A1H9B4W1	DEG10400605	30.224	268	158	11	36	286	67	322	4.54e-10	59.3
A0A1H9B4W1	DEG10280029	27.758	281	166	8	36	295	59	323	6.93e-09	55.5
A0A1H9B4W1	DEG10520238	21.333	300	192	8	36	297	55	348	2.2e-08	54.3
A0A1H9B4W1	DEG10480206	24.638	276	192	6	9	277	24	290	6.59e-07	49.7
A0A1H9JKQ8	DEG10250719	69.971	343	99	3	1	340	3	344	2.87e-161	454
A0A1H9JKQ8	DEG10100582	69.971	343	99	3	1	340	3	344	2.87e-161	454
A0A1H9JKQ8	DEG10460063	48.256	344	152	7	3	337	5	331	6.2e-100	298
A0A1H9JKQ8	DEG10410062	46.356	343	162	6	2	337	4	331	4.51e-97	290
A0A1H9JKQ8	DEG10400462	49.415	342	152	5	2	337	15	341	4.87e-96	288
A0A1H9JKQ8	DEG10450264	45.349	344	166	5	1	337	3	331	1.17e-93	282
A0A1H9JKQ8	DEG10470330	43.188	345	175	6	1	335	7	340	3.03e-89	271
A0A1H9JKQ8	DEG10230221	43.314	344	173	5	1	337	1	329	1.9e-84	258
A0A1H9JKQ8	DEG10220113	42.075	347	179	5	1	340	1	332	5.17e-84	257
A0A1H9JKQ8	DEG10010139	42.075	347	176	6	1	335	5	338	6.18e-84	257
A0A1H9CHU2	DEG10270673	59.806	413	157	5	1	411	14	419	5.42e-150	431
A0A1H9CHU2	DEG10250754	59.806	413	157	5	1	411	14	419	5.42e-150	431
A0A1H9CHU2	DEG10100605	59.806	413	157	5	1	411	14	419	5.42e-150	431
A0A1H9CHU2	DEG10590224	59.903	414	156	5	1	410	14	421	4e-147	424
A0A1H9CHU2	DEG10010006	43.133	415	227	5	1	409	14	425	3.21e-113	337
A0A1H9CHU2	DEG10070134	41.912	408	229	4	7	409	20	424	9e-108	323
A0A1H9CHU2	DEG10540080	41.809	409	230	4	8	411	21	426	9.48e-105	315
A0A1H9CHU2	DEG10210174	41.422	408	231	4	7	409	20	424	1.8e-104	315
A0A1H9CHU2	DEG10400119	41.814	397	218	5	15	401	27	420	7.42e-102	308
A0A1H9CHU2	DEG10380193	40.92	413	234	5	3	409	16	424	2.3e-101	307
A0A1H9JJ69	DEG10270325	71.743	545	147	3	3	542	9	551	0	798
A0A1H9JJ69	DEG10250358	71.743	545	147	3	3	542	9	551	0	798
A0A1H9JJ69	DEG10100294	71.743	545	147	3	3	542	9	551	0	798
A0A1H9JJ69	DEG10590126	71.607	560	151	4	3	557	9	565	0	788
A0A1H9JJ69	DEG10010258	56.611	537	224	5	3	538	2	530	0	646
A0A1H9JJ69	DEG10650131	55.351	542	232	6	3	542	2	535	0	629
A0A1H9JJ69	DEG10640131	55.351	542	232	6	3	542	2	535	0	629
A0A1H9JJ69	DEG10630131	55.351	542	232	6	3	542	2	535	0	629
A0A1H9JJ69	DEG10620131	55.351	542	232	6	3	542	2	535	0	629
A0A1H9JJ69	DEG10610131	55.166	542	233	6	3	542	2	535	0	627
A0A1H9KI30	DEG10270541	67.791	326	105	0	4	329	1	326	4.96e-164	459
A0A1H9KI30	DEG10250588	67.791	326	105	0	4	329	1	326	4.96e-164	459
A0A1H9KI30	DEG10100483	67.791	326	105	0	4	329	1	326	4.96e-164	459
A0A1H9KI30	DEG10400396	63.077	325	120	0	4	328	1	325	4.51e-152	429
A0A1H9KI30	DEG10410250	58.896	326	133	1	4	328	3	328	1.23e-143	408
A0A1H9KI30	DEG10200308	59.509	326	131	1	4	328	3	328	2.15e-143	407
A0A1H9KI30	DEG10510426	57.846	325	137	0	4	328	3	327	2.75e-141	402
A0A1H9KI30	DEG10280099	57.362	326	138	1	4	328	3	328	4.13e-138	394
A0A1H9KI30	DEG10130393	55.828	326	144	0	3	328	2	327	8.88e-137	391
A0A1H9KI30	DEG10570418	55.828	326	144	0	3	328	2	327	1.45e-132	380
A0A1H9CY92	DEG10250704	58.842	639	249	4	15	647	9	639	0	725
A0A1H9CY92	DEG10100569	58.842	639	249	4	15	647	9	639	0	725
A0A1H9CY92	DEG10200390	51.786	616	274	6	7	619	3	598	0	624
A0A1H9CY92	DEG10470010	51.438	626	287	5	3	623	1	614	0	609
A0A1H9CY92	DEG10410199	55.725	524	228	2	119	640	104	625	0	599
A0A1H9CY92	DEG10400074	51.49	604	270	8	16	610	13	602	0	598
A0A1H9CY92	DEG10020038	52.482	564	262	3	53	610	41	604	0	595
A0A1H9CY92	DEG10480215	48.445	611	297	5	11	618	6	601	0	590
A0A1H9CY92	DEG10190184	48.445	611	297	5	11	618	6	601	0	590
A0A1H9CY92	DEG10560797	48.445	611	297	5	11	618	6	601	0	590
A0A1H9CZI9	DEG10200268	41.445	263	144	4	1	261	2	256	1.03e-62	197
A0A1H9CZI9	DEG10460237	41.379	261	145	4	1	261	2	254	1.81e-62	196
A0A1H9CZI9	DEG10230303	26.18	233	144	5	1	230	1	208	3.02e-15	72.4
A0A1H9CZI9	DEG10400453	28.302	212	126	5	3	210	4	193	8.28e-15	71.2
A0A1H9CZI9	DEG10390185	35.227	176	97	8	96	262	77	244	1.09e-14	70.9
A0A1H9CZI9	DEG10220316	35.227	176	97	8	96	262	77	244	1.09e-14	70.9
A0A1H9CZI9	DEG10340150	23.616	271	171	6	1	264	1	242	8.49e-13	65.9
A0A1H9CZI9	DEG10240021	28.042	189	117	5	84	257	71	255	1.28e-11	62.4
A0A1H9CZI9	DEG10550690	30.319	188	114	5	61	240	388	566	3.04e-11	62.4
A0A1H9CZI9	DEG10660082	32.576	132	70	4	97	216	88	212	1.28e-10	59.7
A0A1H9C2M9	DEG10440061	34.932	146	88	4	55	200	36	174	3.9e-20	83.2
A0A1H9C2M9	DEG10510224	33.562	146	90	4	55	200	46	184	7.99e-19	80.1
A0A1H9C2M9	DEG10570403	30	190	112	6	24	200	3	184	9.65e-19	79.7
A0A1H9C2M9	DEG10660247	29.843	191	112	6	24	200	3	185	9.1e-18	77
A0A1H9C2M9	DEG10530347	29.843	191	112	6	24	200	3	185	9.1e-18	77
A0A1H9C2M9	DEG10350065	29.319	191	113	6	24	200	3	185	2.01e-17	76.3
A0A1H9C2M9	DEG10240071	29.319	191	113	6	24	200	3	185	2.03e-17	76.3
A0A1H9C2M9	DEG10550170	29.474	190	113	7	24	200	3	184	3.75e-17	75.5
A0A1H9C2M9	DEG10400477	29.839	124	80	5	73	196	68	184	3.42e-07	48.1
A0A1H9IW52	DEG10100419	44.776	201	106	2	2	202	4	199	2.11e-47	155
A0A1H9I7R9	DEG10220242	44.11	399	217	3	5	400	2	397	4.65e-116	343
A0A1H9I7R9	DEG10180359	48.744	398	193	7	1	393	1	392	5.84e-114	338
A0A1H9I7R9	DEG10030589	43.735	407	212	8	1	400	1	397	1.43e-104	314
A0A1H9I7R9	DEG10640267	42.132	394	214	5	6	393	5	390	4.34e-103	310
A0A1H9I7R9	DEG10630243	42.132	394	214	5	6	393	5	390	4.34e-103	310
A0A1H9I7R9	DEG10620259	42.132	394	214	5	6	393	5	390	4.34e-103	310
A0A1H9I7R9	DEG10610255	42.132	394	214	5	6	393	5	390	4.34e-103	310
A0A1H9I7R9	DEG10020202	41.878	394	215	5	6	393	5	390	4.63e-103	310
A0A1H9I7R9	DEG10580030	43.257	393	214	5	4	393	2	388	8.82e-103	309
A0A1H9I7R9	DEG10680264	36.896	393	234	6	1	392	1	380	2.76e-88	272
A0A1H9IN21	DEG10270499	66.26	246	81	1	4	249	1	244	8.98e-116	330
A0A1H9IN21	DEG10250539	66.26	246	81	1	4	249	1	244	8.98e-116	330
A0A1H9IN21	DEG10070080	44.141	256	128	3	4	247	3	255	6.23e-62	194
A0A1H9IN21	DEG10010156	40	265	136	4	4	248	6	267	7.54e-61	192
A0A1H9IN21	DEG10400538	40.511	274	128	6	4	247	5	273	1.98e-60	191
A0A1H9IN21	DEG10320008	29.249	253	144	6	2	227	4	248	1.16e-23	95.9
A0A1H9IN21	DEG10240136	29.368	269	140	6	1	235	1	253	1.59e-23	95.1
A0A1H9IN21	DEG10330006	29.249	253	144	6	2	227	4	248	1.75e-23	95.1
A0A1H9IN21	DEG10160006	29.249	253	144	6	2	227	4	248	1.75e-23	95.1
A0A1H9IN21	DEG10570201	29.119	261	153	5	4	239	1	254	1.15e-21	90.1
A0A1H9ITW6	DEG10100281	57.584	389	157	4	3	383	16	404	5.68e-126	368
A0A1H9ITW6	DEG10400475	39.851	404	219	8	3	383	12	414	6.89e-65	211
A0A1H9ITW6	DEG10130108	35.18	361	218	4	39	383	46	406	3.25e-63	207
A0A1H9ITW6	DEG10410129	38.325	394	224	4	8	383	21	413	8.85e-62	203
A0A1H9ITW6	DEG10570118	36.104	385	228	6	16	383	26	409	1.41e-60	200
A0A1H9ITW6	DEG10280272	38.333	360	206	5	39	383	49	407	1.32e-57	192
A0A1H9ITW6	DEG10200374	35.751	386	229	5	16	383	97	481	6.37e-56	190
A0A1H8YU94	DEG10010252	36.259	433	254	5	8	439	4	415	4.25e-78	248
A0A1H8YU94	DEG10130110	36.322	435	255	5	6	439	2	415	2.22e-75	241
A0A1H8YU94	DEG10430112	36.782	435	253	6	6	439	2	415	5.94e-75	239
A0A1H8YU94	DEG10020231	35.172	435	262	4	6	439	2	417	2.36e-73	236
A0A1H8YU94	DEG10200328	36.782	435	255	5	6	438	2	418	7.88e-73	234
A0A1H8YU94	DEG10600364	37.529	437	246	9	6	439	2	414	8.25e-73	234
A0A1H8YU94	DEG10170295	34.943	435	263	4	6	439	2	417	2.44e-72	233
A0A1H8YU94	DEG10280119	36.446	439	256	6	6	439	2	422	1.7e-71	231
A0A1H8YU94	DEG10460282	36.156	437	256	7	6	438	2	419	1.39e-70	229
A0A1H8YU94	DEG10480219	35.632	435	257	6	6	439	2	414	5.05e-69	224
A0A1H9H5F8	DEG10590183	72.941	425	113	2	1	424	1	424	0	592
A0A1H9H5F8	DEG10270189	73.176	425	112	2	1	424	1	424	0	588
A0A1H9H5F8	DEG10250192	73.176	425	112	2	1	424	1	424	0	588
A0A1H9H5F8	DEG10100156	73.176	425	112	2	1	424	1	424	0	588
A0A1H9H5F8	DEG10400173	65.45	411	141	1	7	417	12	421	0	548
A0A1H9H5F8	DEG10010237	62.824	425	154	2	1	421	1	425	0	543
A0A1H9H5F8	DEG10550254	63.357	423	153	1	1	421	1	423	0	535
A0A1H9H5F8	DEG10540024	58.701	431	172	2	1	425	1	431	0	521
A0A1H9H5F8	DEG10410316	62.295	427	159	1	1	425	1	427	0	520
A0A1H9H5F8	DEG10570393	59.485	427	171	1	1	425	1	427	0	520
A0A1H9K1E2	DEG10270147	72.63	749	199	4	3	745	2	750	0	1101
A0A1H9K1E2	DEG10250153	72.63	749	199	4	3	745	2	750	0	1101
A0A1H9K1E2	DEG10100130	72.63	749	199	4	3	745	2	750	0	1101
A0A1H9K1E2	DEG10590192	71.049	753	212	4	2	748	12	764	0	1087
A0A1H9K1E2	DEG10500318	42.142	719	393	8	27	740	14	714	0	593
A0A1H9K1E2	DEG10280460	44.218	735	381	9	20	749	13	723	0	593
A0A1H9K1E2	DEG10410224	43.741	727	397	6	20	745	14	729	0	569
A0A1H9K1E2	DEG10510266	26.848	771	446	30	22	690	178	932	2.99e-36	146
A0A1H9K1E2	DEG10440114	26.002	823	476	34	22	739	96	890	3.22e-35	143
A0A1H9K1E2	DEG10130320	25.763	819	484	33	22	739	174	969	5.76e-33	136
A0A1H9BEU5	DEG10470254	33.105	438	278	4	24	458	19	444	9.7e-75	241
A0A1H9BEU5	DEG10350163	37.981	416	245	7	23	435	2	407	1.58e-73	237
A0A1H9BEU5	DEG10470087	33.488	430	259	10	31	455	13	420	1.43e-62	208
A0A1H9BEU5	DEG10560499	31.991	422	267	10	44	459	2	409	1e-51	179
A0A1H9BEU5	DEG10050144	31.45	407	242	10	28	417	21	407	2.61e-37	141
A0A1H9BEU5	DEG10470504	26.829	328	197	11	87	396	70	372	6.94e-14	72.8
A0A1H9BEU5	DEG10470499	24.465	327	191	10	87	401	61	343	9.93e-10	59.7
A0A1H9KRZ8	DEG10470173	26.724	232	155	6	39	266	11	231	3.17e-14	69.7
A0A1H9KRZ8	DEG10470172	26.724	232	155	6	39	266	11	231	3.17e-14	69.7
A0A1H9KRZ8	DEG10230056	24.878	205	134	7	38	238	6	194	5.89e-13	66.6
A0A1H9KRZ8	DEG10600182	27.919	197	131	5	31	226	1	187	4.01e-12	63.9
A0A1H9KRZ8	DEG10120252	25	192	135	5	32	219	35	221	1.01e-10	60.5
A0A1H9KRZ8	DEG10210181	26	200	141	6	31	230	1	193	2.03e-10	58.9
A0A1H9KRZ8	DEG10480095	27.041	196	134	5	31	226	1	187	2.5e-10	58.5
A0A1H9KRZ8	DEG10190089	27.041	196	134	5	31	226	1	187	2.5e-10	58.5
A0A1H9KRZ8	DEG10180180	27.041	196	134	5	31	226	1	187	2.5e-10	58.5
A0A1H9KRZ8	DEG10560279	27.041	196	134	5	31	226	1	187	2.75e-10	58.5
A0A1H9K5K6	DEG10270044	67.086	477	150	2	5	474	3	479	0	586
A0A1H9K5K6	DEG10250039	67.086	477	150	2	5	474	3	479	0	586
A0A1H8ZTZ1	DEG10050243	35.238	210	117	4	16	223	5	197	2.44e-37	129
A0A1H8ZTZ1	DEG10580066	34.234	222	129	5	14	234	2	207	4.68e-33	118
A0A1H8ZTZ1	DEG10380177	34.091	220	128	4	16	234	4	207	7.17e-33	118
A0A1H8ZTZ1	DEG10420078	31.364	220	134	4	16	234	4	207	9.19e-32	115
A0A1H8ZTZ1	DEG10470265	31.39	223	141	4	14	234	381	593	1.83e-29	114
A0A1H8ZTZ1	DEG10400471	31.897	232	139	7	18	236	10	235	4.32e-21	87.8
A0A1H8ZTZ1	DEG10560345	26.291	213	142	3	18	229	6	204	4.87e-21	87
A0A1H8ZTZ1	DEG10560613	23.697	211	145	3	19	229	4	198	9.69e-21	85.9
A0A1H8ZTZ1	DEG10440010	29.146	199	124	3	38	234	6	189	1.05e-20	85.5
A0A1H8ZTZ1	DEG10470153	27.869	122	82	2	17	137	4	120	3.91e-16	71.6
A0A1H9CUK7	DEG10030034	38.679	106	62	2	3	107	5	108	5.09e-14	62.8
A0A1H9JAV1	DEG10400314	36.667	120	75	1	1	119	345	464	2.11e-17	75.9
A0A1H9JAV1	DEG10140153	27.642	123	76	1	1	110	333	455	4.66e-15	69.3
A0A1H9JAV1	DEG10390012	28.07	114	81	1	1	113	330	443	8.28e-12	59.7
A0A1H9JAV1	DEG10220030	28.07	114	81	1	1	113	330	443	8.28e-12	59.7
A0A1H9JAV1	DEG10200313	36.885	122	72	2	1	117	367	488	2.02e-08	50.1
A0A1H9JAV1	DEG10460298	38.261	115	62	4	1	110	349	459	2.37e-08	50.1
A0A1H9F7T3	DEG10270158	33.495	206	131	3	8	207	10	215	1.02e-22	98.2
A0A1H9F7T3	DEG10640186	26.289	194	120	6	3	195	5	176	4.84e-09	56.2
A0A1H9F7T3	DEG10630186	26.289	194	120	6	3	195	5	176	4.84e-09	56.2
A0A1H9F7T3	DEG10620186	26.289	194	120	6	3	195	5	176	4.84e-09	56.2
A0A1H9F7T3	DEG10610186	26.289	194	120	6	3	195	5	176	4.84e-09	56.2
A0A1H9F7T3	DEG10170073	26.289	194	120	6	3	195	5	176	4.84e-09	56.2
A0A1H9F7T3	DEG10650186	26.289	194	120	6	3	195	5	176	4.97e-09	56.2
A0A1H9DYD2	DEG10380227	31.148	305	195	8	1	297	2	299	1.72e-42	147
A0A1H9DYD2	DEG10400676	28.421	190	121	6	1	182	16	198	8.72e-09	55.1
A0A1H9DYD2	DEG10410480	31.073	177	112	5	1	171	13	185	1.37e-07	51.6
A0A1H9JFP0	DEG10130077	35.922	103	61	1	1	103	1	98	6.83e-12	59.7
A0A1H9JFP0	DEG10660368	41.892	74	40	1	6	79	20	90	6.52e-11	57
A0A1H9JFP0	DEG10580127	34.615	78	47	1	10	83	10	87	4.06e-10	54.7
A0A1H9JFP0	DEG10560384	35.294	85	51	1	7	87	9	93	1.86e-09	52.8
A0A1H9JFP0	DEG10420213	35.897	78	50	0	1	78	1	78	5.26e-09	51.6
A0A1H9JFP0	DEG10560219	31.765	85	57	1	6	90	6	89	8.09e-09	50.8
A0A1H9JFP0	DEG10400496	35.632	87	49	1	5	84	10	96	1.46e-07	47.4
A0A1H9JFP0	DEG10470416	30.38	79	55	0	7	85	7	85	4.11e-07	46.2
A0A1H9JFP0	DEG10530104	37.681	69	43	0	4	72	5	73	7.9e-07	45.4
A0A1H9JFP0	DEG10130303	33.333	72	48	0	1	72	7	78	9.91e-07	45.1
A0A1H8YZ97	DEG10470225	25.575	348	232	9	53	397	36	359	2.57e-22	97.1
A0A1H8YZ97	DEG10650294	27.128	188	100	8	205	392	132	282	3.9e-08	53.9
A0A1H8YZ97	DEG10550011	27.542	236	119	10	162	389	93	284	5.54e-07	50.4
A0A1H9JFS4	DEG10250446	40.385	52	31	0	22	73	22	73	8.29e-09	47.8
A0A1H9JFS4	DEG10100359	40.385	52	31	0	22	73	22	73	8.29e-09	47.8
A0A1H9JFS4	DEG10220369	30.435	69	48	0	14	82	10	78	7.19e-07	42
A0A1H9I1C4	DEG10560698	33.632	223	147	1	21	242	33	255	6.71e-38	132
A0A1H9I1C4	DEG10260071	31.754	211	126	3	14	215	21	222	3.85e-24	96.7
A0A1H9I1C4	DEG10130220	24.691	243	160	6	15	237	26	265	5.41e-08	52
A0A1H8ZUU5	DEG10590008	23.881	134	100	1	16	149	15	146	2.38e-11	57.4
A0A1H8ZUU5	DEG10250027	26.95	141	97	2	11	149	25	161	4.02e-10	54.3
A0A1H9B2P7	DEG10280070	29.375	160	102	4	39	192	53	207	8.29e-12	62
A0A1H9H5A5	DEG10570333	34.474	380	218	6	9	374	32	394	1.4e-56	189
A0A1H9H5A5	DEG10250618	30.667	375	245	5	6	378	37	398	2.79e-50	173
A0A1H9H5A5	DEG10270413	27.249	378	242	8	11	380	133	485	6.91e-34	130
A0A1H9H5A5	DEG10100365	27.249	378	242	8	11	380	133	485	6.91e-34	130
A0A1H9H5A5	DEG10270056	30.857	175	113	4	181	348	231	404	1.74e-10	61.6
A0A1H9H5A5	DEG10250054	30.857	175	113	4	181	348	231	404	1.74e-10	61.6
A0A1H9JLQ0	DEG10050086	37.228	368	219	7	3	360	13	378	8.84e-62	201
A0A1H9JLQ0	DEG10020055	30.859	256	158	6	26	279	24	262	1.09e-25	105
A0A1H9JLQ0	DEG10410245	35.075	268	146	11	20	278	16	264	1.55e-25	104
A0A1H9JLQ0	DEG10350502	33.607	244	149	8	21	256	17	255	2.6e-23	99.4
A0A1H9JLQ0	DEG10560076	25.068	367	236	13	2	358	1	338	4.44e-23	97.8
A0A1H9JLQ0	DEG10110042	30.405	296	168	9	20	279	16	309	2.4e-22	96.7
A0A1H9JLQ0	DEG10450172	33.935	277	147	14	15	278	11	264	2.54e-22	95.9
A0A1H9JLQ0	DEG10180338	28.897	263	164	8	28	287	27	269	4.74e-20	89.4
A0A1H9JLQ0	DEG10570406	28.794	257	162	9	14	256	15	264	1.23e-12	67.8
A0A1H9JLQ0	DEG10350436	29.572	257	160	9	14	256	15	264	2.24e-12	67
A0A1H9CLV4	DEG10570329	26.639	244	158	4	88	311	43	285	1.28e-16	78.2
A0A1H9CLV4	DEG10570410	27.523	218	148	3	99	311	105	317	6.08e-16	76.6
A0A1H9CLV4	DEG10230130	34.444	90	58	1	224	312	26	115	5.7e-09	55.8
A0A1H9CLV4	DEG10150201	33.962	106	69	1	207	311	168	273	6.77e-09	55.5
A0A1H9CLV4	DEG10350197	36.538	104	61	2	213	311	187	290	2.33e-08	53.9
A0A1H9ECS0	DEG10030191	31.261	563	306	19	19	540	2	524	3.26e-81	264
A0A1H9ECS0	DEG10380226	34.515	536	262	21	29	524	5	491	1.08e-76	252
A0A1H9ECS0	DEG10140026	27.911	541	315	17	27	531	7	508	1.32e-69	233
A0A1H9ECS0	DEG10350239	31.481	540	283	18	27	529	40	529	1.13e-57	208
A0A1H9ECS0	DEG10140252	26.415	530	303	19	28	521	8	486	1.41e-55	195
A0A1H9ECS0	DEG10250025	31.351	555	275	21	27	532	43	540	2.01e-55	196
A0A1H9ECS0	DEG10110089	36.434	129	70	4	57	182	22	141	3.6e-13	72
A0A1H9ECS0	DEG10350242	42.857	70	39	1	57	125	22	91	6.85e-09	58.2
A0A1H9ECS0	DEG10350240	39.604	101	52	2	26	125	112	204	1.89e-08	56.6
A0A1H9ECS0	DEG10110090	36.893	103	59	2	28	129	110	207	1.84e-07	53.5
A0A1H9HTA0	DEG10420078	35.16	219	128	6	11	228	3	208	1.41e-34	122
A0A1H9HTA0	DEG10050243	35.266	207	122	4	9	215	2	196	7.63e-34	120
A0A1H9HTA0	DEG10380177	33.333	222	128	5	11	228	3	208	1.48e-33	119
A0A1H9HTA0	DEG10580066	35.023	217	127	5	13	228	5	208	3.53e-31	113
A0A1H9HTA0	DEG10440010	35.233	193	112	5	39	228	8	190	3.79e-28	104
A0A1H9HTA0	DEG10560345	27.273	220	148	5	10	228	2	210	4.96e-19	81.3
A0A1H9HTA0	DEG10560613	24.658	219	140	6	15	227	4	203	4.6e-17	75.9
A0A1H9HTA0	DEG10470265	25.604	207	145	4	13	217	384	583	6.18e-17	78.6
A0A1H9HTA0	DEG10560715	28.44	218	140	6	11	227	3	205	4.99e-13	65.1
A0A1H9HTA0	DEG10150161	31.905	210	120	6	12	215	9	201	4.96e-12	62.4
A0A1H9F584	DEG10530097	34.524	84	51	1	4	87	5	84	7.26e-09	47.8
A0A1H9CNP2	DEG10530104	31.561	301	188	7	9	302	1	290	6.8e-18	81.6
A0A1H9CNP2	DEG10400496	30.303	198	125	2	14	204	10	201	2.99e-17	80.5
A0A1H9CNP2	DEG10470467	23.79	248	182	4	10	256	1	242	8.07e-16	75.9
A0A1H9CNP2	DEG10560384	20.996	281	219	2	24	303	17	295	1.12e-14	72.8
A0A1H9CNP2	DEG10561041	33.125	160	101	3	13	172	9	162	1.53e-14	72.4
A0A1H9CNP2	DEG10560822	24.296	284	197	6	10	287	1	272	1.97e-13	68.9
A0A1H9CNP2	DEG10130280	26.21	248	173	5	9	252	1	242	2.52e-12	65.9
A0A1H9CNP2	DEG10130077	21.708	281	189	5	10	269	1	271	2.12e-11	62.8
A0A1H9CNP2	DEG10360011	32.558	172	109	3	9	180	1	165	7.02e-11	61.2
A0A1H9CNP2	DEG10290085	27.174	184	132	1	9	192	1	182	1.03e-10	60.8
A0A1H9BCJ8	DEG10150172	36.145	166	101	2	3	165	5	168	2.42e-22	87.4
A0A1H8YW82	DEG10650186	25.574	305	200	14	10	296	5	300	1.62e-10	60.5
A0A1H8YW82	DEG10640186	25.574	305	200	14	10	296	5	300	1.65e-10	60.5
A0A1H8YW82	DEG10630186	25.574	305	200	14	10	296	5	300	1.65e-10	60.5
A0A1H8YW82	DEG10620186	25.574	305	200	14	10	296	5	300	1.65e-10	60.5
A0A1H8YW82	DEG10610186	25.574	305	200	14	10	296	5	300	1.65e-10	60.5
A0A1H8YW82	DEG10170073	25.574	305	200	14	10	296	5	300	1.65e-10	60.5
A0A1H9KFW8	DEG10230056	39.568	139	76	4	4	141	5	136	2.96e-21	89
A0A1H9KFW8	DEG10560503	34.307	137	88	1	4	138	2	138	1.58e-16	75.5
A0A1H9KFW8	DEG10530082	34.896	192	106	4	3	190	7	183	4.18e-16	74.7
A0A1H9KFW8	DEG10330119	29.744	195	122	5	4	196	7	188	3.8e-15	71.6
A0A1H9KFW8	DEG10320113	29.744	195	122	5	4	196	7	188	3.8e-15	71.6
A0A1H9KFW8	DEG10160117	29.744	195	122	5	4	196	7	188	3.8e-15	71.6
A0A1H9KFW8	DEG10110073	29.744	195	122	5	4	196	7	188	3.8e-15	71.6
A0A1H9KFW8	DEG10560279	29.231	195	123	6	4	196	7	188	8.56e-15	70.9
A0A1H9KFW8	DEG10480095	28.718	195	124	5	4	196	7	188	8.91e-15	70.9
A0A1H9KFW8	DEG10190089	28.718	195	124	5	4	196	7	188	8.91e-15	70.9
A0A1H8YWE0	DEG10440058	28.571	266	169	7	185	437	199	456	1.52e-19	90.5
A0A1H8YWE0	DEG10300095	30.303	297	177	10	150	433	146	425	5.4e-17	82.4
A0A1H8YWE0	DEG10180268	26.545	275	160	8	181	434	166	419	1.18e-13	72
A0A1H8YWE0	DEG10260069	27.174	276	176	7	182	448	189	448	3.75e-13	70.5
A0A1H8YWE0	DEG10410237	28.244	262	164	8	182	422	192	450	8.3e-12	66.6
A0A1H8YWE0	DEG10550065	25.403	248	161	6	205	436	215	454	8.29e-11	63.2
A0A1H8YWE0	DEG10660119	29.259	270	173	5	181	437	162	426	1.5e-10	62.4
A0A1H8YWE0	DEG10250729	29.969	327	181	13	145	440	157	466	2.74e-09	58.5
A0A1H8YWE0	DEG10590186	28.571	252	149	7	198	429	215	455	1.21e-08	56.6
A0A1H8YWE0	DEG10300039	29.15	247	140	10	201	432	204	430	7.83e-08	53.9
A0A1H9KUZ4	DEG10070064	39.13	230	136	2	1	226	1	230	4.82e-45	150
A0A1H9KUZ4	DEG10420126	39.056	233	136	2	1	227	1	233	1.12e-41	141
A0A1H9KUZ4	DEG10460027	39.056	233	131	5	1	225	1	230	4.04e-41	139
A0A1H9KUZ4	DEG10380065	37.768	233	139	2	1	227	1	233	5.05e-40	137
A0A1H9KUZ4	DEG10370066	37.768	233	139	2	1	227	1	233	5.05e-40	137
A0A1H9KUZ4	DEG10010263	37.229	231	143	2	3	231	4	234	8.68e-40	136
A0A1H9KUZ4	DEG10210141	37.555	229	140	2	1	226	1	229	1.96e-39	135
A0A1H9KUZ4	DEG10270162	41.121	214	120	4	15	226	24	233	2.72e-39	135
A0A1H9KUZ4	DEG10250167	41.121	214	120	4	15	226	24	233	2.72e-39	135
A0A1H9KUZ4	DEG10100160	38.158	228	137	2	1	227	1	225	3.81e-39	134
A0A1H9B5B3	DEG10010253	44.88	459	202	6	31	488	6	414	2.01e-126	374
A0A1H9B5B3	DEG10020234	44.252	461	205	7	26	484	1	411	2.78e-125	370
A0A1H9B5B3	DEG10400067	45.591	465	195	7	26	485	6	417	8.88e-125	370
A0A1H9B5B3	DEG10120284	42.489	466	214	7	22	484	2	416	1.78e-121	361
A0A1H9B5B3	DEG10520341	42.489	466	214	7	22	484	2	416	6.81e-121	359
A0A1H9B5B3	DEG10270194	47.962	417	177	5	32	442	8	390	3.4e-119	355
A0A1H9B5B3	DEG10250204	47.962	417	177	5	32	442	8	390	3.4e-119	355
A0A1H9B5B3	DEG10410290	46.008	476	208	7	11	484	3	431	1.2e-118	354
A0A1H9B5B3	DEG10450105	46.491	456	199	7	32	485	15	427	5.14e-118	352
A0A1H9B5B3	DEG10350340	44.884	430	201	5	22	450	2	396	1.16e-117	351
A0A1H9I0A7	DEG10340414	26.207	145	102	2	1	145	1	140	3.25e-08	50.4
A0A1H9CMN6	DEG10110042	39.848	394	226	5	1	389	1	388	1.71e-91	280
A0A1H9CMN6	DEG10350502	35.122	410	237	5	1	389	1	402	3.53e-73	233
A0A1H9CMN6	DEG10570406	30.102	392	239	12	2	375	5	379	3.03e-39	144
A0A1H9CMN6	DEG10350436	30.597	402	225	14	2	375	5	380	5.15e-39	143
A0A1H9CMN6	DEG10560076	26.302	384	207	16	7	373	2	326	5.02e-20	89.7
A0A1H9CMN6	DEG10020055	27.354	223	137	6	38	259	37	235	1.51e-15	76.3
A0A1H9CMN6	DEG10050086	25.581	387	228	16	21	388	32	377	1.94e-13	70.5
A0A1H9CMN6	DEG10180338	26.201	229	134	7	20	244	20	217	2.51e-10	60.8
A0A1H9IIW8	DEG10270518	62.703	185	69	0	1	185	1	185	3.12e-83	243
A0A1H9IIW8	DEG10250559	62.703	185	69	0	1	185	1	185	3.12e-83	243
A0A1H9IIW8	DEG10100457	62.703	185	69	0	1	185	1	185	3.12e-83	243
A0A1H9IIW8	DEG10010131	47.568	185	97	0	1	185	1	185	1.22e-63	193
A0A1H9IIW8	DEG10420243	45.405	185	101	0	1	185	1	185	3.68e-55	172
A0A1H9IIW8	DEG10660195	45.455	176	96	0	10	185	11	186	5.1e-55	172
A0A1H9IIW8	DEG10530399	45.455	176	96	0	10	185	11	186	5.1e-55	172
A0A1H9IIW8	DEG10240237	44.318	176	98	0	10	185	11	186	1.29e-54	171
A0A1H9IIW8	DEG10600271	44.565	184	102	0	1	184	1	184	1.4e-53	168
A0A1H9IIW8	DEG10550594	43.243	185	105	0	1	185	1	185	2.24e-53	167
A0A1H9A1H3	DEG10270310	61.864	472	176	2	2	473	3	470	0	571
A0A1H9A1H3	DEG10250333	61.864	472	176	2	2	473	3	470	0	571
A0A1H9A1H3	DEG10100271	61.864	472	176	2	2	473	3	470	0	571
A0A1H9A1H3	DEG10400023	46.482	469	245	2	2	468	8	472	5.4e-141	417
A0A1H9A1H3	DEG10470411	44.792	480	253	4	1	473	1	475	7.33e-139	411
A0A1H9A1H3	DEG10640130	43.958	480	257	4	1	473	1	475	4.19e-138	409
A0A1H9A1H3	DEG10630130	43.958	480	257	4	1	473	1	475	4.19e-138	409
A0A1H9A1H3	DEG10620130	43.958	480	257	4	1	473	1	475	4.19e-138	409
A0A1H9A1H3	DEG10610130	43.958	480	257	4	1	473	1	475	4.19e-138	409
A0A1H9A1H3	DEG10170252	43.958	480	257	4	1	473	1	475	4.19e-138	409
A0A1H9DX23	DEG10580082	45.685	197	105	2	293	488	263	458	2.28e-51	180
A0A1H9DX23	DEG10350345	46	200	103	2	294	489	175	373	7.09e-45	160
A0A1H9DX23	DEG10260037	38.776	245	137	4	254	489	236	476	7.48e-45	163
A0A1H9DX23	DEG10400509	31.085	341	217	7	154	489	140	467	9.94e-34	132
A0A1H9DX23	DEG10070102	34.234	222	115	3	282	483	19	229	1.86e-29	114
A0A1H9DX23	DEG10440003	40.845	142	71	1	346	487	1	129	1.1e-26	104
A0A1H9IWU2	DEG10270478	43.939	330	170	5	269	595	249	566	2.75e-66	226
A0A1H9IWU2	DEG10250509	43.939	330	170	5	269	595	249	566	2.75e-66	226
A0A1H9IWU2	DEG10410306	39.273	275	157	4	286	560	255	519	6.24e-46	169
A0A1H9IWU2	DEG10410306	36.957	92	56	2	50	141	139	228	1.86e-07	53.5
A0A1H9IWU2	DEG10450169	34.416	308	179	5	288	593	259	545	1.71e-42	163
A0A1H9IWU2	DEG10280196	28.704	540	331	18	40	573	39	530	4.79e-42	158
A0A1H9IWU2	DEG10400036	34.386	285	174	4	283	562	166	442	5.66e-38	145
A0A1H9IWU2	DEG10400036	38.793	116	65	4	15	129	2	112	3.39e-12	68.2
A0A1H9IWU2	DEG10200292	31.907	257	163	4	288	543	256	501	1.11e-32	131
A0A1H9IWU2	DEG10390219	34.34	265	152	8	309	566	399	648	2.4e-32	132
A0A1H9IWU2	DEG10220367	34.34	265	152	8	309	566	399	648	2.4e-32	132
A0A1H9IWU2	DEG10460347	32.766	235	148	3	310	543	273	498	2.49e-29	121
A0A1H8YTT3	DEG10250613	62.389	226	85	0	1	226	1	226	4.99e-98	284
A0A1H8YTT3	DEG10210094	60	210	84	0	18	227	19	228	2.25e-87	257
A0A1H8YTT3	DEG10580179	56.828	227	97	1	1	227	3	228	1.03e-86	255
A0A1H8YTT3	DEG10070144	58.095	210	88	0	18	227	19	228	2.67e-85	252
A0A1H8YTT3	DEG10600115	51.364	220	106	1	1	220	1	219	8.53e-71	215
A0A1H8YTT3	DEG10300009	46.818	220	116	1	1	220	1	219	7.93e-69	210
A0A1H8YTT3	DEG10050262	49.074	216	110	0	1	216	1	216	1.43e-68	209
A0A1H8YTT3	DEG10560868	51.389	216	104	1	1	216	1	215	4.3e-68	208
A0A1H8YTT3	DEG10190239	51.389	216	104	1	1	216	1	215	4.3e-68	208
A0A1H8YTT3	DEG10180522	51.389	216	104	1	1	216	1	215	4.3e-68	208
A0A1H9GP06	DEG10100091	66.923	130	41	2	1	128	1	130	1.42e-33	113
A0A1H9GP06	DEG10670040	51.2	125	55	2	4	128	3	121	1.15e-30	105
A0A1H9GP06	DEG10030050	51.2	125	55	2	4	128	3	121	1.15e-30	105
A0A1H9GP06	DEG10290025	48.8	125	59	2	4	128	3	122	7.63e-29	101
A0A1H9GP06	DEG10550640	49.6	125	59	1	4	128	3	123	2.86e-28	99.8
A0A1H9GP06	DEG10500254	56.8	125	52	2	4	128	3	125	2.76e-27	97.1
A0A1H9GP06	DEG10010027	57.6	125	49	1	4	128	3	123	3.63e-27	97.1
A0A1H9GP06	DEG10490044	55.2	125	54	2	4	128	3	125	1.03e-26	95.9
A0A1H9GP06	DEG10310055	55.2	125	54	2	4	128	3	125	1.03e-26	95.9
A0A1H9GP06	DEG10240342	56	125	52	1	4	128	3	124	1.05e-25	93.2
A0A1H9JLN1	DEG10270037	46.512	473	245	4	4	470	8	478	4.33e-124	369
A0A1H9JLN1	DEG10470237	43.368	475	251	8	7	470	22	489	1.07e-119	358
A0A1H9JLN1	DEG10270136	45.987	461	234	7	21	468	24	482	2.05e-110	334
A0A1H9JLN1	DEG10020294	38.866	476	273	7	8	470	12	482	9.21e-106	323
A0A1H9JLN1	DEG10350453	41.004	478	266	6	6	470	22	496	5.09e-92	287
A0A1H9JLN1	DEG10350145	38.478	473	273	5	8	470	18	482	1.01e-88	278
A0A1H9JLN1	DEG10270512	40	465	244	8	21	470	3	447	1.7e-87	274
A0A1H9JLN1	DEG10420144	36.611	478	277	10	8	472	8	472	3.99e-80	256
A0A1H9JLN1	DEG10470080	35.232	474	279	9	7	467	9	467	6.58e-77	248
A0A1H9JLN1	DEG10370148	35.95	484	286	9	1	472	1	472	1.49e-75	244
A0A1H8ZSR4	DEG10250423	44.118	102	57	0	231	332	274	375	4.53e-27	109
A0A1H8ZSR4	DEG10550450	41.905	105	55	3	234	332	83	187	3.27e-20	87
A0A1H8ZSR4	DEG10270273	38.679	106	51	3	239	330	352	457	2.93e-16	79
A0A1H8ZSR4	DEG10250289	38.679	106	51	3	239	330	352	457	2.93e-16	79
A0A1H8ZSR4	DEG10100249	38.679	106	51	3	239	330	352	457	2.93e-16	79
A0A1H8ZSR4	DEG10310213	40.506	79	43	1	243	317	47	125	1.91e-14	69.3
A0A1H8ZSR4	DEG10260021	39.759	83	43	3	242	318	47	128	5.36e-11	59.7
A0A1H8ZSR4	DEG10050471	34.375	96	57	3	242	332	54	148	8.71e-11	59.3
A0A1H8ZSR4	DEG10470473	37.374	99	55	4	230	323	460	556	9.52e-09	55.8
A0A1H9E241	DEG10270341	40.625	192	109	1	5	196	2	188	3.94e-39	132
A0A1H9E241	DEG10250369	40.625	192	109	1	5	196	2	188	3.94e-39	132
A0A1H9E241	DEG10380239	34.615	104	60	2	15	115	6	104	7.64e-19	79.3
A0A1H9E241	DEG10210216	31.69	142	93	2	15	155	5	143	1e-18	79
A0A1H9E241	DEG10130054	32.692	156	95	4	10	155	5	160	1.98e-17	76.3
A0A1H9E241	DEG10410208	39.823	113	63	3	10	117	13	125	2.67e-17	75.9
A0A1H9E241	DEG10070243	36.449	107	68	0	49	155	37	143	1.07e-16	73.9
A0A1H9E241	DEG10430056	30.38	158	100	4	8	155	1	158	2.85e-16	73.2
A0A1H9E241	DEG10270493	35.664	143	90	1	12	154	25	165	2.16e-15	70.9
A0A1H9E241	DEG10250531	35.664	143	90	1	12	154	25	165	2.16e-15	70.9
A0A1H9HHQ0	DEG10110050	21.542	506	340	15	84	579	37	495	5.8e-13	70.9
A0A1H9HHQ0	DEG10080052	21.53	562	378	20	60	598	28	549	3.22e-10	62.4
A0A1H9JKG0	DEG10470117	24.528	159	108	4	89	242	54	205	3.55e-07	49.7
A0A1H8ZP80	DEG10270399	78.361	305	66	0	3	307	2	306	6.4e-180	498
A0A1H8ZP80	DEG10250437	78.361	305	66	0	3	307	2	306	6.4e-180	498
A0A1H8ZP80	DEG10100350	78.361	305	66	0	3	307	2	306	6.4e-180	498
A0A1H8ZP80	DEG10200224	48.746	279	141	1	21	297	29	307	7.05e-92	275
A0A1H8ZP80	DEG10460294	44.286	280	154	1	20	297	25	304	2.43e-84	256
A0A1H8ZP80	DEG10410272	44.364	275	151	1	25	297	30	304	6.59e-84	255
A0A1H8ZP80	DEG10660086	43.416	281	153	4	22	296	40	320	4.33e-83	253
A0A1H8ZP80	DEG10530294	43.416	281	153	4	22	296	40	320	4.33e-83	253
A0A1H8ZP80	DEG10640283	43.403	288	160	2	23	307	8	295	2.14e-82	250
A0A1H8ZP80	DEG10020080	43.403	288	160	2	23	307	8	295	2.14e-82	250
A0A1H8YYV9	DEG10250450	34.272	213	137	3	99	309	63	274	1.06e-37	134
A0A1H8YYV9	DEG10060158	23.616	271	189	6	57	310	49	318	8.67e-18	81.6
A0A1H8YYV9	DEG10140015	24.296	284	190	9	50	310	53	334	4.27e-14	71.2
A0A1H8YYV9	DEG10680062	23.432	303	208	8	23	303	10	310	1.08e-12	67
A0A1H8ZUV1	DEG10400622	39.167	360	192	11	1	355	3	340	3.09e-51	175
A0A1H8ZUV1	DEG10270076	40.96	354	178	9	5	357	12	335	3.93e-48	166
A0A1H8ZUV1	DEG10250078	40.96	354	178	9	5	357	12	335	3.93e-48	166
A0A1H8ZUV1	DEG10100051	40.96	354	178	9	5	357	12	335	3.93e-48	166
A0A1H8ZUV1	DEG10590019	40.845	355	173	9	5	355	10	331	2.48e-45	158
A0A1H8ZUV1	DEG10460136	30.319	376	206	14	5	372	1	328	6.88e-19	86.3
A0A1H8ZUV1	DEG10180199	25.968	439	241	13	1	371	1	423	5.09e-17	81.6
A0A1H8ZUV1	DEG10410449	26.486	370	213	14	3	363	44	363	3.23e-11	63.5
A0A1H9HWQ7	DEG10350123	36.889	225	135	4	610	832	2	221	4.18e-34	132
A0A1H9HWQ7	DEG10470491	28.618	304	202	8	610	910	5	296	9.72e-32	125
A0A1H9HWQ7	DEG10470406	31.769	277	174	6	610	882	3	268	6.57e-31	122
A0A1H9HWQ7	DEG10400541	35.135	259	158	6	608	860	3	257	1.18e-29	120
A0A1H9HWQ7	DEG10470285	31.982	222	141	3	610	827	6	221	3.89e-29	116
A0A1H9HWQ7	DEG10300045	30.868	311	187	9	610	906	5	301	3.78e-27	112
A0A1H9HWQ7	DEG10010246	33.333	195	117	3	626	818	37	220	1.79e-25	111
A0A1H9HWQ7	DEG10610254	28.696	230	150	4	610	838	1	217	2.22e-25	106
A0A1H9HWQ7	DEG10170283	28.696	230	150	4	610	838	1	217	2.22e-25	106
A0A1H9HWQ7	DEG10510389	32.035	231	134	7	610	827	4	224	5.47e-25	104
A0A1H9CMY5	DEG10470330	42.73	337	187	4	20	355	9	340	1.15e-86	265
A0A1H9CMY5	DEG10250719	46.552	348	173	6	19	360	4	344	7.65e-84	258
A0A1H9CMY5	DEG10100582	46.552	348	173	6	19	360	4	344	7.65e-84	258
A0A1H9CMY5	DEG10010139	40.356	337	195	5	20	355	7	338	2.2e-81	251
A0A1H9CMY5	DEG10400462	42.308	338	183	4	20	357	16	341	4.19e-78	243
A0A1H9CMY5	DEG10580096	39.118	340	198	4	20	355	5	339	7.91e-78	243
A0A1H9CMY5	DEG10410062	41.003	339	187	3	20	357	5	331	1.08e-75	236
A0A1H9CMY5	DEG10340074	38.596	342	197	4	20	360	3	332	2.51e-74	233
A0A1H9CMY5	DEG10540195	38.416	341	201	4	19	355	4	339	6.34e-74	233
A0A1H9CMY5	DEG10450264	38.938	339	194	4	20	357	5	331	1.01e-72	229
A0A1H8ZGN6	DEG10270403	51.613	217	101	2	258	474	152	364	1.52e-47	167
A0A1H8ZGN6	DEG10270403	54.491	167	67	4	30	193	4	164	1.52e-38	143
A0A1H8ZGN6	DEG10250442	51.613	217	101	2	258	474	152	364	1.52e-47	167
A0A1H8ZGN6	DEG10250442	54.491	167	67	4	30	193	4	164	1.52e-38	143
A0A1H8ZGN6	DEG10470182	25.728	206	147	5	272	475	2	203	6.89e-17	78.6
A0A1H8ZGN6	DEG10400129	29.851	268	165	9	212	474	183	432	3.27e-16	80.1
A0A1H8ZGN6	DEG10400129	31.797	217	130	8	273	474	3	216	1.92e-10	62
A0A1H8ZGN6	DEG10470148	36.434	129	72	5	31	156	4	125	2.18e-11	60.8
A0A1H8ZGN6	DEG10390011	32	125	78	4	275	394	4	126	2.81e-07	51.2
A0A1H8ZGN6	DEG10220029	32	125	78	4	275	394	4	126	2.81e-07	51.2
A0A1H9GTH2	DEG10580066	34.146	205	127	2	4	202	6	208	9.64e-30	108
A0A1H9GTH2	DEG10050243	33.005	203	128	2	4	200	7	207	3.78e-27	102
A0A1H9GTH2	DEG10440010	33.152	184	116	1	27	203	8	191	1.17e-26	100
A0A1H9GTH2	DEG10380177	32.353	204	134	1	3	202	5	208	9.38e-26	98.6
A0A1H9GTH2	DEG10420078	31.25	208	131	3	3	202	5	208	2.44e-25	97.4
A0A1H9GTH2	DEG10470265	27.488	211	142	2	4	203	385	595	4.6e-20	86.7
A0A1H9GTH2	DEG10560345	23.684	190	139	1	2	185	4	193	1.87e-14	68.6
A0A1H9GTH2	DEG10560613	23.936	188	134	3	3	184	2	186	1.13e-13	66.2
A0A1H9GTH2	DEG10150161	33.333	192	121	4	4	189	11	201	7.35e-13	64.3
A0A1H9GTH2	DEG10510259	44.872	78	42	1	6	83	5	81	7.83e-13	65.5
A0A1H9HNZ4	DEG10580278	24.653	288	186	6	22	309	2	258	6.93e-16	75.9
A0A1H9HNZ4	DEG10580128	27.155	232	151	5	79	309	281	495	1.03e-15	77.4
A0A1H9HNZ4	DEG10580128	25.296	253	171	6	58	309	10	245	3.83e-10	60.5
A0A1H9HNZ4	DEG10370142	28.077	260	166	7	67	322	17	259	4.42e-15	75.5
A0A1H9HNZ4	DEG10370142	27.778	234	149	6	78	309	272	487	6.94e-13	68.6
A0A1H9HNZ4	DEG10550153	25	260	177	4	59	317	33	275	1.99e-14	71.6
A0A1H9HNZ4	DEG10050423	25.322	233	142	7	84	309	29	236	9.87e-13	66.2
A0A1H9HNZ4	DEG10580077	22.603	292	196	5	29	317	10	274	3.12e-11	62.4
A0A1H9HNZ4	DEG10250075	24.194	248	157	9	70	309	87	311	1.47e-07	51.6
A0A1H9HNZ4	DEG10100049	24.194	248	157	9	70	309	87	311	1.47e-07	51.6
A0A1H9I5X1	DEG10080053	38.644	295	160	4	29	317	6	285	6.61e-64	202
A0A1H9I5X1	DEG10180255	40.283	283	150	5	34	314	27	292	1.18e-60	195
A0A1H9I5X1	DEG10270644	41.702	235	128	4	84	317	37	263	5.02e-44	150
A0A1H9I5X1	DEG10450347	37.407	270	154	5	32	301	2	256	6.37e-40	140
A0A1H9I5X1	DEG10410149	32.867	286	178	5	27	312	27	298	1.5e-38	137
A0A1H9I5X1	DEG10180213	30.872	298	185	6	23	316	22	302	6.75e-31	117
A0A1H9I5X1	DEG10560428	30.769	286	181	4	30	311	19	291	6.92e-31	117
A0A1H9I5X1	DEG10470105	26.415	318	198	6	25	317	32	338	4.91e-30	115
A0A1H9I5X1	DEG10070104	22.517	302	222	4	13	314	16	305	1.93e-25	102
A0A1H9I5X1	DEG10180348	29.289	239	160	3	76	314	109	338	3.09e-24	100
A0A1H9CZW3	DEG10050614	28.477	151	96	4	87	235	66	206	1.2e-11	62.4
A0A1H9G6L6	DEG10550242	27.508	309	170	14	108	371	68	367	2.71e-16	79
A0A1H9AV66	DEG10570021	28.723	564	362	16	1	545	19	561	2.59e-58	204
A0A1H9AV66	DEG10270542	30.688	567	336	21	4	541	41	579	1.07e-55	198
A0A1H9AV66	DEG10250589	30.688	567	336	21	4	541	41	579	1.07e-55	198
A0A1H9AV66	DEG10100485	30.688	567	336	21	4	541	41	579	1.07e-55	198
A0A1H9AV66	DEG10400034	29.474	570	355	18	7	551	18	565	4.95e-55	196
A0A1H9AV66	DEG10510428	25.31	565	375	18	4	544	7	548	6.12e-42	159
A0A1H9AV66	DEG10440041	25.49	510	334	17	59	544	5	492	6.39e-34	135
A0A1H9AV66	DEG10270028	26.984	567	359	21	7	546	19	557	4.98e-25	108
A0A1H9AV66	DEG10250022	26.984	567	359	21	7	546	19	557	4.98e-25	108
A0A1H9AV66	DEG10100012	26.984	567	359	21	7	546	19	557	4.98e-25	108
A0A1H9BH98	DEG10270066	50.239	209	95	4	10	215	17	219	1.98e-56	179
A0A1H9BH98	DEG10250066	50.239	209	95	4	10	215	17	219	1.98e-56	179
A0A1H9BH98	DEG10590017	50.265	189	92	2	10	198	17	203	2.53e-55	176
A0A1H9BH98	DEG10430023	41.818	165	93	2	40	204	3	164	4.75e-33	117
A0A1H9BH98	DEG10180459	37.333	150	91	2	25	174	32	178	6.12e-22	90.1
A0A1H9BH98	DEG10220426	27.35	117	79	2	64	174	51	167	3.24e-08	52
A0A1H9BH98	DEG10280085	26.596	188	122	5	14	194	6	184	1.01e-07	50.4
A0A1H9F7D5	DEG10410245	28.875	329	193	8	23	320	21	339	2.06e-34	127
A0A1H9F7D5	DEG10450172	28.045	353	210	9	1	321	1	341	2.62e-29	114
A0A1H9F7D5	DEG10270361	35.43	302	172	9	27	319	3414	3701	1.04e-27	113
A0A1H9F7D5	DEG10270361	31	300	187	7	27	319	1385	1671	2.22e-21	94.7
A0A1H9F7D5	DEG10250388	35.43	302	172	9	27	319	3414	3701	1.04e-27	113
A0A1H9F7D5	DEG10250388	31	300	187	7	27	319	1385	1671	2.22e-21	94.7
A0A1H9F7D5	DEG10660106	31.953	338	205	10	1	321	4	333	5.06e-27	107
A0A1H9F7D5	DEG10300035	29.326	341	214	8	2	321	3	337	2.27e-25	103
A0A1H9F7D5	DEG10150158	29.326	341	214	8	2	321	3	337	3.65e-25	102
A0A1H9F7D5	DEG10270320	41.743	218	113	7	26	237	1372	1581	1.37e-21	95.1
A0A1H9F7D5	DEG10250351	41.743	218	113	7	26	237	1372	1581	1.37e-21	95.1
A0A1H9F7D5	DEG10100288	41.743	218	113	7	26	237	1372	1581	1.37e-21	95.1
A0A1H9KHN5	DEG10590071	69.899	495	148	1	5	499	8	501	0	706
A0A1H9KHN5	DEG10270544	68.485	495	155	1	5	499	14	507	0	675
A0A1H9KHN5	DEG10250591	68.485	495	155	1	5	499	14	507	0	675
A0A1H9KHN5	DEG10100486	68.485	495	155	1	5	499	14	507	0	675
A0A1H9KHN5	DEG10400027	44.732	503	262	6	1	498	1	492	3.74e-143	419
A0A1H9KHN5	DEG10010084	43.918	485	258	4	15	498	2	473	3.9e-142	416
A0A1H9KHN5	DEG10650059	44.008	484	256	4	16	498	3	472	1.13e-136	402
A0A1H9KHN5	DEG10210057	41.443	485	271	4	15	498	2	474	1.14e-136	402
A0A1H9KHN5	DEG10380205	41.031	485	273	4	15	498	2	474	2.06e-136	402
A0A1H9KHN5	DEG10070135	41.856	485	269	4	15	498	2	474	3.07e-136	401
A0A1H9II92	DEG10340104	33.884	121	72	3	1	121	1	113	3.15e-14	63.5
A0A1H9GTH3	DEG10350300	30.114	176	111	5	19	188	10	179	7.47e-11	58.2
A0A1H9GTH3	DEG10530090	30.114	176	112	3	19	194	85	249	2.43e-09	54.7
A0A1H9HMF3	DEG10250082	45.161	186	90	4	37	210	5	190	1.77e-43	144
A0A1H9HMF3	DEG10100057	45.161	186	90	4	37	210	5	190	1.77e-43	144
A0A1H9HMF3	DEG10450033	36.686	169	98	2	34	199	2	164	3.19e-29	106
A0A1H9HMF3	DEG10280464	39.521	167	93	2	36	197	4	167	1.18e-27	102
A0A1H9HMF3	DEG10150005	35.593	177	93	4	30	206	13	168	1.6e-27	102
A0A1H9HMF3	DEG10400332	35.811	148	92	1	41	188	24	168	2.94e-27	102
A0A1H9HMF3	DEG10510008	35.028	177	94	4	30	206	13	168	5.08e-27	100
A0A1H9HMF3	DEG10360008	35.028	177	94	4	30	206	13	168	5.08e-27	100
A0A1H9HMF3	DEG10560820	34.783	161	98	3	46	206	14	167	6.67e-27	100
A0A1H9HMF3	DEG10190202	34.783	161	98	3	46	206	14	167	6.67e-27	100
A0A1H9JSU5	DEG10030623	28.906	128	76	5	16	139	17	133	2.42e-08	48.9
A0A1H9JSU5	DEG10030674	29.167	120	70	5	16	131	17	125	6.41e-08	47.8
A0A1H9DTA4	DEG10510039	41.667	336	196	0	38	373	37	372	9.58e-70	224
A0A1H9DTA4	DEG10270012	41.617	334	193	2	43	375	421	753	4.58e-57	198
A0A1H9DTA4	DEG10250011	41.617	334	193	2	43	375	421	753	4.58e-57	198
A0A1H9DTA4	DEG10400007	39.645	338	192	6	34	366	40	370	3.48e-55	186
A0A1H9DTA4	DEG10280438	34.226	336	214	4	43	373	50	383	5.2e-53	180
A0A1H9DTA4	DEG10450267	34.545	330	206	6	51	373	1	327	5.29e-49	168
A0A1H9DTA4	DEG10130134	31.818	352	226	9	38	379	38	385	4.3e-47	164
A0A1H9DTA4	DEG10200168	34	350	219	7	22	362	28	374	2.25e-46	163
A0A1H9DTA4	DEG10280146	41.322	363	194	5	24	380	16	365	5.74e-46	161
A0A1H9DTA4	DEG10550530	31.728	353	225	7	37	379	34	380	8.38e-44	155
A0A1H9G6C7	DEG10130252	55.725	131	56	1	4	134	3	131	2.39e-51	159
A0A1H9G6C7	DEG10060364	44.531	128	70	1	7	134	7	133	3.08e-33	113
A0A1H9G6C7	DEG10140192	38.346	133	75	2	5	134	1	129	1.83e-27	98.6
A0A1H9IJZ1	DEG10350489	28.912	377	225	9	15	374	38	388	1.56e-22	103
A0A1H9IJZ1	DEG10350489	34.4	250	131	10	589	825	498	727	3.46e-22	102
A0A1H8Z9R5	DEG10470194	32.541	799	492	19	6	794	2	763	9.58e-140	434
A0A1H8Z9R5	DEG10200427	32.288	319	200	8	9	318	24	335	8.96e-29	119
A0A1H8Z9R5	DEG10350496	33.218	289	180	7	10	293	8	288	6.55e-23	101
A0A1H8Z9R5	DEG10460165	35.294	289	168	8	36	313	28	308	1.11e-22	100
A0A1H8Z9R5	DEG10580097	29.137	278	168	11	72	327	68	338	1.2e-17	86.3
A0A1H8Z9R5	DEG10140010	23.224	366	238	10	6	348	22	367	1.96e-15	79.3
A0A1H8Z9R5	DEG10240290	31.414	191	108	7	107	287	149	326	1.21e-12	70.5
A0A1H8Z9R5	DEG10660144	30.366	191	110	7	107	287	149	326	7.8e-12	67.8
A0A1H8Z9R5	DEG10650274	24.561	399	227	16	19	388	63	416	2.89e-11	66.2
A0A1H8Z9R5	DEG10020096	24.561	399	227	16	19	388	63	416	2.89e-11	66.2
A0A1H9ISR4	DEG10590118	53.011	847	364	13	1	833	1	827	0	733
A0A1H9ISR4	DEG10270316	52.118	850	372	13	1	834	1	831	0	731
A0A1H9ISR4	DEG10250345	52.118	850	372	13	1	834	1	831	0	731
A0A1H9ISR4	DEG10100279	52.118	850	372	13	1	834	1	831	0	731
A0A1H9ISR4	DEG10010203	35.397	856	479	22	1	834	1	804	6.53e-142	438
A0A1H9ISR4	DEG10610115	35.967	848	468	20	7	833	7	800	2.28e-141	437
A0A1H9ISR4	DEG10170121	35.967	848	468	20	7	833	7	800	2.28e-141	437
A0A1H9ISR4	DEG10020102	35.967	848	468	20	7	833	7	800	2.68e-141	437
A0A1H9ISR4	DEG10650115	35.731	848	470	20	7	833	7	800	1.33e-140	435
A0A1H9ISR4	DEG10620115	35.849	848	469	20	7	833	7	800	1.35e-140	435
A0A1H9BQ53	DEG10590102	65.482	197	64	2	1	193	1	197	2.45e-79	235
A0A1H9BQ53	DEG10230067	43.781	201	107	4	1	196	1	200	3.16e-50	161
A0A1H9BQ53	DEG10460209	46.354	192	103	0	1	192	1	192	2.08e-48	156
A0A1H9BQ53	DEG10130035	43.216	199	112	1	1	198	1	199	1.3e-47	155
A0A1H9BQ53	DEG10510311	45.854	205	110	1	1	204	1	205	8.68e-47	153
A0A1H9BQ53	DEG10150058	45.854	205	110	1	1	204	1	205	8.68e-47	153
A0A1H9BQ53	DEG10220153	43.284	201	108	4	1	196	1	200	8.29e-45	147
A0A1H9BQ53	DEG10400416	44.498	209	107	4	1	203	1	206	1.56e-44	147
A0A1H9BQ53	DEG10570382	43.961	207	103	6	1	197	1	204	3.9e-43	144
A0A1H9BQ53	DEG10240169	44.762	210	103	7	1	200	1	207	6.55e-43	143
A0A1H9EHH2	DEG10250546	58.856	367	139	4	1	363	1	359	1.43e-146	418
A0A1H9EHH2	DEG10100446	58.856	367	139	4	1	363	1	359	1.43e-146	418
A0A1H9EHH2	DEG10250225	57.492	327	129	4	1	319	1	325	1.34e-121	355
A0A1H9EHH2	DEG10560586	49.589	365	168	7	1	359	1	355	1.82e-112	331
A0A1H9EHH2	DEG10020014	47.709	371	179	5	1	363	1	364	8.27e-111	327
A0A1H9EHH2	DEG10150163	46.281	363	185	5	1	358	1	358	8.09e-105	312
A0A1H9EHH2	DEG10350467	42.781	374	189	6	1	361	1	362	1.1e-92	282
A0A1H9EHH2	DEG10180246	50	236	116	1	3	238	4	237	3.89e-80	248
A0A1H9EHH2	DEG10050060	45	280	141	3	21	296	22	292	7.77e-76	236
A0A1H9EHH2	DEG10580111	40.345	290	161	3	4	290	6	286	1.06e-69	223
A0A1H9GJZ6	DEG10400101	24.466	421	263	13	16	408	47	440	1.42e-13	71.6
A0A1H9GJZ6	DEG10350132	26.882	372	238	12	16	376	9	357	5.65e-12	66.6
A0A1H8YWB8	DEG10270218	25.679	405	236	13	69	451	762	1123	5.64e-07	51.6
A0A1H9J1K8	DEG10550065	25	304	216	4	174	469	157	456	1.52e-26	111
A0A1H9J1K8	DEG10450080	30.451	266	166	6	218	468	200	461	7.33e-21	94.7
A0A1H9J1K8	DEG10430428	26.207	290	186	7	190	472	157	425	3.82e-20	92
A0A1H9J1K8	DEG10650194	25.564	266	175	6	219	475	353	604	1.1e-19	91.3
A0A1H9J1K8	DEG10640194	25.564	266	175	6	219	475	353	604	2.31e-19	90.5
A0A1H9J1K8	DEG10630194	25.564	266	175	6	219	475	353	604	2.31e-19	90.5
A0A1H9J1K8	DEG10620194	25.564	266	175	6	219	475	353	604	2.31e-19	90.5
A0A1H9J1K8	DEG10610194	25.564	266	175	6	219	475	353	604	2.31e-19	90.5
A0A1H9J1K8	DEG10170010	25.564	266	175	6	219	475	353	604	2.31e-19	90.5
A0A1H9J1K8	DEG10550039	28.777	278	184	8	197	463	132	406	5e-19	88.6
A0A1H9KHK9	DEG10400600	46.316	95	51	0	3	97	2	96	3.3e-20	77
A0A1H9KHK9	DEG10650231	44.444	99	53	2	1	98	1	98	1.63e-18	72.8
A0A1H9KHK9	DEG10620230	44.444	99	53	2	1	98	1	98	1.63e-18	72.8
A0A1H9KHK9	DEG10610226	44.444	99	53	2	1	98	1	98	1.63e-18	72.8
A0A1H9KHK9	DEG10170276	44.444	99	53	2	1	98	1	98	1.63e-18	72.8
A0A1H9KHK9	DEG10010082	41.053	95	56	0	1	95	1	95	2.42e-18	72.4
A0A1H9KHK9	DEG10210055	38.043	92	57	0	4	95	3	94	1.34e-14	63.2
A0A1H9KHK9	DEG10540073	35.106	94	61	0	4	97	3	96	1.03e-11	55.5
A0A1H9KHK9	DEG10070136	33.696	92	61	0	4	95	3	94	4.83e-11	53.9
A0A1H9KHK9	DEG10420263	32.609	92	62	0	4	95	3	94	6.26e-11	53.5
A0A1H9A782	DEG10250466	35	260	144	6	2	259	43	279	7.78e-29	111
A0A1H9BH36	DEG10530090	34.731	167	81	5	36	201	108	247	2.73e-14	71.2
A0A1H9BH36	DEG10350300	27.528	178	114	2	26	203	23	185	9.55e-14	68.6
A0A1H9BH36	DEG10230314	26.744	172	100	4	41	209	37	185	1.7e-13	67.4
A0A1H9BH36	DEG10360071	26.036	169	99	2	29	197	9	151	1e-12	64.7
A0A1H9BH36	DEG10300023	27.485	171	108	2	31	201	28	182	1.19e-12	65.5
A0A1H9BH36	DEG10330052	30.667	150	88	3	52	201	48	181	1.42e-12	65.1
A0A1H9BH36	DEG10160051	30.667	150	88	3	52	201	48	181	1.42e-12	65.1
A0A1H9BH36	DEG10560656	30.667	150	88	3	52	201	48	181	2.64e-12	64.3
A0A1H9BH36	DEG10190152	30.667	150	88	3	52	201	48	181	2.64e-12	64.3
A0A1H9BH36	DEG10250222	29.63	162	88	5	41	201	100	236	1.09e-11	63.5
A0A1H9BB51	DEG10530096	32	150	96	2	79	224	216	363	1.19e-10	60.1
A0A1H9BB51	DEG10530096	28.873	142	77	3	28	158	250	378	6.14e-08	52
A0A1H9BB51	DEG10570150	30	130	71	4	35	164	97	206	1.11e-07	51.2
A0A1H9BB51	DEG10500191	25.424	118	68	2	50	167	112	209	1.27e-07	50.8
A0A1H9BB51	DEG10310139	25.424	118	68	2	50	167	112	209	1.27e-07	50.8
A0A1H9BB51	DEG10400591	25.41	122	75	3	40	159	213	320	7.6e-07	48.5
A0A1H9J287	DEG10070035	36.675	409	244	3	76	484	9	402	3.71e-85	268
A0A1H9J287	DEG10020145	42.857	329	178	2	74	401	12	331	2.04e-79	253
A0A1H9J287	DEG10450087	31.492	181	100	7	273	438	14	185	4.27e-08	54.3
A0A1H9J287	DEG10280434	28.814	177	112	6	278	445	162	333	8.9e-08	53.5
A0A1H9J287	DEG10010194	27.778	162	107	5	278	430	161	321	1.57e-07	53.1
A0A1H9J287	DEG10550171	29.775	178	104	7	276	443	3	169	3.81e-07	52
A0A1H9J287	DEG10010182	28.902	173	101	6	278	438	11	173	5.73e-07	50.8
A0A1H9J287	DEG10020018	41.935	62	36	0	277	338	4	65	6.63e-07	50.8
A0A1H9J287	DEG10640107	26.286	175	107	4	278	437	161	328	7.09e-07	50.8
A0A1H9J287	DEG10630107	26.286	175	107	4	278	437	161	328	7.09e-07	50.8
A0A1H8Z7M9	DEG10550738	32.883	222	145	4	19	239	13	231	4e-24	96.3
A0A1H8Z7M9	DEG10050117	28.972	214	147	5	30	241	26	236	2.24e-18	80.9
A0A1H8Z7M9	DEG10300090	28.07	228	141	9	30	242	16	235	4.97e-07	48.5
A0A1H8Z7M9	DEG10150316	28.07	228	141	9	30	242	16	235	4.97e-07	48.5
A0A1H9HGV1	DEG10270197	72.638	307	84	0	7	313	26	332	5.58e-160	449
A0A1H9HGV1	DEG10250208	72.638	307	84	0	7	313	26	332	5.58e-160	449
A0A1H9HGV1	DEG10550025	54.167	312	141	2	5	315	2	312	1.67e-116	338
A0A1H9HGV1	DEG10130450	54.045	309	137	2	9	313	3	310	4.72e-116	337
A0A1H9HGV1	DEG10320007	53.355	313	142	2	8	317	2	313	5.33e-116	337
A0A1H9HGV1	DEG10330005	53.035	313	143	2	8	317	2	313	1.08e-115	336
A0A1H9HGV1	DEG10160005	53.035	313	143	2	8	317	2	313	1.08e-115	336
A0A1H9HGV1	DEG10560013	52.396	313	145	2	8	317	2	313	2.76e-113	330
A0A1H9HGV1	DEG10480010	52.396	313	145	2	8	317	2	313	2.76e-113	330
A0A1H9HGV1	DEG10190003	52.396	313	145	2	8	317	2	313	2.76e-113	330
A0A1H8Z1H1	DEG10590127	45.536	112	61	0	96	207	2	113	7.12e-24	99.8
A0A1H8Z1H1	DEG10270630	45.536	112	61	0	96	207	2	113	8.46e-24	99.4
A0A1H8Z1H1	DEG10250696	45.536	112	61	0	96	207	2	113	8.46e-24	99.4
A0A1H8Z1H1	DEG10100561	45.536	112	61	0	96	207	2	113	8.46e-24	99.4
A0A1H8Z1H1	DEG10400058	36.184	152	91	2	96	243	2	151	2.43e-20	89.4
A0A1H8Z1H1	DEG10020040	36.879	141	86	2	96	234	3	142	3.35e-18	83.2
A0A1H9EEQ7	DEG10470507	38.372	172	100	3	60	225	63	234	1.34e-29	110
A0A1H9EEQ7	DEG10070064	40.217	184	97	5	45	217	47	228	2.35e-29	110
A0A1H9EEQ7	DEG10010263	36.683	199	117	5	34	224	37	234	8.59e-29	108
A0A1H9EEQ7	DEG10210141	35.567	194	113	5	34	217	36	227	3.34e-27	104
A0A1H9EEQ7	DEG10650195	38.587	184	98	6	45	217	48	227	3.38e-27	104
A0A1H9EEQ7	DEG10640195	38.587	184	98	6	45	217	48	227	3.38e-27	104
A0A1H9EEQ7	DEG10630195	38.587	184	98	6	45	217	48	227	3.38e-27	104
A0A1H9EEQ7	DEG10620195	38.587	184	98	6	45	217	48	227	3.38e-27	104
A0A1H9EEQ7	DEG10610195	38.587	184	98	6	45	217	48	227	3.38e-27	104
A0A1H9EEQ7	DEG10170009	38.587	184	98	6	45	217	48	227	3.38e-27	104
A0A1H9GM36	DEG10470482	45.548	292	155	3	27	315	39	329	1.27e-79	244
A0A1H9GM36	DEG10520015	39.117	317	173	6	6	305	5	318	2.45e-69	218
A0A1H9GM36	DEG10120374	39.117	317	173	6	6	305	5	318	2.45e-69	218
A0A1H9GM36	DEG10400334	38.413	315	166	5	28	316	52	364	3.75e-63	203
A0A1H9GM36	DEG10430122	39.13	299	171	6	28	319	5	299	7.99e-60	192
A0A1H9GM36	DEG10570310	36.334	311	172	6	18	305	29	336	2.11e-59	193
A0A1H9GM36	DEG10200276	36.57	309	167	4	28	309	38	344	2.14e-57	188
A0A1H9GM36	DEG10460229	35.849	318	175	4	28	318	38	353	2.07e-56	186
A0A1H9GM36	DEG10240094	35.494	324	187	6	8	312	23	343	1.02e-55	184
A0A1H9GM36	DEG10350084	35.494	324	187	6	8	312	23	343	1.3e-55	183
A0A1H9BEB9	DEG10470178	29.63	108	73	2	31	137	26	131	4.04e-09	57
A0A1H9KRW5	DEG10470022	25.369	406	254	17	1	382	1	381	1.32e-17	83.6
A0A1H9JZM8	DEG10250071	67.619	840	257	4	22	861	23	847	0	1112
A0A1H9JZM8	DEG10100044	67.619	840	257	4	22	861	23	847	0	1112
A0A1H9JZM8	DEG10110149	57.059	850	354	8	5	851	6	847	0	922
A0A1H9JZM8	DEG10050311	56.184	849	364	5	4	851	5	846	0	914
A0A1H9JZM8	DEG10020082	54.141	809	359	6	51	853	53	855	0	862
A0A1H9JZM8	DEG10400172	52.607	863	390	12	5	855	9	864	0	817
A0A1H9JZM8	DEG10020040	45.655	863	380	13	5	851	6	795	0	712
A0A1H9JZM8	DEG10590127	46.992	881	361	16	1	852	1	804	0	710
A0A1H9JZM8	DEG10400058	45.814	884	379	15	1	860	1	808	0	706
A0A1H9JZM8	DEG10270630	47.446	881	357	16	1	852	1	804	0	698
A0A1H9FJM6	DEG10250619	31.855	248	164	5	1	245	1	246	1.78e-25	107
A0A1H9BNV1	DEG10100230	56.391	133	57	1	7	139	2	133	2.49e-47	150
A0A1H9BNV1	DEG10330172	47.586	145	70	3	16	156	12	154	1.1e-35	120
A0A1H9BNV1	DEG10320054	47.586	145	70	3	16	156	12	154	1.1e-35	120
A0A1H9BNV1	DEG10160169	47.586	145	70	3	16	156	12	154	1.1e-35	120
A0A1H9BNV1	DEG10220191	46.207	145	72	4	14	154	18	160	1.3e-34	118
A0A1H9BNV1	DEG10560103	45.517	145	73	3	16	156	12	154	1.22e-33	115
A0A1H9BNV1	DEG10190050	45.517	145	73	3	16	156	12	154	1.22e-33	115
A0A1H9BNV1	DEG10180076	45.517	145	73	3	16	156	12	154	1.22e-33	115
A0A1H9BNV1	DEG10510309	45.324	139	71	3	18	153	16	152	2.01e-33	115
A0A1H9BNV1	DEG10290302	42.759	145	77	3	18	158	14	156	3.01e-33	114
A0A1H9H6L1	DEG10470304	64.771	545	191	1	11	554	6	550	0	720
A0A1H9H6L1	DEG10350164	49.538	541	270	2	11	550	3	541	1.04e-171	497
A0A1H9BKK0	DEG10330247	28.571	105	73	2	7	111	4	106	3.2e-07	47.4
A0A1H9BKK0	DEG10160244	28.571	105	73	2	7	111	4	106	3.2e-07	47.4
A0A1H9DQB9	DEG10460271	37.705	122	56	1	195	296	144	265	4.41e-11	62
A0A1H9DQB9	DEG10460271	42.647	68	39	0	216	283	55	122	1.58e-07	51.2
A0A1H9DQB9	DEG10200245	38.679	106	55	2	197	297	153	253	3.5e-09	56.2
A0A1H9DQB9	DEG10200245	47.692	65	34	0	219	283	45	109	3.87e-07	50.1
A0A1H9DQB9	DEG10150181	53.425	73	29	2	206	273	35	107	2.65e-08	52.8
A0A1H9GQQ7	DEG10590037	70.95	179	52	0	1	179	1	179	5.53e-95	272
A0A1H9GQQ7	DEG10270131	70.391	179	53	0	1	179	1	179	2.27e-94	271
A0A1H9GQQ7	DEG10250143	70.391	179	53	0	1	179	1	179	2.27e-94	271
A0A1H9GQQ7	DEG10100117	70.391	179	53	0	1	179	1	179	2.27e-94	271
A0A1H9GQQ7	DEG10460154	55.682	176	77	1	1	176	1	175	1.55e-64	195
A0A1H9GQQ7	DEG10280168	55.114	176	78	1	1	176	1	175	6.13e-64	194
A0A1H9GQQ7	DEG10650143	51.955	179	85	1	1	179	1	178	1.4e-61	188
A0A1H9GQQ7	DEG10640143	51.955	179	85	1	1	179	1	178	1.4e-61	188
A0A1H9GQQ7	DEG10630143	51.955	179	85	1	1	179	1	178	1.4e-61	188
A0A1H9GQQ7	DEG10620143	51.955	179	85	1	1	179	1	178	1.4e-61	188
A0A1H9IN65	DEG10270335	26.819	481	298	17	33	487	49	501	5.76e-07	51.2
A0A1H9IN65	DEG10250366	26.819	481	298	17	33	487	49	501	5.76e-07	51.2
A0A1H9CN16	DEG10270261	56.156	333	142	4	3	332	4	335	7.67e-131	376
A0A1H9CN16	DEG10250274	56.156	333	142	4	3	332	4	335	7.67e-131	376
A0A1H9CN16	DEG10100232	56.156	333	142	4	3	332	4	335	7.67e-131	376
A0A1H9CN16	DEG10280266	54.434	327	145	3	3	328	4	327	8.63e-120	348
A0A1H9CN16	DEG10680222	50	336	154	6	3	333	9	335	3.72e-110	323
A0A1H9CN16	DEG10410174	51.988	327	153	3	3	328	4	327	5.77e-108	318
A0A1H9CN16	DEG10460126	51.506	332	157	3	3	333	4	332	7.3e-105	310
A0A1H9CN16	DEG10060242	47.619	336	162	6	3	333	9	335	2.78e-104	308
A0A1H9CN16	DEG10140018	50.151	331	153	6	3	328	19	342	4.07e-104	308
A0A1H9CN16	DEG10570264	46.246	333	172	4	3	333	4	331	5.23e-104	307
A0A1H9IW72	DEG10590090	47.959	294	136	6	10	297	24	306	7.06e-69	216
A0A1H9IW72	DEG10270480	46.488	299	127	9	10	294	27	306	1.59e-66	211
A0A1H9IW72	DEG10250515	46.488	299	127	9	10	294	27	306	1.59e-66	211
A0A1H9IW72	DEG10100418	46.488	299	127	9	10	294	27	306	1.59e-66	211
A0A1H9IW72	DEG10460276	27.551	196	136	4	96	289	111	302	1.07e-11	63.9
A0A1H9IW72	DEG10200323	24.747	198	147	2	96	293	104	299	4.12e-09	56.2
A0A1H9EJ87	DEG10100528	49.096	387	177	7	46	421	5	382	2.22e-98	299
A0A1H9EJ87	DEG10050067	29.921	381	253	10	49	419	2	378	1.97e-45	161
A0A1H9EJ87	DEG10400117	35.312	320	188	7	81	386	16	330	1.8e-43	155
A0A1H8Z4T9	DEG10270438	42.258	310	175	2	17	324	1	308	3.89e-64	205
A0A1H8Z4T9	DEG10250471	42.258	310	175	2	17	324	1	308	3.89e-64	205
A0A1H8Z4T9	DEG10510293	28.4	250	167	6	13	253	15	261	1.41e-07	52
A0A1H8Z4T9	DEG10360174	28.4	250	167	6	13	253	15	261	1.41e-07	52
A0A1H8Z4T9	DEG10340284	21.311	305	225	10	16	310	22	321	1.75e-07	51.6
A0A1H8Z4T9	DEG10150067	27.668	253	165	7	13	253	15	261	3.67e-07	50.4
A0A1H9C9L0	DEG10250731	71.711	152	36	3	35	185	33	178	3.58e-69	207
A0A1H9HLS0	DEG10270018	39.775	890	481	17	5	852	20	896	0	609
A0A1H9HLS0	DEG10270570	37.475	990	536	20	5	929	20	991	0	592
A0A1H9HLS0	DEG10250626	37.475	990	536	20	5	929	20	991	0	592
A0A1H8YUV3	DEG10270245	42.913	254	140	5	1	251	18	269	4.21e-59	187
A0A1H8YUV3	DEG10250250	42.913	254	140	5	1	251	18	269	4.21e-59	187
A0A1H8YUV3	DEG10100212	42.913	254	140	5	1	251	18	269	4.21e-59	187
A0A1H8YUV3	DEG10010169	25.091	275	145	7	1	219	1	270	6.63e-14	69.3
A0A1H8YUV3	DEG10470366	24.662	296	158	9	1	236	1	291	2.52e-13	67.8
A0A1H8YUV3	DEG10640137	20.939	277	154	8	1	219	1	270	3.6e-11	61.2
A0A1H8YUV3	DEG10630137	20.939	277	154	8	1	219	1	270	3.6e-11	61.2
A0A1H8YUV3	DEG10650137	20.578	277	155	8	1	219	1	270	4.65e-11	61.2
A0A1H8YUV3	DEG10620137	20.578	277	155	8	1	219	1	270	4.69e-11	61.2
A0A1H8YUV3	DEG10610137	20.578	277	155	8	1	219	1	270	4.69e-11	61.2
A0A1H8ZYD2	DEG10250326	76.078	255	60	1	3	256	13	267	6.46e-121	345
A0A1H8ZYD2	DEG10100263	76.078	255	60	1	3	256	13	267	6.46e-121	345
A0A1H8ZYD2	DEG10510502	57.588	257	107	2	1	256	1	256	1.78e-99	290
A0A1H8ZYD2	DEG10130468	56.471	255	105	2	3	256	19	268	1.43e-98	288
A0A1H8ZYD2	DEG10280280	63.035	257	89	2	1	256	1	252	1.14e-97	285
A0A1H8ZYD2	DEG10410083	58.824	255	100	2	3	256	2	252	2.08e-93	275
A0A1H8ZYD2	DEG10570444	55.294	255	112	2	3	256	2	255	2.22e-93	275
A0A1H8ZYD2	DEG10400528	57.255	255	106	2	3	256	2	254	3.36e-90	266
A0A1H8ZYD2	DEG10440149	53.476	187	81	2	71	256	2	183	8.84e-65	199
A0A1H8ZYD2	DEG10510206	39.655	232	134	2	6	236	5	231	2.19e-52	170
A0A1H9G149	DEG10470015	24.473	237	160	6	409	637	395	620	2.69e-09	59.7
A0A1H9G149	DEG10270260	28.796	191	113	7	480	647	217	407	1.13e-07	53.9
A0A1H9F1V4	DEG10170108	27.273	231	146	6	80	305	107	320	2.12e-14	73.6
A0A1H9F1V4	DEG10100045	30.579	242	152	7	10	246	9	239	5.79e-14	72
A0A1H9F1V4	DEG10470234	27.511	229	148	7	67	286	51	270	6.06e-12	66.2
A0A1H9F1V4	DEG10270329	34.437	151	75	5	96	237	108	243	1.99e-10	61.6
A0A1H9F1V4	DEG10100302	34.437	151	75	5	96	237	108	243	1.99e-10	61.6
A0A1H9F1V4	DEG10470357	24.242	231	154	7	80	307	95	307	2.91e-10	60.5
A0A1H9III2	DEG10250562	72.474	287	74	3	1	283	1	286	1.74e-145	409
A0A1H9III2	DEG10100460	72.474	287	74	3	1	283	1	286	1.74e-145	409
A0A1H9III2	DEG10010129	61.161	224	86	1	1	224	1	223	1.82e-103	301
A0A1H9III2	DEG10650154	59.556	225	90	1	1	225	1	224	1.04e-102	300
A0A1H9III2	DEG10640154	59.556	225	90	1	1	225	1	224	1.04e-102	300
A0A1H9III2	DEG10630154	59.556	225	90	1	1	225	1	224	1.04e-102	300
A0A1H9III2	DEG10620154	59.556	225	90	1	1	225	1	224	1.04e-102	300
A0A1H9III2	DEG10020131	59.556	225	90	1	1	225	1	224	1.04e-102	300
A0A1H9III2	DEG10540109	54.864	257	110	3	1	255	1	253	2.66e-98	289
A0A1H9III2	DEG10210207	57.333	225	95	1	1	225	1	224	1.5e-96	284
A0A1H9EM75	DEG10030757	56.923	65	26	2	3	65	6	70	8.52e-17	68.9
A0A1H9EM75	DEG10030583	51.562	64	30	1	3	65	6	69	1.65e-16	68.2
A0A1H9EM75	DEG10410456	54.386	57	24	2	1	55	1	57	1.53e-14	63.2
A0A1H9EM75	DEG10100576	49.254	67	32	2	1	65	1	67	3.28e-14	62
A0A1H9EM75	DEG10560884	50.769	65	30	2	3	65	6	70	8.3e-14	61.2
A0A1H9EM75	DEG10120170	51.923	52	23	2	1	50	1	52	1.39e-10	52.8
A0A1H9EM75	DEG10200354	52	50	22	2	1	48	1	50	5.6e-09	48.9
A0A1H9EM75	DEG10280309	58	50	19	2	4	51	127	176	1.21e-08	50.8
A0A1H9EM75	DEG10280309	49.153	59	28	2	3	59	222	280	1.59e-08	50.4
A0A1H9KK91	DEG10180299	30.508	118	80	1	30	147	56	171	2.95e-09	52.8
A0A1H9IJ01	DEG10650166	33.333	207	117	6	77	272	159	355	7.77e-19	84.7
A0A1H9IJ01	DEG10640166	33.333	207	117	6	77	272	159	355	7.77e-19	84.7
A0A1H9IJ01	DEG10630166	33.333	207	117	6	77	272	159	355	7.77e-19	84.7
A0A1H9IJ01	DEG10620166	33.333	207	117	6	77	272	159	355	7.77e-19	84.7
A0A1H9IJ01	DEG10610166	33.333	207	117	6	77	272	159	355	7.77e-19	84.7
A0A1H9IJ01	DEG10170207	33.333	207	117	6	77	272	159	355	7.77e-19	84.7
A0A1H9IJ01	DEG10270489	33.597	253	139	10	32	272	280	515	9.25e-19	85.1
A0A1H9IJ01	DEG10250526	33.597	253	139	10	32	272	280	515	9.25e-19	85.1
A0A1H9IJ01	DEG10100429	33.597	253	139	10	32	272	280	515	9.25e-19	85.1
A0A1H9IJ01	DEG10020169	32.85	207	118	6	77	272	159	355	1.42e-18	84
A0A1H8ZC89	DEG10470060	29.423	503	337	7	30	520	11	507	1.44e-58	202
A0A1H8ZC89	DEG10110091	31.064	470	301	8	27	485	3	460	1.27e-48	174
A0A1H8ZC89	DEG10570210	28.753	473	307	9	33	494	22	475	2.67e-45	166
A0A1H8ZC89	DEG10470422	30.097	412	282	5	32	440	6	414	1.29e-43	160
A0A1H8ZC89	DEG10560865	29.706	340	238	1	26	364	14	353	1.2e-41	155
A0A1H8ZC89	DEG10050322	28.571	406	286	3	41	442	29	434	4.48e-41	154
A0A1H8ZC89	DEG10350471	29.938	324	222	3	30	350	33	354	5.02e-38	145
A0A1H8ZC89	DEG10470409	25.253	495	357	5	37	525	105	592	2.43e-35	139
A0A1H8ZC89	DEG10570246	26.932	427	291	6	41	459	35	448	8e-33	130
A0A1H8ZC89	DEG10270509	29.194	459	293	13	10	447	27	474	3.1e-32	129
A0A1H9DCN0	DEG10280282	29.503	322	196	18	3	311	59	362	7.68e-11	62
A0A1H9DCN0	DEG10130102	29.279	222	139	8	15	230	61	270	2.76e-09	57.4
A0A1H9DCN0	DEG10510013	27.778	216	138	9	15	224	61	264	1.49e-08	55.1
A0A1H9DCN0	DEG10440125	30.233	215	134	9	15	224	35	238	3.01e-08	53.9
A0A1H9DCN0	DEG10270307	27.731	238	148	10	3	230	55	278	6.35e-07	50.1
A0A1H9DCN0	DEG10250330	27.731	238	148	10	3	230	55	278	6.35e-07	50.1
A0A1H9DCN0	DEG10100268	27.731	238	148	10	3	230	55	278	6.35e-07	50.1
A0A1H9JJC1	DEG10430020	24.818	274	201	2	98	371	43	311	1.46e-37	138
A0A1H9JJC1	DEG10220265	27.441	379	250	9	3	378	15	371	1.75e-36	136
A0A1H9JJC1	DEG10050620	22.546	377	259	9	3	374	4	352	1.22e-25	106
A0A1H9JJC1	DEG10200380	40.556	180	102	3	180	355	143	321	1.43e-24	103
A0A1H9JJC1	DEG10400511	27.917	240	157	8	139	369	111	343	5.8e-13	68.9
A0A1H9JJC1	DEG10260080	29.825	114	76	1	234	343	210	323	9.61e-12	65.5
A0A1H9JJC1	DEG10110197	29.825	114	76	1	234	343	210	323	9.61e-12	65.5
A0A1H9JJC1	DEG10270479	28.344	314	195	12	91	384	70	373	4.08e-10	60.5
A0A1H9JJC1	DEG10250514	28.344	314	195	12	91	384	70	373	4.08e-10	60.5
A0A1H9JJC1	DEG10270039	25.514	243	162	6	157	387	148	383	1.76e-08	55.5
A0A1H9I745	DEG10270243	56.705	880	329	12	9	854	1	862	0	910
A0A1H8ZWP1	DEG10590074	28.824	170	115	2	91	260	73	236	1.2e-17	79.3
A0A1H8ZWP1	DEG10270531	30.994	171	110	3	91	260	73	236	4.7e-16	75.1
A0A1H8ZWP1	DEG10250575	30.994	171	110	3	91	260	73	236	4.7e-16	75.1
A0A1H8ZWP1	DEG10100473	30.994	171	110	3	91	260	73	236	4.7e-16	75.1
A0A1H9FNG3	DEG10020055	41.471	340	191	6	1	336	1	336	7.98e-83	253
A0A1H9FNG3	DEG10410245	30.699	329	217	8	13	333	12	337	5.79e-31	119
A0A1H9FNG3	DEG10450172	28.571	329	223	9	17	336	16	341	9.16e-26	104
A0A1H9FNG3	DEG10350502	32.937	252	138	11	1	229	1	244	5.16e-22	95.1
A0A1H9FNG3	DEG10560076	29.134	254	171	6	15	262	15	265	2.17e-19	87
A0A1H9FNG3	DEG10110042	30.116	259	150	9	15	245	14	269	2.08e-14	72.8
A0A1H9FNG3	DEG10180338	30.811	185	121	5	27	209	27	206	3.94e-12	65.9
A0A1H9FNG3	DEG10350436	31.356	236	127	14	6	218	17	240	9.74e-11	61.6
A0A1H9FNG3	DEG10570406	31.839	223	118	13	28	224	37	251	5.28e-10	59.7
A0A1H9FNG3	DEG10050086	26.685	356	221	12	2	321	13	364	6.44e-10	59.3
A0A1H9BHP3	DEG10100580	27.966	118	76	4	22	135	28	140	4.93e-08	48.9
A0A1H9H7J2	DEG10100525	66.463	164	52	1	11	171	8	171	8.11e-65	196
A0A1H9H7J2	DEG10510535	56.849	146	61	1	12	155	4	149	7.75e-52	162
A0A1H9H7J2	DEG10340513	49.686	159	79	1	10	168	2	159	1.16e-51	162
A0A1H9H7J2	DEG10280351	60.544	147	56	1	10	154	4	150	3.76e-49	156
A0A1H9H7J2	DEG10390126	52.229	157	74	1	11	167	3	158	3.09e-47	151
A0A1H9H7J2	DEG10220210	52.229	157	74	1	11	167	3	158	3.09e-47	151
A0A1H9H7J2	DEG10440132	50.345	145	70	1	17	159	1	145	3.7e-44	143
A0A1H9H7J2	DEG10550308	59.31	145	57	1	13	155	4	148	6.74e-40	132
A0A1H9H7J2	DEG10410492	49.359	156	75	2	13	164	5	160	3.74e-35	120
A0A1H9H7J2	DEG10500321	44.586	157	78	2	13	167	4	153	5.76e-29	104
A0A1H9GPS5	DEG10100105	72.165	97	26	1	10	105	3	99	2.9e-46	143
A0A1H9GPS5	DEG10410407	51.064	94	44	1	13	104	5	98	7.15e-24	87
A0A1H9GPS5	DEG10010037	49.462	93	46	1	11	102	1	93	1.95e-23	85.9
A0A1H9GPS5	DEG10650285	50.549	91	44	1	13	103	2	91	2.99e-23	85.1
A0A1H9GPS5	DEG10620287	50.549	91	44	1	13	103	2	91	2.99e-23	85.1
A0A1H9GPS5	DEG10610281	50.549	91	44	1	13	103	2	91	2.99e-23	85.1
A0A1H9GPS5	DEG10170332	50.549	91	44	1	13	103	2	91	2.99e-23	85.1
A0A1H9GPS5	DEG10020276	50.549	91	44	1	13	103	2	91	2.99e-23	85.1
A0A1H9GPS5	DEG10400573	44.118	102	52	1	1	102	1	97	3.1e-23	85.5
A0A1H9GPS5	DEG10450218	48.315	89	46	0	16	104	8	96	7.87e-22	81.6
A0A1H9E1G7	DEG10270345	64.749	956	305	8	21	966	7	940	0	1181
A0A1H9E1G7	DEG10250374	64.749	956	305	8	21	966	7	940	0	1181
A0A1H9E1G7	DEG10100306	64.749	956	305	8	21	966	7	940	0	1181
A0A1H9JGL4	DEG10400147	31.981	419	235	14	3	385	9	413	3.06e-40	147
A0A1H9JGL4	DEG10520383	28.235	425	253	11	3	387	7	419	3.07e-36	136
A0A1H9JGL4	DEG10200212	29.577	426	255	14	3	387	4	425	1.19e-35	134
A0A1H9JGL4	DEG10120300	28.235	425	253	11	3	387	7	419	1.3e-35	134
A0A1H9JGL4	DEG10270408	37.052	251	144	7	144	384	189	435	2.19e-34	131
A0A1H9JGL4	DEG10250448	37.052	251	144	7	144	384	189	435	2.19e-34	131
A0A1H9JGL4	DEG10100361	37.052	251	144	7	144	384	189	435	2.19e-34	131
A0A1H9JGL4	DEG10070021	29.858	422	236	14	3	385	6	406	2.52e-34	130
A0A1H9JGL4	DEG10010090	28.434	415	254	10	3	385	6	409	1.4e-33	128
A0A1H9JGL4	DEG10620203	29.157	415	251	13	3	385	7	410	6.46e-33	127
A0A1H8Z2Y4	DEG10460284	28.68	659	356	20	34	658	39	617	2.18e-63	223
A0A1H8Z2Y4	DEG10570247	25.764	687	396	18	12	660	13	623	5.66e-59	212
A0A1H8Z2Y4	DEG10560137	28.657	670	357	24	27	662	29	611	2.53e-55	199
A0A1H8Z2Y4	DEG10480066	28.657	670	357	24	27	662	29	611	2.53e-55	199
A0A1H8Z2Y4	DEG10190062	28.657	670	357	24	27	662	29	611	2.53e-55	199
A0A1H8Z2Y4	DEG10180109	28.657	670	357	24	27	662	29	611	2.53e-55	199
A0A1H8Z2Y4	DEG10200189	28.094	598	338	18	34	619	39	556	1.8e-54	197
A0A1H8Z2Y4	DEG10400156	27.97	665	376	21	7	663	15	584	4.56e-54	195
A0A1H8Z2Y4	DEG10290100	25.481	675	383	21	16	660	22	606	2.62e-53	193
A0A1H8Z2Y4	DEG10530272	25.689	689	395	20	12	660	13	624	1.24e-52	194
A0A1H9A3E1	DEG10590107	78.039	255	51	2	1	250	1	255	1.41e-142	399
A0A1H9A3E1	DEG10270271	76.562	256	51	2	1	250	1	253	5.01e-138	388
A0A1H9A3E1	DEG10250284	76.562	256	51	2	1	250	1	253	5.01e-138	388
A0A1H9A3E1	DEG10100243	76.562	256	51	2	1	250	1	253	5.01e-138	388
A0A1H9A3E1	DEG10010236	58.537	246	95	3	2	245	4	244	1.35e-102	298
A0A1H9A3E1	DEG10650171	58.566	251	94	5	2	249	3	246	1.95e-101	295
A0A1H9A3E1	DEG10640171	58.566	251	94	5	2	249	3	246	1.95e-101	295
A0A1H9A3E1	DEG10630171	58.566	251	94	5	2	249	3	246	1.95e-101	295
A0A1H9A3E1	DEG10620171	58.566	251	94	5	2	249	3	246	1.95e-101	295
A0A1H9A3E1	DEG10610171	58.566	251	94	5	2	249	3	246	1.95e-101	295
A0A1H9HYB1	DEG10580134	24.913	289	183	9	42	320	39	303	2.38e-10	61.2
A0A1H9HYB1	DEG10060096	24.39	287	176	7	7	273	18	283	1.07e-09	59.7
A0A1H9HYB1	DEG10680151	23.019	265	157	7	47	296	2	234	2.28e-09	57.8
A0A1H9HYB1	DEG10680150	24.382	283	173	7	14	276	22	283	1.24e-07	53.1
A0A1H9A2L9	DEG10400102	38.024	334	175	8	15	330	146	465	8.98e-53	180
A0A1H9A2L9	DEG10640258	36.047	258	153	4	23	280	5	250	1.17e-48	165
A0A1H9A2L9	DEG10170074	36.047	258	153	4	23	280	5	250	1.17e-48	165
A0A1H9F8M9	DEG10130239	39.153	189	99	6	1	173	3	191	1.85e-37	134
A0A1H9F8M9	DEG10470041	38.012	171	94	4	16	174	24	194	3.26e-29	112
A0A1H9F8M9	DEG10470040	28.859	149	96	5	30	169	50	197	3.12e-13	67.4
A0A1H9F8M9	DEG10560172	31.538	130	82	4	30	156	48	173	5.99e-10	57.8
A0A1H9F8M9	DEG10560421	31.538	130	82	4	30	156	48	173	5.99e-10	57.8
A0A1H8ZMJ8	DEG10250273	35.962	520	267	12	7	517	4	466	1.91e-71	235
A0A1H8ZMJ8	DEG10270539	30.739	514	301	9	6	517	2	462	1.42e-46	169
A0A1H9GNW4	DEG10100098	82.051	156	28	0	1	156	1	156	1.98e-94	269
A0A1H9GNW4	DEG10010031	62.821	156	58	0	1	156	1	156	3.17e-71	210
A0A1H9GNW4	DEG10640240	62.179	156	59	0	1	156	1	156	6.68e-71	209
A0A1H9GNW4	DEG10620237	62.179	156	59	0	1	156	1	156	6.68e-71	209
A0A1H9GNW4	DEG10610231	62.179	156	59	0	1	156	1	156	6.68e-71	209
A0A1H9GNW4	DEG10170047	62.179	156	59	0	1	156	1	156	6.68e-71	209
A0A1H9GNW4	DEG10020050	62.179	156	59	0	1	156	1	156	6.68e-71	209
A0A1H9GNW4	DEG10210199	63.462	156	57	0	1	156	1	156	3.49e-70	208
A0A1H9GNW4	DEG10540125	62.179	156	59	0	1	156	1	156	1.36e-69	206
A0A1H9GNW4	DEG10420280	60.897	156	61	0	1	156	1	156	4.27e-68	202
A0A1H9K0M0	DEG10270137	58.491	424	159	3	4	418	1	416	2.43e-154	442
A0A1H9K0M0	DEG10250149	58.491	424	159	3	4	418	1	416	2.43e-154	442
A0A1H9K0M0	DEG10100125	58.491	424	159	3	4	418	1	416	2.43e-154	442
A0A1H9K0M0	DEG10440093	42.956	433	228	5	4	423	1	427	2.69e-109	328
A0A1H9K0M0	DEG10130292	41.743	436	235	5	1	423	6	435	1.13e-107	324
A0A1H9K0M0	DEG10510458	46.404	431	212	7	4	421	1	425	4.8e-107	322
A0A1H9K0M0	DEG10400236	47.344	433	211	5	4	424	1	428	1.07e-106	322
A0A1H9K0M0	DEG10550669	41.176	425	234	4	4	417	1	420	3.87e-102	310
A0A1H9K0M0	DEG10050320	42.691	431	229	6	4	421	1	426	1.26e-100	306
A0A1H9K0M0	DEG10310164	36.085	424	245	8	4	414	1	411	4.69e-82	258
A0A1H9GHH6	DEG10550071	27.467	375	231	14	31	391	18	365	3.07e-22	97.1
A0A1H9H8Y2	DEG10270582	64.679	436	144	6	4	434	8	438	0	519
A0A1H9H8Y2	DEG10250646	64.679	436	144	6	4	434	8	438	0	519
A0A1H9H8Y2	DEG10100520	64.679	436	144	6	4	434	8	438	0	519
A0A1H9H8Y2	DEG10590055	63.239	457	146	8	7	452	11	456	0	518
A0A1H9H8Y2	DEG10440006	38.501	387	223	6	75	451	1	382	1.14e-85	266
A0A1H9H8Y2	DEG10550155	34.211	456	279	10	7	452	8	452	1.15e-72	235
A0A1H9H8Y2	DEG10570350	31.915	470	272	10	7	452	7	452	7e-67	220
A0A1H9H8Y2	DEG10240165	34.125	463	275	10	7	452	6	455	2.21e-60	203
A0A1H9H8Y2	DEG10350334	34.052	464	274	11	7	452	6	455	1.17e-59	201
A0A1H9H8Y2	DEG10660291	33.693	463	277	10	7	452	6	455	3.08e-58	197
A0A1H9DH36	DEG10100046	22.581	248	180	5	137	382	139	376	1.05e-07	53.5
A0A1H9KIA8	DEG10270209	66.605	542	179	2	1	542	1	540	0	718
A0A1H9KIA8	DEG10250218	66.605	542	179	2	1	542	1	540	0	718
A0A1H9KIA8	DEG10100173	66.605	542	179	2	1	542	1	540	0	718
A0A1H9KIA8	DEG10470028	33.267	499	306	13	41	531	36	515	2.1e-68	228
A0A1H9KIA8	DEG10020294	29.046	482	315	16	59	533	27	488	1.03e-45	167
A0A1H9KIA8	DEG10470237	27.443	481	326	14	54	531	33	493	2.07e-39	149
A0A1H9KIA8	DEG10470080	27.551	490	322	17	50	532	16	479	5.64e-33	130
A0A1H9KIA8	DEG10350453	27.876	452	299	13	81	527	67	496	6.4e-31	125
A0A1H9KIA8	DEG10420144	25.934	482	316	14	57	527	19	470	1.47e-30	124
A0A1H9KIA8	DEG10660066	26.096	479	314	15	58	526	31	479	5.79e-30	122
A0A1H9IGW3	DEG10170141	42.623	61	35	0	1	61	1	61	9.67e-12	53.1
A0A1H9IGW3	DEG10020117	42.623	61	35	0	1	61	1	61	9.67e-12	53.1
A0A1H9IGW3	DEG10010115	40.984	61	36	0	1	61	1	61	5.34e-11	51.2
A0A1H9IGW3	DEG10500252	37.288	59	36	1	1	58	1	59	1.63e-09	47.8
A0A1H9IGW3	DEG10510527	55	40	18	0	1	40	1	40	9.01e-09	46.2
A0A1H9IGW3	DEG10150325	55	40	18	0	1	40	1	40	9.01e-09	46.2
A0A1H9IGW3	DEG10580053	36.066	61	39	0	1	61	1	61	8.33e-08	43.1
A0A1H9IGW3	DEG10660256	50	40	20	0	1	40	1	40	6.36e-07	41.2
A0A1H9IGW3	DEG10530338	50	40	20	0	1	40	1	40	6.36e-07	41.2
A0A1H9IGW3	DEG10240064	50	40	20	0	1	40	1	40	6.36e-07	41.2
A0A1H9DPN0	DEG10050598	29.141	326	208	11	42	356	19	332	3.08e-27	109
A0A1H9DPN0	DEG10490108	24.627	268	184	4	90	339	70	337	2.08e-19	87.8
A0A1H9DPN0	DEG10500019	24.627	268	184	4	90	339	70	337	2.24e-19	87.8
A0A1H9CVT1	DEG10200427	45.455	407	216	3	13	419	22	422	2.91e-102	310
A0A1H9CVT1	DEG10460165	45.501	389	198	4	14	398	2	380	7.12e-82	257
A0A1H9CVT1	DEG10350496	40.394	406	232	5	16	418	8	406	9.62e-67	218
A0A1H9CVT1	DEG10470194	32.18	289	188	4	15	302	5	286	7.57e-41	154
A0A1H9CVT1	DEG10580097	25.581	344	209	14	12	326	1	326	2.81e-16	79.7
A0A1H9CVT1	DEG10140010	23.625	309	203	10	110	392	125	426	1.49e-13	71.6
A0A1H9CVT1	DEG10450159	31.551	187	112	7	113	294	153	328	4.56e-13	70.1
A0A1H9CVT1	DEG10120319	26.582	316	184	12	107	399	135	425	6.82e-13	69.3
A0A1H9CVT1	DEG10410239	27.358	212	131	7	90	295	114	308	1.91e-12	68.2
A0A1H9CVT1	DEG10520403	26.129	310	181	12	107	393	135	419	3.51e-12	67.4
A0A1H8Z3K1	DEG10100392	82.716	81	14	0	1	81	1	81	8.6e-43	133
A0A1H8Z3K1	DEG10400304	68.605	86	26	1	1	85	1	86	3.36e-35	114
A0A1H8Z3K1	DEG10200049	61.628	86	32	1	1	85	1	86	1.65e-29	100
A0A1H8Z3K1	DEG10510407	65.476	84	27	1	1	82	1	84	2.39e-29	99.4
A0A1H8Z3K1	DEG10150274	65.476	84	27	1	1	82	1	84	2.39e-29	99.4
A0A1H8Z3K1	DEG10340141	57.831	83	34	1	1	82	1	83	9.34e-29	98.2
A0A1H8Z3K1	DEG10460110	59.302	86	34	1	1	85	1	86	1.2e-28	97.8
A0A1H8Z3K1	DEG10330232	62.651	83	29	1	1	81	1	83	3.47e-28	96.7
A0A1H8Z3K1	DEG10320251	62.651	83	29	1	1	81	1	83	3.47e-28	96.7
A0A1H8Z3K1	DEG10160229	62.651	83	29	1	1	81	1	83	3.47e-28	96.7
A0A1H9EBP5	DEG10420078	37.963	216	123	3	9	223	3	208	4.34e-49	159
A0A1H9EBP5	DEG10580066	39.72	214	120	3	10	223	4	208	3.97e-46	152
A0A1H9EBP5	DEG10380177	36.744	215	127	3	9	223	3	208	6.52e-44	146
A0A1H9EBP5	DEG10470265	37.85	214	131	1	10	223	383	594	4.39e-43	152
A0A1H9EBP5	DEG10050243	32.864	213	134	3	9	221	4	207	1.6e-37	129
A0A1H9EBP5	DEG10440010	32.323	198	128	3	28	225	1	192	2.68e-29	107
A0A1H9EBP5	DEG10560345	28.079	203	139	3	12	214	6	201	4.14e-22	89.7
A0A1H9EBP5	DEG10560613	27.143	210	139	5	10	217	1	198	2.55e-20	84.7
A0A1H9EBP5	DEG10470371	33.113	151	99	2	9	157	3	153	1.23e-18	81.3
A0A1H9EBP5	DEG10100273	41.026	117	65	2	11	127	15	127	3.62e-18	79
A0A1H8ZWZ8	DEG10270290	57.944	1177	487	7	6	1178	10	1182	0	1378
A0A1H8ZWZ8	DEG10250309	57.944	1177	487	7	6	1178	10	1182	0	1378
A0A1H8ZWZ8	DEG10100255	57.944	1177	487	7	6	1178	10	1182	0	1378
A0A1H8ZWZ8	DEG10590112	57.264	1184	495	7	1	1180	1	1177	0	1367
A0A1H8ZWZ8	DEG10480045	35.887	1201	693	18	1	1174	1	1151	0	718
A0A1H8ZWZ8	DEG10190041	35.803	1201	694	18	1	1174	1	1151	0	716
A0A1H8ZWZ8	DEG10180051	35.803	1201	694	18	1	1174	1	1151	0	716
A0A1H8ZWZ8	DEG10560060	35.803	1201	694	18	1	1174	1	1151	0	715
A0A1H8ZWZ8	DEG10320045	35.554	1201	697	18	1	1174	1	1151	0	713
A0A1H8ZWZ8	DEG10330047	35.554	1201	697	18	1	1174	1	1151	0	712
A0A1H9IHG9	DEG10560233	26.683	832	518	17	34	805	65	864	1.65e-60	220
A0A1H9IHG9	DEG10180037	26.372	838	513	16	34	805	65	864	3.67e-60	219
A0A1H9IHG9	DEG10550372	24.819	830	539	25	31	805	34	833	7.52e-44	170
A0A1H9HFF7	DEG10100015	36.798	356	211	1	46	401	6	347	1.13e-64	212
A0A1H9HFF7	DEG10070047	26.336	262	165	8	162	410	113	359	6.48e-11	63.2
A0A1H9G912	DEG10660376	34.062	320	194	9	42	355	33	341	4.08e-46	160
A0A1H9G912	DEG10180343	25.468	267	180	7	59	307	34	299	1.17e-10	61.6
A0A1H9G912	DEG10110127	25.714	245	166	6	78	307	56	299	4.27e-10	59.7
A0A1H9G912	DEG10570349	28.358	268	163	9	81	338	55	303	3.96e-09	56.6
A0A1H9IRG8	DEG10260104	30.22	182	109	6	154	333	75	240	5.6e-07	49.3
A0A1H9IRG8	DEG10150269	33.696	92	47	3	253	331	13	103	5.96e-07	47.8
A0A1H8YVP8	DEG10410480	25.182	274	166	10	1	265	1	244	6.92e-10	58.9
A0A1H8YVP8	DEG10400676	28	250	151	10	3	247	5	230	8.68e-09	55.8
A0A1H8YVP8	DEG10430015	24.638	138	99	3	75	210	36	170	4.63e-07	50.1
A0A1H9EHU2	DEG10350232	29.104	134	88	3	50	183	136	262	3.24e-07	53.5
A0A1H9CVR3	DEG10270622	30.159	378	227	9	8	362	7	370	3.34e-37	138
A0A1H9CVR3	DEG10150165	25.746	268	151	6	131	373	153	397	1.22e-07	52.8
A0A1H9A9L4	DEG10020213	30.736	231	151	5	149	377	115	338	3.08e-22	95.9
A0A1H9A9L4	DEG10570222	33.5	200	123	4	181	372	180	377	2.49e-20	90.9
A0A1H9A9L4	DEG10270563	34.503	171	107	1	4	174	45	210	2.12e-19	89.4
A0A1H9A9L4	DEG10270563	32.271	251	137	13	140	377	345	575	2.71e-10	61.2
A0A1H9A9L4	DEG10100506	34.503	171	107	1	4	174	45	210	2.12e-19	89.4
A0A1H9A9L4	DEG10100506	32.271	251	137	13	140	377	345	575	2.71e-10	61.2
A0A1H9A9L4	DEG10350473	30.882	204	128	5	181	377	285	482	1.87e-17	83.2
A0A1H9A9L4	DEG10570401	29.808	208	128	7	181	378	251	450	9.49e-11	62.4
A0A1H9A9L4	DEG10470265	23.697	211	136	6	176	377	179	373	2.63e-07	52
A0A1H9A9L4	DEG10200087	32.479	234	129	10	167	378	253	479	6.71e-07	50.4
A0A1H9CLT8	DEG10030224	37.5	112	67	2	2	111	10	120	2.66e-17	70.9
A0A1H9CLT8	DEG10650269	48.148	108	53	2	2	109	1	105	4.95e-16	67.4
A0A1H9CLT8	DEG10640278	48.148	108	53	2	2	109	1	105	4.95e-16	67.4
A0A1H9CLT8	DEG10630246	48.148	108	53	2	2	109	1	105	4.95e-16	67.4
A0A1H9CLT8	DEG10170022	48.148	108	53	2	2	109	1	105	4.95e-16	67.4
A0A1H9CLT8	DEG10020027	48.148	108	53	2	2	109	1	105	4.95e-16	67.4
A0A1H8Z656	DEG10270649	57.257	627	214	7	7	588	27	644	0	697
A0A1H8Z656	DEG10250721	57.257	627	214	7	7	588	27	644	0	697
A0A1H8Z656	DEG10100584	58.059	608	206	6	26	588	1	604	0	693
A0A1H8Z656	DEG10130092	51.601	562	250	8	27	585	6	548	0	598
A0A1H8Z656	DEG10440032	52.166	554	244	8	34	585	2	536	0	597
A0A1H8Z656	DEG10050346	24.359	546	345	18	58	588	10	502	5.4e-30	123
A0A1H8Z656	DEG10550382	23.993	546	361	12	49	585	1	501	8.85e-28	116
A0A1H8Z656	DEG10500288	23.853	545	347	17	58	588	11	501	2.82e-23	102
A0A1H9B7W6	DEG10110137	65.854	328	112	0	1	328	1	328	7.49e-159	446
A0A1H9B706	DEG10070143	35.955	89	50	3	386	467	2	90	4.83e-08	50.4
A0A1H9BDP7	DEG10560414	32.979	94	63	0	11	104	12	105	5.25e-08	46.6
A0A1H9BDP7	DEG10470079	28.846	104	74	0	1	104	1	104	1.63e-07	45.1
A0A1H9F5Q1	DEG10290070	47.573	103	52	2	4	104	38	140	1.41e-30	105
A0A1H9F5Q1	DEG10180400	44.565	92	50	1	7	97	41	132	8.19e-22	83.6
A0A1H9F5Q1	DEG10030730	43.75	96	53	1	7	101	44	139	1.4e-20	80.5
A0A1H9F5Q1	DEG10400455	45.745	94	49	2	5	96	6	99	9.4e-20	77.4
A0A1H9F5Q1	DEG10650227	40.777	103	55	3	1	100	1	100	6.26e-19	75.1
A0A1H9F5Q1	DEG10640230	40.777	103	55	3	1	100	1	100	6.26e-19	75.1
A0A1H9F5Q1	DEG10630222	40.777	103	55	3	1	100	1	100	6.26e-19	75.1
A0A1H9F5Q1	DEG10610223	40.777	103	55	3	1	100	1	100	6.26e-19	75.1
A0A1H9F5Q1	DEG10170122	40.777	103	55	3	1	100	1	100	6.26e-19	75.1
A0A1H9F5Q1	DEG10410029	40.385	104	60	2	1	102	1	104	5.33e-18	72.8
A0A1H9A644	DEG10560698	33.01	206	136	2	42	245	34	239	7.4e-30	112
A0A1H9A644	DEG10260071	31.868	182	120	2	41	220	28	207	7.48e-20	85.5
A0A1H9A644	DEG10130220	29.018	224	146	6	29	243	32	251	5.52e-16	75.1
A0A1H9HSZ2	DEG10590048	72.128	531	140	3	10	539	2	525	0	751
A0A1H9HSZ2	DEG10270597	72.381	525	134	4	19	539	8	525	0	751
A0A1H9HSZ2	DEG10250666	72.381	525	134	4	19	539	8	525	0	751
A0A1H9HSZ2	DEG10100534	72.381	525	134	4	19	539	8	525	0	751
A0A1H9HSZ2	DEG10400045	53.422	526	227	4	22	539	60	575	0	570
A0A1H9HSZ2	DEG10580120	53.372	519	228	5	24	539	9	516	0	567
A0A1H9HSZ2	DEG10170020	51.737	518	238	4	22	539	8	513	0	561
A0A1H9HSZ2	DEG10650242	51.544	518	239	4	22	539	8	513	0	560
A0A1H9HSZ2	DEG10020024	51.544	518	239	4	22	539	8	513	0	560
A0A1H9HSZ2	DEG10640246	51.544	518	239	4	22	539	8	513	0	559
A0A1H9IWR0	DEG10250511	58.947	190	70	2	1	184	1	188	6.17e-62	191
A0A1H9IWR0	DEG10530041	43.421	152	83	3	1	152	1	149	1.17e-30	110
A0A1H9IWR0	DEG10550051	38.71	155	93	2	1	155	5	157	2.14e-26	99.8
A0A1H9IWR0	DEG10290232	41.333	150	85	3	3	152	4	150	5.57e-26	98.6
A0A1H9IWR0	DEG10560516	36.31	168	101	4	3	166	4	169	7.74e-26	98.2
A0A1H9IWR0	DEG10180312	36.31	168	101	4	3	166	4	169	7.74e-26	98.2
A0A1H9IWR0	DEG10400206	40.559	143	82	2	2	142	4	145	1.16e-23	92
A0A1H9IWR0	DEG10310228	32.237	152	101	2	1	152	3	152	1.14e-21	86.7
A0A1H9IWR0	DEG10430185	34.711	121	78	1	42	162	1	120	1.54e-11	59.3
A0A1H9CGL3	DEG10410524	35.043	351	216	6	15	355	13	361	2.57e-54	182
A0A1H9CGL3	DEG10280338	36.441	354	211	8	1	343	1	351	6.28e-49	168
A0A1H9CGL3	DEG10270302	34.584	373	205	12	8	359	15	369	1.18e-43	154
A0A1H9CGL3	DEG10250322	34.584	373	205	12	8	359	15	369	1.18e-43	154
A0A1H9CGL3	DEG10100259	34.584	373	205	12	8	359	15	369	1.18e-43	154
A0A1H9CGL3	DEG10440053	30.973	339	210	9	33	359	13	339	6.18e-43	151
A0A1H9CGL3	DEG10130113	28.06	335	220	7	33	355	34	359	1.77e-36	134
A0A1H9CGL3	DEG10400265	31.83	377	215	14	4	353	1	362	4.67e-33	125
A0A1H9CGL3	DEG10050159	24.302	358	248	10	9	356	23	367	2.11e-28	113
A0A1H9CGL3	DEG10510381	30.488	328	210	9	33	351	28	346	7.33e-28	111
A0A1H9IXW0	DEG10250497	54.745	137	62	0	9	145	6	142	2.37e-47	149
A0A1H9IXW0	DEG10100409	54.745	137	62	0	9	145	6	142	2.37e-47	149
A0A1H9IXW0	DEG10200242	44.118	136	76	0	11	146	7	142	1.31e-37	125
A0A1H9IXW0	DEG10400234	44.203	138	77	0	8	145	3	140	6.14e-37	123
A0A1H9IXW0	DEG10280511	46.457	127	67	1	20	145	2	128	6.68e-37	122
A0A1H9IXW0	DEG10410255	41.429	140	81	1	7	145	3	142	2.51e-36	122
A0A1H9IXW0	DEG10120146	40.602	133	77	1	9	141	3	133	1.04e-33	115
A0A1H9IXW0	DEG10510453	44.853	136	74	1	9	143	4	139	9.59e-33	112
A0A1H9IXW0	DEG10130223	41.791	134	77	1	9	141	5	138	3.77e-31	108
A0A1H9IXW0	DEG10500134	37.956	137	85	0	8	144	2	138	2.7e-30	106
A0A1H9D0N5	DEG10470260	36.194	268	169	2	1	266	1	268	9.64e-62	195
A0A1H9D0N5	DEG10270088	41.758	273	136	2	15	264	18	290	5.13e-59	189
A0A1H9D0N5	DEG10250095	41.758	273	136	2	15	264	18	290	5.13e-59	189
A0A1H9D0N5	DEG10100063	41.758	273	136	2	15	264	18	290	5.13e-59	189
A0A1H9D0N5	DEG10400521	42.322	267	147	6	1	264	1	263	2.49e-58	186
A0A1H9D0N5	DEG10510030	41.729	266	153	2	2	265	3	268	5.66e-57	183
A0A1H9D0N5	DEG10180072	36.704	267	167	2	1	265	1	267	3.49e-54	176
A0A1H9D0N5	DEG10580306	35.206	267	157	5	4	264	2	258	2.46e-46	155
A0A1H9D0N5	DEG10290286	36.466	266	166	3	3	265	4	269	2.5e-46	155
A0A1H9D0N5	DEG10440048	39.37	254	151	3	13	265	1	252	4.41e-41	141
A0A1H9H7P6	DEG10250650	32.886	298	171	7	81	352	12	306	6.18e-30	120
A0A1H9H7P6	DEG10100523	32.886	298	171	7	81	352	12	306	6.18e-30	120
A0A1H9H7P6	DEG10250682	30	330	185	10	72	365	13	332	1.54e-29	119
A0A1H9H7P6	DEG10470463	34	200	112	6	157	347	89	277	7.59e-23	98.2
A0A1H9H7P6	DEG10170179	28.111	217	132	7	157	368	99	296	7.93e-19	85.9
A0A1H9FB94	DEG10270158	28.856	201	127	6	8	200	8	200	6.91e-10	59.7
A0A1H9FB94	DEG10420209	25.854	205	130	8	1	202	1	186	1.57e-07	52
A0A1H9JBR0	DEG10470409	33.713	439	284	4	3	440	79	511	2.82e-71	237
A0A1H9JBR0	DEG10350230	27.316	421	294	5	26	440	36	450	5.52e-30	122
A0A1H9JBR0	DEG10350471	27.67	412	289	3	27	435	38	443	3.66e-27	114
A0A1H9JBR0	DEG10570210	25.24	416	296	6	27	436	24	430	1.31e-26	112
A0A1H9JBR0	DEG10050322	27.628	409	286	5	32	436	28	430	2.83e-26	111
A0A1H9JBR0	DEG10560865	24.697	413	303	4	27	436	23	430	5.82e-26	110
A0A1H9JBR0	DEG10470422	25.424	354	237	7	23	364	5	343	9.53e-19	88.2
A0A1H9JBR0	DEG10470060	22.46	374	261	7	27	388	16	372	3.69e-15	77.4
A0A1H9JBR0	DEG10110091	27.978	361	245	7	24	377	8	360	1.75e-12	68.9
A0A1H9JBR0	DEG10570246	24.199	281	185	9	42	308	40	306	1.42e-11	65.9
A0A1H9GN75	DEG10270112	57.269	227	92	2	55	276	11	237	6.96e-83	248
A0A1H9GN75	DEG10250122	57.269	227	92	2	55	276	11	237	6.96e-83	248
A0A1H9GN75	DEG10590027	57.534	219	87	2	60	276	41	255	3.93e-80	241
A0A1H9GN75	DEG10650273	45.263	190	83	3	90	276	10	181	2.64e-48	158
A0A1H9GN75	DEG10620275	45.263	190	83	3	90	276	10	181	2.64e-48	158
A0A1H9GN75	DEG10400170	38.5	200	93	4	90	277	23	204	1.64e-41	141
A0A1H9GN75	DEG10410420	36.364	187	103	2	90	276	5	175	2.03e-41	140
A0A1H9GN75	DEG10200385	34.574	188	107	2	89	276	12	183	3.6e-41	139
A0A1H9GN75	DEG10660015	39.894	188	96	3	90	276	13	184	1.6e-40	138
A0A1H9GN75	DEG10530186	39.894	188	96	3	90	276	13	184	1.6e-40	138
A0A1H8ZLX0	DEG10470235	27.613	909	457	35	829	1712	40	772	1.57e-75	270
A0A1H8ZLX0	DEG10030191	24.372	398	220	14	95	465	33	376	1.46e-18	90.9
A0A1H8ZLX0	DEG10250025	24.665	523	291	19	95	566	66	536	6.05e-18	89.4
A0A1H8ZLX0	DEG10270295	24.671	608	336	27	1063	1626	27	556	1.92e-17	88.2
A0A1H8ZLX0	DEG10250311	24.671	608	336	27	1063	1626	27	556	1.92e-17	88.2
A0A1H8ZLX0	DEG10350239	28.311	219	117	8	95	313	63	241	1.2e-14	79.3
A0A1H8ZLX0	DEG10140252	22.35	434	247	19	84	486	22	396	2.43e-14	77.4
A0A1H8ZLX0	DEG10140026	40.909	88	42	1	95	182	30	107	2.24e-13	74.3
A0A1H8ZLX0	DEG10380226	31.818	88	50	1	95	182	26	103	1.75e-08	58.5
A0A1H8YT58	DEG10270274	42.767	318	166	2	13	321	43	353	5.23e-79	244
A0A1H8YT58	DEG10250290	42.767	318	166	2	13	321	43	353	5.23e-79	244
A0A1H8YT58	DEG10100250	42.767	318	166	2	13	321	43	353	5.23e-79	244
A0A1H8YT58	DEG10450256	43.438	320	165	3	5	314	18	331	5.58e-78	241
A0A1H9IW39	DEG10100420	54.07	172	77	1	14	183	20	191	4.71e-66	200
A0A1H9IW39	DEG10060106	28.302	106	74	2	47	152	8	111	9.42e-11	56.6
A0A1H9IW39	DEG10680162	26.606	109	78	2	44	152	8	114	3.8e-10	55.1
A0A1H9IW39	DEG10140005	28.409	88	62	1	63	150	21	107	4.4e-09	51.6
A0A1H9H2Z6	DEG10250629	35.676	185	112	5	5	185	39	220	2.02e-27	103
A0A1H9H2Z6	DEG10360154	40.625	64	38	0	3	66	12	75	1.26e-10	57.8
A0A1H9H2Z6	DEG10220275	27	200	116	6	1	199	1	171	6.55e-09	53.1
A0A1H9H2Z6	DEG10250354	40	55	33	0	3	57	17	71	2.11e-07	48.9
A0A1H9H2Z6	DEG10270352	43.137	51	29	0	4	54	13	63	2.32e-07	49.3
A0A1H9H2Z6	DEG10100308	43.137	51	29	0	4	54	13	63	2.32e-07	49.3
A0A1H9H2Z6	DEG10530252	51.163	43	21	0	7	49	16	58	4.41e-07	47.8
A0A1H9H2Z6	DEG10280323	36.765	68	43	0	8	75	19	86	6.7e-07	47.4
A0A1H9JFM2	DEG10600408	28.696	230	150	6	21	242	23	246	2.36e-25	100
A0A1H9JFM2	DEG10270430	30.093	216	145	4	23	237	1190	1400	2.04e-15	75.1
A0A1H9JFM2	DEG10270527	27.193	228	155	5	22	247	30	248	1.87e-12	64.7
A0A1H9JFM2	DEG10250571	27.193	228	155	5	22	247	30	248	1.87e-12	64.7
A0A1H9C7K6	DEG10280009	62.01	587	216	3	1	581	2	587	0	739
A0A1H9C7K6	DEG10460272	58.754	594	237	4	1	587	1	593	0	686
A0A1H9C7K6	DEG10200246	56.956	611	237	5	1	587	4	612	0	672
A0A1H9C7K6	DEG10410358	55.612	588	257	1	1	584	1	588	0	671
A0A1H9C7K6	DEG10450103	55.008	589	257	3	1	581	1	589	0	653
A0A1H9C7K6	DEG10010192	47.966	590	291	10	5	583	4	588	0	536
A0A1H9C7K6	DEG10610009	45.748	588	305	8	5	582	4	587	1.8e-176	511
A0A1H9C7K6	DEG10170227	45.748	588	305	8	5	582	4	587	1.8e-176	511
A0A1H9C7K6	DEG10640009	45.578	588	306	8	5	582	4	587	8.25e-176	509
A0A1H9C7K6	DEG10630009	45.578	588	306	8	5	582	4	587	8.25e-176	509
A0A1H9DRU3	DEG10450191	27.726	321	214	9	7	320	6	315	5.7e-19	87
A0A1H9DRU3	DEG10270221	26.727	333	215	8	6	321	3	323	4.65e-18	84
A0A1H9DRU3	DEG10450170	32.075	371	187	21	3	337	2	343	8.02e-18	83.6
A0A1H9DRU3	DEG10560743	24.571	350	227	11	6	333	2	336	4.26e-09	57
A0A1H9DRU3	DEG10410426	26.205	332	199	11	1	307	1	311	5.02e-09	57
A0A1H9DRU3	DEG10180433	24.571	350	227	11	6	333	2	336	5.93e-09	56.6
A0A1H9K697	DEG10450345	27.893	484	299	15	41	506	42	493	3.35e-37	143
A0A1H9K697	DEG10110050	26.464	427	283	9	67	478	58	468	2.16e-28	117
A0A1H9K697	DEG10080052	25.417	480	308	16	45	492	57	518	1.52e-27	115
A0A1H9K697	DEG10560581	25.434	519	322	20	6	483	1	495	9.19e-27	113
A0A1H9K697	DEG10560426	25.882	510	316	15	17	483	10	500	1.77e-26	112
A0A1H9K697	DEG10600123	25.658	456	286	15	65	484	67	505	1.94e-25	109
A0A1H9K697	DEG10470296	23.077	286	185	8	68	325	86	364	2.12e-12	68.9
A0A1H9K697	DEG10470297	24.359	312	185	13	47	325	71	364	2.34e-12	68.9
A0A1H9K697	DEG10580254	22.174	230	156	9	193	402	234	460	4.15e-08	55.5
A0A1H9EPF4	DEG10670187	31.298	524	326	6	71	590	87	580	7.93e-71	238
A0A1H9EPF4	DEG10030363	31.298	524	326	6	71	590	87	580	7.93e-71	238
A0A1H9EPF4	DEG10460204	34.674	522	307	7	72	589	105	596	4.69e-70	236
A0A1H9EPF4	DEG10570388	31.499	527	325	6	71	591	94	590	5.74e-70	236
A0A1H9EPF4	DEG10410170	34.897	533	308	11	69	593	133	634	1.54e-69	236
A0A1H9EPF4	DEG10660241	31.868	546	332	10	51	590	79	590	4.77e-68	231
A0A1H9EPF4	DEG10530354	31.868	546	332	10	51	590	79	590	4.77e-68	231
A0A1H9EPF4	DEG10240077	30.948	517	327	5	71	585	98	586	2.02e-66	226
A0A1H9EPF4	DEG10350071	30.948	517	327	5	71	585	98	586	4.37e-66	226
A0A1H9EPF4	DEG10600412	30.095	525	333	6	71	591	86	580	6.42e-66	225
A0A1H9JR19	DEG10020142	46.667	45	22	1	1	43	298	342	2.25e-07	44.3
A0A1H9AV07	DEG10470055	45.122	246	135	0	14	259	12	257	3.25e-71	219
A0A1H9AV07	DEG10560128	40.769	260	153	1	1	259	1	260	7.88e-65	203
A0A1H9AV07	DEG10330160	40.769	260	153	1	1	259	1	260	6.77e-64	200
A0A1H9AV07	DEG10160157	40.769	260	153	1	1	259	1	260	6.77e-64	200
A0A1H9AV07	DEG10350194	48.606	251	129	0	11	261	13	263	2.79e-63	200
A0A1H9AV07	DEG10660118	45.914	257	134	2	7	262	8	260	6.37e-54	175
A0A1H9AV07	DEG10490138	28.326	233	165	1	7	239	2	232	9.58e-42	143
A0A1H9AV07	DEG10340219	35.238	210	136	0	7	216	2	211	7.69e-40	138
A0A1H9AV07	DEG10440108	35.149	202	129	1	51	252	2	201	5.49e-36	127
A0A1H9AV07	DEG10130155	29.614	233	161	2	7	239	4	233	5.51e-36	128
A0A1H9IL51	DEG10270507	65.06	332	100	5	1	322	1	326	1.56e-135	388
A0A1H9IL51	DEG10250550	65.06	332	100	5	1	322	1	326	1.56e-135	388
A0A1H9IL51	DEG10100450	65.06	332	100	5	1	322	1	326	1.56e-135	388
A0A1H9IL51	DEG10010136	48.083	339	155	4	5	324	6	342	1.42e-101	303
A0A1H9IL51	DEG10620106	46.608	339	160	4	5	324	7	343	3.52e-96	290
A0A1H9IL51	DEG10610106	46.608	339	160	4	5	324	7	343	3.52e-96	290
A0A1H9IL51	DEG10170163	46.608	339	160	4	5	324	7	343	3.52e-96	290
A0A1H9IL51	DEG10650106	46.608	339	160	4	5	324	7	343	3.6e-96	290
A0A1H9IL51	DEG10020136	46.608	339	160	4	5	324	7	343	4.28e-96	290
A0A1H9IL51	DEG10640106	46.608	339	160	4	5	324	7	343	4.87e-96	289
A0A1H9CHG8	DEG10140113	23.404	282	188	10	18	279	11	284	2.44e-15	73.9
A0A1H9CHG8	DEG10060220	34.848	132	79	3	150	276	160	289	7.13e-13	66.6
A0A1H9CHG8	DEG10580145	25.54	278	178	10	17	278	4	268	1.57e-10	59.7
A0A1H9CHG8	DEG10680201	37.037	81	49	1	198	276	210	290	5.83e-09	55.1
A0A1H9CHG8	DEG10020241	22.997	287	181	12	17	274	5	280	1.25e-08	54.3
A0A1H9CHG8	DEG10440054	21.509	265	201	5	17	276	4	266	3.41e-08	52.8
A0A1H9CCS7	DEG10010098	29.032	403	241	13	77	454	4	386	2.5e-36	137
A0A1H9CCS7	DEG10670243	32.853	347	205	10	132	463	65	398	1.77e-35	135
A0A1H9CCS7	DEG10030480	32.853	347	205	10	132	463	65	398	1.77e-35	135
A0A1H9CCS7	DEG10370070	30.952	336	201	9	138	451	69	395	2.45e-34	132
A0A1H9CCS7	DEG10540160	29.825	342	199	10	138	452	69	396	3.26e-32	126
A0A1H9CCS7	DEG10580198	30.791	354	204	10	122	450	52	389	4.61e-31	123
A0A1H9CCS7	DEG10460376	29.082	392	245	10	84	469	28	392	6.26e-31	122
A0A1H9CCS7	DEG10070041	28.346	381	218	14	122	467	46	406	2.97e-30	120
A0A1H9CCS7	DEG10070057	29.592	392	225	16	93	451	19	392	1.81e-29	119
A0A1H9CCS7	DEG10660336	27.368	380	248	9	84	450	55	419	2.32e-29	119
A0A1H9DZF1	DEG10400645	26.744	258	152	11	117	347	213	460	7.05e-08	53.1
A0A1H9CVE4	DEG10270167	36.577	298	166	5	33	312	336	628	3.85e-38	142
A0A1H9CXJ3	DEG10400017	32.667	600	379	5	24	621	4	580	6.3e-96	306
A0A1H9CXJ3	DEG10600412	33.526	519	312	6	107	621	90	579	4.31e-90	291
A0A1H9CXJ3	DEG10470308	30.807	607	372	11	29	620	5	578	4.57e-88	286
A0A1H9CXJ3	DEG10290264	35.125	521	306	8	107	623	109	601	2.17e-87	285
A0A1H9CXJ3	DEG10330135	33.012	518	318	6	107	622	91	581	2.16e-86	281
A0A1H9CXJ3	DEG10320096	33.012	518	318	6	107	622	91	581	2.16e-86	281
A0A1H9CXJ3	DEG10160133	33.012	518	318	6	107	622	91	581	2.16e-86	281
A0A1H9CXJ3	DEG10110057	33.012	518	318	6	107	622	91	581	2.16e-86	281
A0A1H9CXJ3	DEG10670187	32.274	598	370	7	32	622	12	581	2.99e-86	281
A0A1H9CXJ3	DEG10030363	32.274	598	370	7	32	622	12	581	2.99e-86	281
A0A1H8YYK0	DEG10400129	29.907	214	123	8	3	198	229	433	2.57e-14	70.1
A0A1H8YYK0	DEG10400129	30.882	204	117	5	1	184	1	200	3.37e-12	63.9
A0A1H8YYK0	DEG10470182	25.463	216	130	9	1	198	1	203	5.23e-11	58.9
A0A1H8YYK0	DEG10390011	36.752	117	61	5	4	112	3	114	1.09e-08	52.8
A0A1H8YYK0	DEG10220029	36.752	117	61	5	4	112	3	114	1.09e-08	52.8
A0A1H8YYK0	DEG10550466	28.426	197	97	6	5	161	3	195	2.03e-08	52
A0A1H8YYK0	DEG10400388	31.792	173	103	7	4	165	2	170	1.06e-07	49.7
A0A1H9E1R2	DEG10050552	23.843	281	194	3	17	279	16	294	3.49e-19	84.7
A0A1H9E1R2	DEG10680008	24.742	194	124	7	67	246	69	254	4.09e-07	49.7
A0A1H9E1R2	DEG10550541	24.766	214	140	9	60	259	67	273	7.9e-07	48.9
A0A1H9CS11	DEG10350204	45.667	300	161	1	72	369	163	462	1.32e-85	270
A0A1H9CS11	DEG10570448	34.333	300	178	10	73	368	22	306	1.57e-30	119
A0A1H9CS11	DEG10080281	28.763	299	185	10	84	369	15	298	7.33e-29	114
A0A1H9CS11	DEG10570275	36.17	141	80	6	212	350	321	453	1.5e-09	59.3
A0A1H9CS11	DEG10130056	29.762	168	91	6	175	332	297	447	3.79e-07	51.6
A0A1H9BI84	DEG10050112	24.825	286	161	11	38	300	14	268	2.99e-12	65.5
A0A1H9BNT0	DEG10100318	57.778	90	37	1	1	90	5	93	1.51e-30	102
A0A1H9BNT0	DEG10550070	33.333	78	50	1	13	90	14	89	8.51e-08	45.4
A0A1H9BNT0	DEG10280262	38.571	70	43	0	21	90	19	88	1e-07	45.1
A0A1H9KIN7	DEG10390047	54.444	90	41	0	17	106	7	96	2.55e-27	103
A0A1H9KIN7	DEG10220086	54.444	90	41	0	17	106	7	96	2.55e-27	103
A0A1H9KIN7	DEG10590051	55.556	90	40	0	16	105	24	113	3.28e-27	103
A0A1H9KIN7	DEG10270587	54.444	90	41	0	16	105	27	116	3.7e-26	100
A0A1H9KIN7	DEG10250654	54.444	90	41	0	16	105	27	116	3.7e-26	100
A0A1H9KIN7	DEG10270663	36.275	102	60	1	4	105	1	97	1.07e-09	53.5
A0A1H9KIN7	DEG10250742	36.275	102	60	1	4	105	1	97	1.07e-09	53.5
A0A1H9KIN7	DEG10100598	36.275	102	60	1	4	105	1	97	1.07e-09	53.5
A0A1H9KIN7	DEG10270174	34.021	97	56	3	10	105	16	105	9.4e-08	47.8
A0A1H9KIN7	DEG10590217	34.831	89	53	1	17	105	13	96	1.36e-07	47.4
A0A1H9KQL4	DEG10400294	45.333	75	41	0	42	116	59	133	1.15e-17	72.4
A0A1H9KQL4	DEG10460223	36.364	99	45	2	35	115	26	124	4.84e-16	68.2
A0A1H9KQL4	DEG10410352	37.5	96	45	2	35	115	25	120	2.45e-15	66.2
A0A1H9KQL4	DEG10200283	36.364	99	45	2	35	115	26	124	5.35e-15	65.5
A0A1H9KQL4	DEG10500113	35.616	73	46	1	43	115	54	125	1.99e-14	63.9
A0A1H9KQL4	DEG10490150	35.616	73	46	1	43	115	54	125	1.99e-14	63.9
A0A1H9KQL4	DEG10660238	32.075	106	71	1	11	115	13	118	4.86e-13	60.1
A0A1H9KQL4	DEG10530361	32.075	106	71	1	11	115	13	118	4.86e-13	60.1
A0A1H9KQL4	DEG10240087	30.189	106	73	1	11	115	13	118	1.38e-12	58.9
A0A1H9KQL4	DEG10520008	36.986	73	40	2	49	115	59	131	4.64e-10	52.8
A0A1H9C7W2	DEG10250213	34.564	298	182	9	50	341	69	359	3.13e-33	129
A0A1H9DEP6	DEG10470397	25.806	279	181	8	88	350	25	293	6.36e-20	88.2
A0A1H9DEP6	DEG10070189	24.542	273	201	2	86	354	20	291	2.16e-15	76.3
A0A1H9DEP6	DEG10470160	27.826	230	147	5	81	299	18	239	1.12e-09	58.2
A0A1H9ISC0	DEG10470487	45.583	283	150	3	4	285	3	282	1.2e-81	247
A0A1H9ISC0	DEG10300050	33.84	263	169	5	24	285	334	592	1.24e-35	134
A0A1H9ISC0	DEG10100301	33.798	287	167	8	4	285	7	275	6.8e-32	119
A0A1H9ISC0	DEG10470446	28.662	314	183	7	1	283	1	304	6.35e-28	112
A0A1H9D131	DEG10270299	48.638	514	236	11	17	524	6	497	1.44e-125	378
A0A1H9D131	DEG10250319	48.638	514	236	11	17	524	6	497	1.44e-125	378
A0A1H9D131	DEG10100257	48.638	514	236	11	17	524	6	497	1.44e-125	378
A0A1H9D131	DEG10470400	40.313	511	282	11	20	527	3	493	4.18e-115	350
A0A1H9D131	DEG10410186	44.19	525	247	13	22	533	15	506	1.47e-110	340
A0A1H9D131	DEG10130314	40.655	519	283	12	22	525	11	519	2.86e-108	334
A0A1H9D131	DEG10280213	42.366	524	281	11	22	530	7	524	3.47e-102	318
A0A1H9D131	DEG10200362	43.969	514	242	12	24	527	12	489	4.38e-92	291
A0A1H9D131	DEG10460112	42.54	496	239	14	47	534	32	489	1.75e-85	273
A0A1H9D131	DEG10660354	34.441	572	318	15	6	534	2	559	1.39e-83	271
A0A1H9DNR8	DEG10470458	24.615	195	116	6	8	188	4	181	1.85e-10	58.2
A0A1H9KW27	DEG10400336	37.363	91	56	1	3	92	5	95	9.63e-13	58.5
A0A1H9KW27	DEG10660230	30.693	101	67	2	1	100	2	100	7.57e-08	45.8
A0A1H9KW27	DEG10240097	29.703	101	68	2	1	100	2	100	1.31e-07	45.1
A0A1H9KW27	DEG10330074	26.804	97	63	2	7	100	8	99	1.67e-07	44.7
A0A1H9KW27	DEG10410343	34.524	84	52	2	6	88	9	90	5.09e-07	43.5
A0A1H8Z5B8	DEG10270167	31.646	237	108	11	9	215	359	571	6.78e-08	51.6
A0A1H9C8M3	DEG10560817	43.522	301	169	1	8	307	9	309	8.77e-83	252
A0A1H9GK40	DEG10240087	37.19	121	72	2	1	119	1	119	1.57e-26	94.7
A0A1H9GK40	DEG10660238	36.207	116	72	1	4	119	6	119	1.21e-25	92.4
A0A1H9GK40	DEG10530361	36.207	116	72	1	4	119	6	119	1.21e-25	92.4
A0A1H9GK40	DEG10410352	38.655	119	71	1	1	119	5	121	5.24e-24	88.6
A0A1H9GK40	DEG10400294	48.78	82	36	2	40	119	56	133	2.56e-22	84.3
A0A1H9GK40	DEG10200283	35.833	120	71	2	4	119	8	125	2.82e-22	84
A0A1H9GK40	DEG10520008	35.714	126	69	4	4	119	9	132	7.82e-21	80.5
A0A1H9GK40	DEG10120381	35.714	126	69	4	4	119	9	132	7.82e-21	80.5
A0A1H9GK40	DEG10460223	34.167	120	73	2	4	119	8	125	1.08e-20	80.1
A0A1H9GK40	DEG10500113	37.255	102	57	3	22	119	28	126	7.05e-18	72.8
A0A1H9CAZ8	DEG10340085	29.167	96	66	2	15	109	14	108	5.39e-11	56.2
A0A1H9CAZ8	DEG10100246	33.333	114	70	5	5	114	2	113	5.25e-09	51.2
A0A1H9CAZ8	DEG10280315	34.043	94	56	3	17	109	73	161	5.12e-08	49.7
A0A1H9CAZ8	DEG10460257	29.464	112	69	4	10	112	19	129	8.72e-07	45.4
A0A1H9JD30	DEG10470084	32.406	503	305	13	15	491	17	510	1.72e-73	240
A0A1H9JD30	DEG10010221	31.111	495	312	13	2	491	8	478	2.07e-60	205
A0A1H9JD30	DEG10550210	29.134	508	318	13	13	491	16	510	3.66e-54	189
A0A1H9JD30	DEG10020206	27.634	503	331	14	16	492	59	554	3.47e-44	163
A0A1H9JD30	DEG10470417	25.926	513	340	15	11	492	54	557	2.34e-41	155
A0A1H9JD30	DEG10660223	26.443	537	309	16	26	492	113	633	1.9e-37	145
A0A1H9JD30	DEG10100175	34.682	346	208	8	153	490	134	469	9.89e-35	135
A0A1H9JD30	DEG10270431	29.216	510	312	13	15	490	54	548	3.64e-33	131
A0A1H9JD30	DEG10270029	29.287	519	322	15	3	488	9	515	5.36e-32	128
A0A1H9JD30	DEG10250023	29.287	519	322	15	3	488	9	515	5.36e-32	128
A0A1H9FQB2	DEG10470024	36.486	222	133	1	5	218	22	243	3.05e-39	142
A0A1H9FQB2	DEG10470024	30.806	211	102	5	14	221	358	527	6.2e-18	81.6
A0A1H9FQB2	DEG10020225	32.719	217	138	2	10	218	9	225	5.5e-33	125
A0A1H9FQB2	DEG10020225	27.778	198	101	4	23	218	348	505	2.18e-17	80.1
A0A1H9FQB2	DEG10590160	38.14	215	128	3	6	218	7	218	2.49e-32	122
A0A1H9FQB2	DEG10590160	28.899	218	119	3	5	221	322	504	1.28e-18	83.6
A0A1H9FQB2	DEG10270457	36.744	215	131	3	6	218	7	218	2.23e-30	117
A0A1H9FQB2	DEG10270457	29.358	218	118	3	5	221	322	504	6.57e-18	81.6
A0A1H9FQB2	DEG10250487	36.744	215	131	3	6	218	7	218	2.23e-30	117
A0A1H9FQB2	DEG10250487	29.358	218	118	3	5	221	322	504	6.57e-18	81.6
A0A1H9FQB2	DEG10100399	36.744	215	131	3	6	218	7	218	2.23e-30	117
A0A1H9FQB2	DEG10100399	29.358	218	118	3	5	221	322	504	6.57e-18	81.6
A0A1H9FQB2	DEG10470501	33.945	218	134	2	5	215	4	218	3.06e-28	111
A0A1H9FQB2	DEG10470501	23.786	206	113	3	19	222	339	502	7.44e-14	69.7
A0A1H9FQB2	DEG10550386	34.171	199	127	2	19	216	18	213	1.3e-27	109
A0A1H9FQB2	DEG10550386	28.641	206	113	3	13	218	328	499	7.53e-19	84.3
A0A1H9FQB2	DEG10470244	32.273	220	132	5	5	216	2	212	7.43e-27	107
A0A1H9FQB2	DEG10470244	27.615	239	124	7	5	238	320	514	1.42e-16	77.8
A0A1H9FQB2	DEG10440145	36.408	206	124	4	17	218	6	208	2.77e-25	102
A0A1H9FQB2	DEG10440145	30.734	218	115	4	5	221	311	493	1.36e-23	98.2
A0A1H9AUN4	DEG10200334	60.465	43	17	0	10	52	9	51	4.64e-15	61.2
A0A1H9AUN4	DEG10280288	55.556	45	20	0	10	54	9	53	2.44e-14	59.3
A0A1H9AUN4	DEG10460183	53.333	45	21	0	10	54	9	53	8.7e-14	57.8
A0A1H9AUN4	DEG10560911	46.296	54	28	1	1	54	1	53	1.21e-13	57.4
A0A1H9AUN4	DEG10510526	44.898	49	27	0	6	54	1	49	4.08e-13	56.2
A0A1H9AUN4	DEG10670026	46.296	54	28	1	1	54	1	53	1.07e-12	55.1
A0A1H9AUN4	DEG10580042	58.065	31	13	0	22	52	17	47	7.27e-08	42.7
A0A1H9C9E5	DEG10590130	34.562	217	127	10	66	274	14	223	3.38e-17	80.9
A0A1H9C9E5	DEG10270362	31.707	246	151	11	66	303	607	843	1.46e-15	79
A0A1H9C9E5	DEG10250389	31.707	246	151	11	66	303	607	843	1.46e-15	79
A0A1H9C9E5	DEG10390135	30.189	212	130	8	73	274	6	209	2.43e-15	75.1
A0A1H9C9E5	DEG10220225	30.189	212	130	8	73	274	6	209	2.43e-15	75.1
A0A1H9C9E5	DEG10340341	27.143	210	139	7	73	274	8	211	8.25e-14	70.5
A0A1H9C9E5	DEG10230006	26.19	210	141	7	73	274	8	211	5.68e-13	68.2
A0A1H9C9E5	DEG10390211	28.492	179	116	5	71	245	4	174	1.15e-12	68.2
A0A1H9C9E5	DEG10220352	28.492	179	116	5	71	245	4	174	1.15e-12	68.2
A0A1H9C9E5	DEG10580159	26.705	176	109	7	71	236	3	168	2.1e-08	54.3
A0A1H9KCH4	DEG10020298	41.593	226	125	3	26	247	4	226	1.39e-62	197
A0A1H9KCH4	DEG10020057	40.088	227	130	2	26	248	4	228	3.02e-62	196
A0A1H9KCH4	DEG10340265	42.534	221	124	2	24	242	2	221	1.1e-59	188
A0A1H9KCH4	DEG10220079	40.826	218	123	2	24	239	1	214	1.33e-58	185
A0A1H9KCH4	DEG10230224	45.05	202	109	1	40	239	12	213	5.62e-58	184
A0A1H9KCH4	DEG10580124	43.556	225	118	4	44	260	23	246	1.34e-57	184
A0A1H9KCH4	DEG10660213	47.005	217	113	1	29	243	9	225	2.81e-57	182
A0A1H9KCH4	DEG10530380	47.005	217	113	1	29	243	9	225	2.81e-57	182
A0A1H9KCH4	DEG10560472	43.636	220	121	1	25	241	10	229	5.64e-56	179
A0A1H9KCH4	DEG10340077	42.574	202	114	1	40	239	12	213	3.79e-55	176
A0A1H9FGW3	DEG10450081	38.591	298	161	7	733	1025	490	770	2.68e-44	172
A0A1H9FGW3	DEG10440044	36.9	271	138	10	761	1020	240	488	5.45e-38	154
A0A1H9FGW3	DEG10440044	29.71	138	88	2	1216	1344	620	757	5.37e-11	66.6
A0A1H9FGW3	DEG10450080	36.047	258	152	4	767	1023	216	461	4.47e-37	147
A0A1H9FGW3	DEG10570413	38.153	249	144	2	785	1033	511	749	7.06e-37	150
A0A1H9FGW3	DEG10200128	36.803	269	142	7	764	1024	306	554	3.64e-34	139
A0A1H9FGW3	DEG10010262	32.773	238	142	6	789	1023	377	599	1.48e-30	128
A0A1H9FGW3	DEG10560871	30.662	287	167	7	789	1073	712	968	1.12e-29	127
A0A1H9FGW3	DEG10450004	34.63	257	152	6	770	1025	631	872	2.01e-27	120
A0A1H9FGW3	DEG10580170	30.268	261	153	6	769	1026	201	435	1.77e-25	110
A0A1H9FGW3	DEG10640194	31.933	238	145	7	789	1024	376	598	2.12e-25	112
A0A1H9GK89	DEG10200281	44.094	127	69	2	95	221	27	151	1.45e-27	103
A0A1H9GK89	DEG10660237	44.776	134	66	5	95	221	28	160	1.79e-27	103
A0A1H9GK89	DEG10530363	44.776	134	66	5	95	221	28	160	1.79e-27	103
A0A1H9GK89	DEG10240089	42.537	134	69	5	95	221	28	160	2.64e-25	98.2
A0A1H9GK89	DEG10350079	42.537	134	69	5	95	221	28	160	1.69e-24	95.9
A0A1H9GK89	DEG10410350	38.686	137	81	3	95	230	29	163	2.91e-24	95.5
A0A1H9GK89	DEG10550587	35.252	139	84	2	89	221	21	159	3.29e-22	89.7
A0A1H9GK89	DEG10400296	43.529	85	44	1	137	217	76	160	2.55e-21	86.7
A0A1H9GK89	DEG10430118	42.529	87	50	0	131	217	83	169	3.57e-20	88.2
A0A1H9GK89	DEG10450115	35.938	128	80	2	95	222	28	153	1.04e-18	80.5
A0A1H9H163	DEG10390222	34.615	104	56	3	89	192	45	136	3.35e-12	62.8
A0A1H9H163	DEG10220375	34.615	104	56	3	89	192	45	136	3.35e-12	62.8
A0A1H9HML1	DEG10570032	41.697	825	400	13	36	797	181	987	0	596
A0A1H9HML1	DEG10660320	42.578	768	399	10	36	778	188	938	0	594
A0A1H9HML1	DEG10530022	42.578	768	399	10	36	778	186	936	0	594
A0A1H9HML1	DEG10240126	43.229	768	394	11	36	778	185	935	0	593
A0A1H9HML1	DEG10350368	42.969	768	396	10	36	778	185	935	0	591
A0A1H9HML1	DEG10510100	41.227	815	415	15	27	797	169	963	0	586
A0A1H9HML1	DEG10360052	41.227	815	415	15	27	797	169	963	0	586
A0A1H9HML1	DEG10150228	41.227	815	415	15	27	797	169	963	0	586
A0A1H9HML1	DEG10430116	38.186	838	427	15	21	797	78	885	0	546
A0A1H9HML1	DEG10130119	37.985	824	443	13	22	797	138	941	4.38e-180	540
A0A1H9IT92	DEG10270315	57.542	358	132	3	16	373	2	339	2.16e-138	397
A0A1H9IT92	DEG10250344	57.542	358	132	3	16	373	2	339	2.16e-138	397
A0A1H9IT92	DEG10100278	57.542	358	132	3	16	373	2	339	2.16e-138	397
A0A1H9IT92	DEG10010204	41.69	355	189	3	19	371	3	341	1.48e-105	313
A0A1H9IT92	DEG10650114	43.266	349	180	3	25	371	11	343	3.42e-103	308
A0A1H9IT92	DEG10640114	43.266	349	180	3	25	371	11	343	3.42e-103	308
A0A1H9IT92	DEG10630114	43.266	349	180	3	25	371	11	343	3.42e-103	308
A0A1H9IT92	DEG10020101	43.266	349	180	3	25	371	11	343	3.42e-103	308
A0A1H9IT92	DEG10150140	44.193	353	180	3	19	371	2	337	3.58e-103	307
A0A1H9IT92	DEG10620114	43.266	349	180	3	25	371	11	343	5e-103	307
A0A1H9CLE0	DEG10470433	36.111	108	66	2	153	260	455	559	9.6e-13	70.5
A0A1H9DWR3	DEG10110123	38.182	165	101	1	8	171	2	166	2.56e-31	111
A0A1H9DWR3	DEG10560558	42.063	126	73	0	46	171	41	166	4.27e-30	107
A0A1H9DWR3	DEG10340229	25.595	168	105	3	20	171	11	174	1.39e-09	54.3
A0A1H9IGR0	DEG10100469	43.902	205	107	2	1	205	10	206	2.94e-50	161
A0A1H9HXD4	DEG10340430	29.167	216	140	5	15	226	5	211	3.44e-21	90.9
A0A1H9HXD4	DEG10290345	32.895	152	94	2	249	392	9	160	6.81e-20	86.3
A0A1H9HXD4	DEG10080321	28.947	152	107	1	254	404	2	153	1.16e-16	76.6
A0A1H9HXD4	DEG10430173	33.945	109	71	1	294	401	5	113	4.52e-13	65.5
A0A1H9HXD4	DEG10430194	26.697	221	137	8	17	220	5	217	3.34e-08	53.5
A0A1H9HXD4	DEG10290239	30	120	77	1	14	133	3	115	5.31e-08	52.8
A0A1H9HXD4	DEG10220376	34.146	123	69	4	14	135	5	116	8.03e-07	49.3
A0A1H9CRZ5	DEG10100578	41.909	241	132	3	90	327	82	317	1.1e-27	110
A0A1H9CRZ5	DEG10290241	22.944	231	158	5	120	333	2	229	3.63e-07	50.4
A0A1H9FB41	DEG10470303	30.086	349	211	10	2	339	29	355	4.73e-40	144
A0A1H9FB41	DEG10260062	30.814	344	208	5	3	340	5	324	8.59e-38	142
A0A1H9FB41	DEG10350438	31.073	354	203	10	4	339	6	336	1.12e-35	137
A0A1H9FB41	DEG10570273	30.508	354	205	10	4	339	6	336	7.53e-32	125
A0A1H9FB41	DEG10570237	29.674	337	210	9	4	334	11	326	6.91e-22	96.7
A0A1H9BLZ2	DEG10200181	50.911	878	377	12	17	864	28	881	0	817
A0A1H9BLZ2	DEG10540155	28.145	469	242	15	403	862	152	534	1.63e-33	136
A0A1H9BLZ2	DEG10020092	28.361	476	230	16	407	866	156	536	4.75e-32	131
A0A1H9BLZ2	DEG10420143	27.331	472	242	16	403	862	152	534	7.8e-32	131
A0A1H9BLZ2	DEG10680311	26.068	468	252	12	409	871	157	535	1.12e-30	127
A0A1H9BLZ2	DEG10060348	25.157	477	261	13	409	879	157	543	1.63e-29	124
A0A1H9BLZ2	DEG10140244	22.803	478	266	14	403	866	146	534	5.27e-25	110
A0A1H9BLZ2	DEG10570227	27.549	461	231	12	407	858	442	808	2.43e-23	105
A0A1H9BLZ2	DEG10430260	25	740	362	29	194	859	126	746	5.27e-23	104
A0A1H9BLZ2	DEG10560880	23.34	467	259	14	410	866	266	643	5.07e-21	98.2
A0A1H9GQ77	DEG10270126	83.394	277	46	0	1	277	1	277	6.65e-162	450
A0A1H9GQ77	DEG10250137	83.394	277	46	0	1	277	1	277	6.65e-162	450
A0A1H9GQ77	DEG10100106	83.394	277	46	0	1	277	1	277	6.65e-162	450
A0A1H9GQ77	DEG10010038	62.455	277	100	3	1	274	1	276	1.58e-122	350
A0A1H9GQ77	DEG10380011	63.273	275	97	3	1	272	1	274	1.42e-117	337
A0A1H9GQ77	DEG10370012	63.273	275	97	3	1	272	1	274	1.42e-117	337
A0A1H9GQ77	DEG10420016	64	275	95	3	1	272	1	274	2.28e-117	337
A0A1H9GQ77	DEG10650139	62.319	276	100	3	1	273	1	275	4.29e-117	336
A0A1H9GQ77	DEG10640139	62.319	276	100	3	1	273	1	275	4.29e-117	336
A0A1H9GQ77	DEG10630139	62.319	276	100	3	1	273	1	275	4.29e-117	336
A0A1H9DTA5	DEG10130251	37.299	311	185	6	18	323	16	321	1.76e-59	196
A0A1H9DTA5	DEG10030230	36.246	309	190	5	25	328	12	318	6.78e-59	195
A0A1H9DTA5	DEG10510038	36.478	318	195	5	25	337	18	333	2.11e-58	194
A0A1H9DTA5	DEG10250317	35.962	317	198	4	2	315	21	335	1.03e-57	192
A0A1H9DTA5	DEG10050367	37.621	311	187	5	25	330	25	333	1.18e-57	191
A0A1H9DTA5	DEG10400114	38.983	295	172	6	33	321	21	313	1.2e-51	175
A0A1H9DTA5	DEG10520268	35.017	297	182	6	33	321	14	307	3.42e-50	171
A0A1H9CJ39	DEG10600396	34.483	116	74	2	34	148	13	127	7.78e-14	68.2
A0A1H9B199	DEG10470220	32.075	371	246	4	5	370	3	372	2.26e-59	198
A0A1H9B199	DEG10270464	31.733	375	244	4	8	372	15	387	3.22e-57	193
A0A1H9B199	DEG10250490	31.733	375	244	4	8	372	15	387	3.22e-57	193
A0A1H9B199	DEG10100400	31.733	375	244	4	8	372	15	387	3.22e-57	193
A0A1H9B199	DEG10110051	27.807	374	246	9	9	367	8	372	1.48e-44	159
A0A1H9B199	DEG10100046	28.686	373	253	8	13	380	28	392	1.45e-35	135
A0A1H9B199	DEG10270173	29.304	273	188	3	39	308	41	311	5.66e-30	119
A0A1H9B199	DEG10110080	27.108	332	232	8	41	367	41	367	1.86e-25	106
A0A1H9B199	DEG10100509	26.124	356	253	8	7	358	110	459	2.74e-24	104
A0A1H9B199	DEG10180282	25.602	332	237	7	41	367	41	367	3.42e-22	97.1
A0A1H8YYV7	DEG10250681	42.328	189	107	1	1	187	1	189	2.97e-51	163
A0A1H8YYV7	DEG10100551	42.328	189	107	1	1	187	1	189	2.97e-51	163
A0A1H8YYV7	DEG10340275	36.813	182	113	2	1	181	1	181	1.02e-40	135
A0A1H8YYV7	DEG10390057	36.559	186	110	4	11	190	11	194	1.22e-35	123
A0A1H8YYV7	DEG10220103	36.559	186	110	4	11	190	11	194	1.22e-35	123
A0A1H8YYV7	DEG10410034	37.705	183	105	4	7	187	8	183	9.89e-32	113
A0A1H8YYV7	DEG10510508	35.795	176	112	1	6	181	6	180	4.97e-31	111
A0A1H8YYV7	DEG10360311	35.795	176	112	1	6	181	6	180	4.97e-31	111
A0A1H8YYV7	DEG10530060	33.136	169	112	1	11	179	13	180	1.57e-28	104
A0A1H8YYV7	DEG10350337	33.721	172	113	1	8	179	10	180	7.03e-28	103
A0A1H9HGG3	DEG10400636	31.522	184	108	6	2	175	3	178	4.25e-23	90.9
A0A1H9HGG3	DEG10280407	27.568	185	117	5	2	177	14	190	5.53e-20	82.8
A0A1H9HGG3	DEG10390137	27.193	114	72	2	1	114	1	103	1.05e-09	53.9
A0A1H9HGG3	DEG10220228	27.193	114	72	2	1	114	1	103	1.05e-09	53.9
A0A1H9GQ31	DEG10270125	66.981	212	69	1	4	214	11	222	1.16e-99	287
A0A1H9GQ31	DEG10250136	66.981	212	69	1	4	214	11	222	1.16e-99	287
A0A1H9GQ31	DEG10100104	66.981	212	69	1	4	214	11	222	1.16e-99	287
A0A1H9GQ31	DEG10590034	66.667	210	69	1	4	212	5	214	1.65e-98	284
A0A1H9GQ31	DEG10010036	41	200	118	0	1	200	1	200	4.78e-51	163
A0A1H9GQ31	DEG10640141	42.424	198	114	0	1	198	1	198	1.37e-50	162
A0A1H9GQ31	DEG10630141	42.424	198	114	0	1	198	1	198	1.37e-50	162
A0A1H9GQ31	DEG10620141	42.424	198	114	0	1	198	1	198	1.37e-50	162
A0A1H9GQ31	DEG10610141	42.424	198	114	0	1	198	1	198	1.37e-50	162
A0A1H9GQ31	DEG10170333	42.424	198	114	0	1	198	1	198	1.37e-50	162
A0A1H9IAG5	DEG10670315	32.308	130	88	0	28	157	12	141	1.98e-12	61.6
A0A1H9IAG5	DEG10030563	32.308	130	88	0	28	157	12	141	1.98e-12	61.6
A0A1H9IAG5	DEG10560979	30.667	150	95	3	28	173	12	156	1.76e-11	58.9
A0A1H9IAG5	DEG10180548	30.667	150	95	3	28	173	12	156	1.76e-11	58.9
A0A1H9IAG5	DEG10290399	31.081	148	97	3	28	173	12	156	3.36e-10	55.5
A0A1H9IAG5	DEG10410157	30.247	162	102	4	16	171	24	180	2.76e-09	53.5
A0A1H9IAG5	DEG10130024	33.582	134	81	2	28	157	12	141	5.95e-09	52
A0A1H9IAG5	DEG10270236	26.49	151	111	0	27	177	8	158	6.21e-09	53.9
A0A1H9IAG5	DEG10250242	26.49	151	111	0	27	177	8	158	6.21e-09	53.9
A0A1H9IAG5	DEG10100204	26.49	151	111	0	27	177	8	158	6.21e-09	53.9
A0A1H9IG86	DEG10270535	61.026	195	76	0	1	195	1	195	4.51e-80	236
A0A1H9IG86	DEG10250583	61.026	195	76	0	1	195	1	195	4.51e-80	236
A0A1H9IG86	DEG10100478	61.026	195	76	0	1	195	1	195	4.51e-80	236
A0A1H9IG86	DEG10290373	48.5	200	94	2	1	191	1	200	1.16e-60	187
A0A1H9IG86	DEG10440023	46.154	208	96	2	1	192	1	208	2.22e-57	179
A0A1H9IG86	DEG10510195	46.5	200	91	2	1	184	1	200	4.51e-56	176
A0A1H9IG86	DEG10050349	46.465	198	98	1	1	190	1	198	2.15e-54	171
A0A1H9IG86	DEG10130079	43.75	208	101	2	1	192	1	208	2.82e-53	169
A0A1H9IG86	DEG10500308	42.424	198	106	1	1	190	1	198	1.14e-51	164
A0A1H9IG86	DEG10280513	47.027	185	94	2	9	192	9	190	3.01e-51	163
A0A1H9EPV7	DEG10100045	29.651	344	200	11	15	335	9	333	1.83e-26	109
A0A1H9EPV7	DEG10470357	24.382	283	182	6	41	318	51	306	1.32e-22	97.8
A0A1H9EPV7	DEG10270329	32.21	267	155	7	57	314	60	309	3.25e-21	95.1
A0A1H9EPV7	DEG10100302	32.21	267	155	7	57	314	60	309	3.25e-21	95.1
A0A1H9EPV7	DEG10470234	27.547	265	154	10	51	300	31	272	1.01e-16	81.3
A0A1H9EPV7	DEG10150166	29.057	265	159	11	65	306	30	288	2e-12	67.8
A0A1H9EPV7	DEG10170108	24.309	181	117	2	67	247	90	250	6.46e-09	56.6
A0A1H8Z969	DEG10250450	37.736	212	131	1	112	322	62	273	1.15e-41	145
A0A1H8Z969	DEG10140015	21.786	280	190	6	66	321	55	329	1.99e-17	81.3
A0A1H8Z969	DEG10060158	21.756	262	189	5	73	319	51	311	7.9e-16	76.3
A0A1H8Z969	DEG10680062	25.322	233	150	7	104	317	83	310	2.55e-11	63.2
A0A1H8Z969	DEG10350142	26.364	220	154	3	58	275	12	225	1.15e-07	51.6
A0A1H8ZC35	DEG10520200	40.548	365	182	7	2	361	3	337	5.74e-66	212
A0A1H8ZC35	DEG10120175	40.274	365	183	7	2	361	3	337	8.81e-66	211
A0A1H9EAJ9	DEG10110203	34.528	307	171	12	72	368	44	330	2.45e-37	137
A0A1H9FP54	DEG10180244	28.09	178	120	3	6	180	1	173	4.14e-16	72
A0A1H9FP54	DEG10660153	29.947	187	117	5	7	183	56	238	1.06e-14	69.3
A0A1H9FP54	DEG10470394	26.374	182	127	4	12	188	2	181	6.59e-14	66.2
A0A1H9FP54	DEG10110093	25.843	178	124	3	6	180	1	173	5.41e-11	58.2
A0A1H9FP54	DEG10150185	30.233	172	101	4	13	171	7	172	1.44e-09	54.7
A0A1H9FP54	DEG10030294	36.232	69	44	0	13	81	3	71	8.13e-09	50.8
A0A1H9FP54	DEG10030291	36.232	69	44	0	13	81	3	71	8.13e-09	50.8
A0A1H9HTK1	DEG10580323	41.935	62	36	0	5	66	5	66	4.82e-10	50.1
A0A1H9HTK1	DEG10300069	42.623	61	35	0	5	65	1	61	1.34e-09	48.9
A0A1H9HTK1	DEG10150055	42.623	61	35	0	5	65	1	61	1.34e-09	48.9
A0A1H9HTK1	DEG10420056	40	60	36	0	5	64	1	60	2.41e-09	48.1
A0A1H9DC33	DEG10250265	32.258	279	179	2	232	506	37	309	3.8e-30	119
A0A1H9DC33	DEG10270192	25.6	250	165	6	274	514	58	295	4.62e-07	50.8
A0A1H9DC33	DEG10250198	25.6	250	165	6	274	514	58	295	4.62e-07	50.8
A0A1H8YXK0	DEG10270183	34.653	202	113	6	3	189	29	226	4.27e-16	75.9
A0A1H8YXK0	DEG10300018	29.412	187	118	5	3	178	8	191	3.11e-15	72.8
A0A1H8YXK0	DEG10640264	25.481	208	143	3	7	202	27	234	2.45e-14	70.5
A0A1H8YXK0	DEG10670067	28.191	188	119	6	2	178	11	193	1.76e-10	59.3
A0A1H8YXK0	DEG10030079	28.191	188	119	6	2	178	22	204	2.1e-10	58.9
A0A1H8YXK0	DEG10290316	28.421	190	116	7	2	178	11	193	3.94e-10	58.2
A0A1H8YXK0	DEG10050176	25.962	208	125	7	2	192	11	206	4.81e-09	55.1
A0A1H8YXK0	DEG10390013	27.638	199	125	7	2	187	4	196	3.38e-08	52.4
A0A1H8YXK0	DEG10220031	27.638	199	125	7	2	187	4	196	3.38e-08	52.4
A0A1H8ZSQ9	DEG10080174	36.667	300	174	7	59	354	47	334	4.42e-49	170
A0A1H8ZSQ9	DEG10290342	40.278	288	156	8	71	353	83	359	1.36e-48	169
A0A1H8ZSQ9	DEG10180482	38.214	280	158	8	77	351	89	358	2.02e-46	163
A0A1H8ZSQ9	DEG10380241	34.68	297	160	10	80	351	109	396	1.05e-37	139
A0A1H8ZSQ9	DEG10270215	37.05	278	157	7	80	349	254	521	2.04e-37	140
A0A1H8ZSQ9	DEG10250223	37.05	278	157	7	80	349	254	521	2.04e-37	140
A0A1H8ZSQ9	DEG10100181	37.05	278	157	7	80	349	254	521	2.04e-37	140
A0A1H8ZSQ9	DEG10290343	33.228	316	180	9	58	354	52	355	1.77e-36	134
A0A1H8ZSQ9	DEG10550046	32.899	307	185	7	57	353	97	392	1.83e-36	137
A0A1H8ZSQ9	DEG10330241	32	375	193	12	11	353	7	351	1.84e-35	132
A0A1H9HIZ8	DEG10080187	26.136	88	58	1	2	89	1	81	1.61e-07	47.4
A0A1H9EM58	DEG10490157	27.273	264	180	5	8	268	2	256	1.68e-24	99.4
A0A1H9EM58	DEG10500031	26.894	264	181	5	8	268	2	256	5.86e-23	95.1
A0A1H9FBT2	DEG10110107	38.583	381	200	9	321	694	99	452	8.17e-66	224
A0A1H9FBT2	DEG10510056	33.468	496	305	10	213	698	8	488	1.34e-63	219
A0A1H9FBT2	DEG10400262	31.928	498	284	9	237	700	34	510	1.28e-59	209
A0A1H9FBT2	DEG10130114	32.065	368	228	6	327	692	77	424	2.79e-59	206
A0A1H9FBT2	DEG10440018	30.979	439	275	9	275	697	5	431	1.14e-56	198
A0A1H9FBT2	DEG10270305	34.845	485	291	11	237	705	39	514	5.69e-56	199
A0A1H9FBT2	DEG10250328	34.845	485	291	11	237	705	39	514	5.69e-56	199
A0A1H9FBT2	DEG10100265	34.845	485	291	11	237	705	39	514	5.69e-56	199
A0A1H9FBT2	DEG10130045	30.737	475	284	14	245	697	40	491	6.14e-56	198
A0A1H9FBT2	DEG10280233	36.639	363	207	6	332	682	126	477	5.04e-50	182
A0A1H9GTE1	DEG10590021	68.411	535	164	3	1	535	1	530	0	706
A0A1H9GTE1	DEG10270080	67.864	529	167	2	1	529	1	526	0	699
A0A1H9GTE1	DEG10250085	67.864	529	167	2	1	529	1	526	0	699
A0A1H9GTE1	DEG10100059	67.864	529	167	2	1	529	1	526	0	699
A0A1H9GTE1	DEG10470025	63.178	535	189	4	1	534	1	528	0	669
A0A1H9GTE1	DEG10010077	63.188	527	191	2	1	527	1	524	0	669
A0A1H9GTE1	DEG10640068	60.708	537	206	3	1	536	1	533	0	656
A0A1H9GTE1	DEG10630068	60.708	537	206	3	1	536	1	533	0	656
A0A1H9GTE1	DEG10620068	60.521	537	207	3	1	536	1	533	0	655
A0A1H9GTE1	DEG10650068	60.521	537	207	3	1	536	1	533	0	654
A0A1H9JUR6	DEG10050595	26.22	328	237	2	1	323	4	331	1.6e-33	125
A0A1H9JUR6	DEG10020207	24.092	303	219	4	13	310	2	298	5.21e-31	118
A0A1H9JUR6	DEG10580172	27.95	322	208	8	1	308	10	321	1.95e-30	117
A0A1H9JUR6	DEG10110163	31.507	292	196	4	1	289	5	295	6.69e-26	104
A0A1H9JUR6	DEG10420124	27.273	308	205	7	1	299	9	306	3.03e-25	102
A0A1H9JUR6	DEG10380061	26.299	308	208	7	1	299	9	306	1.29e-23	98.6
A0A1H9JUR6	DEG10560094	27.653	311	204	7	1	300	6	306	6.34e-20	88.6
A0A1H9JUR6	DEG10050298	25.574	305	210	3	3	298	6	302	4.71e-19	85.5
A0A1H9JUR6	DEG10560583	22.741	321	241	2	1	314	5	325	2.15e-18	84
A0A1H9JUR6	DEG10580285	24.101	278	180	10	1	260	5	269	3.52e-11	62.8
A0A1H9EE48	DEG10170198	31.915	141	91	2	6	141	9	149	8.65e-20	79.7
A0A1H9EE48	DEG10500142	29.197	137	94	2	5	138	15	151	1.02e-18	77.4
A0A1H9EE48	DEG10310042	29.197	137	94	2	5	138	15	151	1.02e-18	77.4
A0A1H9EE48	DEG10400255	29.63	135	89	3	6	135	9	142	1.81e-14	65.9
A0A1H9EE48	DEG10430159	25.781	128	93	1	9	134	1	128	3.33e-11	57
A0A1H9EE48	DEG10250380	29.323	133	94	0	4	136	6	138	4.53e-11	57
A0A1H9EE48	DEG10480074	29	100	69	1	3	100	2	101	1.04e-10	56.2
A0A1H9EE48	DEG10510449	34.021	97	62	1	6	100	4	100	1.56e-10	55.5
A0A1H9EE48	DEG10360276	34.021	97	62	1	6	100	4	100	1.56e-10	55.5
A0A1H9EE48	DEG10240135	29.457	129	87	3	7	132	5	132	2.86e-10	54.7
A0A1H9A025	DEG10580203	54.936	233	103	1	21	251	3	235	6.32e-87	257
A0A1H9A025	DEG10350332	40.909	220	128	2	21	239	1	219	8.78e-51	165
A0A1H9A025	DEG10500089	36.638	232	145	1	22	251	7	238	6.77e-44	148
A0A1H9A025	DEG10550563	34.468	235	150	3	22	253	8	241	3.93e-41	140
A0A1H9A025	DEG10280312	34.802	227	142	3	31	253	31	255	4.61e-41	141
A0A1H9A025	DEG10460097	35.193	233	148	2	22	252	29	260	5.02e-41	141
A0A1H9A025	DEG10290348	33.193	238	152	3	20	252	4	239	8.98e-40	137
A0A1H9A025	DEG10390080	34.025	241	153	3	15	251	2	240	1.52e-39	137
A0A1H9A025	DEG10220139	34.025	241	153	3	15	251	2	240	1.52e-39	137
A0A1H9A025	DEG10260086	35	240	141	7	17	243	6	243	4.05e-39	135
A0A1H9B5W8	DEG10180255	33.209	268	165	8	36	297	33	292	1.14e-28	112
A0A1H9B5W8	DEG10080053	28.671	286	181	10	29	301	10	285	1.35e-23	97.8
A0A1H9B5W8	DEG10270644	30.579	242	158	6	60	299	29	262	5.35e-19	84.7
A0A1H9B5W8	DEG10180213	28.826	281	184	7	27	299	30	302	8.2e-17	79.3
A0A1H9B5W8	DEG10560428	28.279	244	161	7	20	252	12	252	5.56e-16	76.6
A0A1H9B5W8	DEG10070104	25.214	234	164	4	14	240	21	250	2.52e-14	72
A0A1H9B5W8	DEG10470105	26.106	226	158	5	78	300	119	338	1.13e-13	70.5
A0A1H9B5W8	DEG10140105	24.336	226	161	6	79	299	161	381	3.5e-12	66.2
A0A1H9B5W8	DEG10180348	29.24	171	116	4	71	239	116	283	6e-12	65.1
A0A1H9B5W8	DEG10450347	24.803	254	184	6	28	278	1	250	8.76e-11	61.2
A0A1H9BNT7	DEG10220257	35.461	423	236	10	27	444	5	395	6.23e-58	196
A0A1H9BNT7	DEG10020022	26.835	395	234	12	36	403	6	372	3.69e-24	103
A0A1H9IUA8	DEG10580228	39.604	202	121	1	17	218	30	230	1.2e-32	117
A0A1H9IUA8	DEG10570270	28.177	181	111	5	24	201	98	262	2.86e-10	58.2
A0A1H9DRN2	DEG10500135	41.458	480	269	6	14	492	4	472	1.08e-118	358
A0A1H9DRN2	DEG10260019	39.761	503	281	8	6	495	69	562	2.34e-112	350
A0A1H9BE33	DEG10450081	29.615	260	152	7	614	861	536	776	8.96e-22	101
A0A1H9BE33	DEG10200128	32.806	253	140	9	612	852	320	554	1.55e-15	80.9
A0A1H9BE33	DEG10050595	25.926	243	148	9	71	301	109	331	1.59e-15	79
A0A1H9BE33	DEG10560094	26.115	314	192	13	1	301	42	328	2.14e-15	79
A0A1H9BE33	DEG10110163	28.39	236	148	8	71	301	110	329	1.33e-14	76.3
A0A1H9BE33	DEG10450080	28.148	270	162	8	596	851	210	461	6.02e-12	68.9
A0A1H9BE33	DEG10250729	28.819	288	161	9	575	852	211	464	1.18e-11	68.2
A0A1H9BE33	DEG10200422	30.833	240	139	8	619	851	536	755	2.9e-11	67.4
A0A1H9BE33	DEG10450004	25.564	266	171	6	601	854	621	871	6.46e-11	66.2
A0A1H9BE33	DEG10570413	27.737	274	161	8	613	870	504	756	5.1e-10	63.5
A0A1H9BMH2	DEG10250450	27.626	257	181	4	41	294	14	268	3.99e-29	111
A0A1H9BMH2	DEG10060158	25.09	279	175	10	47	300	49	318	1.89e-14	72
A0A1H9BMH2	DEG10140015	25.773	291	177	11	40	300	53	334	1.62e-12	66.2
A0A1H9BMH2	DEG10680062	31.746	126	74	3	187	300	194	319	1.12e-09	57.8
A0A1H9BMH2	DEG10350141	35.052	97	63	0	142	238	138	234	7.77e-09	55.1
A0A1H9BMH2	DEG10350142	25.941	239	165	5	41	274	14	245	8.61e-08	51.6
A0A1H9BMH2	DEG10030729	28.025	157	100	1	92	235	9	165	1.2e-07	50.8
A0A1H8YX84	DEG10270352	33.728	169	104	4	10	177	15	176	4.43e-14	70.1
A0A1H8YX84	DEG10270352	29.891	184	114	5	9	185	218	393	5.85e-11	60.8
A0A1H8YX84	DEG10100308	33.728	169	104	4	10	177	15	176	4.43e-14	70.1
A0A1H8YX84	DEG10100308	29.891	184	114	5	9	185	218	393	5.85e-11	60.8
A0A1H8YX84	DEG10250629	37.5	72	45	0	10	81	40	111	8.76e-09	53.5
A0A1H8YX84	DEG10180271	34.375	64	42	0	4	67	6	69	6.3e-07	47.8
A0A1H8YX84	DEG10280323	44	50	28	0	12	61	19	68	7.7e-07	47.8
A0A1H9BP34	DEG10250450	33.455	275	173	4	51	321	6	274	1.23e-39	140
A0A1H9BP34	DEG10060158	23.571	280	196	7	59	322	41	318	2.32e-19	86.3
A0A1H9BP34	DEG10140015	28	225	140	8	118	322	112	334	3.66e-19	85.9
A0A1H9BP34	DEG10680062	25.649	308	201	12	39	322	16	319	7.44e-14	70.5
A0A1H9E053	DEG10530104	30.82	305	199	4	1	300	1	298	2.74e-25	102
A0A1H9E053	DEG10400496	29.675	246	168	2	2	244	6	249	1.04e-22	95.5
A0A1H9E053	DEG10320156	26.848	257	182	3	2	256	1	253	8.51e-21	90.1
A0A1H9E053	DEG10560822	23.741	278	202	4	2	278	1	269	1.25e-20	89
A0A1H9E053	DEG10560440	25.681	257	185	3	2	256	1	253	3.55e-20	88.2
A0A1H9E053	DEG10480117	25.681	257	185	3	2	256	1	253	3.55e-20	88.2
A0A1H9E053	DEG10470467	24.904	261	162	6	2	249	1	240	1.59e-18	83.2
A0A1H9E053	DEG10130303	24.125	257	170	6	2	248	7	248	5.3e-18	82
A0A1H9E053	DEG10130280	23.6	250	180	4	1	247	1	242	8.61e-16	75.5
A0A1H9E053	DEG10560384	21.908	283	214	2	4	284	5	282	1.07e-14	72.8
A0A1H9GIZ1	DEG10100070	45.276	254	124	4	8	250	2	251	1.41e-57	183
A0A1H9GIZ1	DEG10410465	42.672	232	123	4	21	246	5	232	7.68e-46	152
A0A1H9GIZ1	DEG10470305	31.336	217	136	5	21	231	4	213	2.46e-32	117
A0A1H9GIZ1	DEG10080040	31.416	226	123	7	26	234	19	229	3.93e-29	109
A0A1H9HZM5	DEG10250653	45.324	278	132	8	13	286	5	266	5.2e-47	157
A0A1H9HZM5	DEG10010154	30.882	272	169	8	14	279	62	320	1.99e-28	110
A0A1H9HZM5	DEG10610010	28.125	256	170	6	30	282	77	321	1.14e-27	108
A0A1H9HZM5	DEG10170190	28.125	256	170	6	30	282	77	321	1.14e-27	108
A0A1H9HZM5	DEG10620010	28.125	256	170	6	30	282	77	321	2.06e-27	107
A0A1H9HZM5	DEG10650010	27.734	256	171	6	30	282	77	321	1.04e-26	105
A0A1H9HZM5	DEG10640010	27.734	256	171	6	30	282	77	321	2.98e-26	104
A0A1H9HZM5	DEG10630010	27.734	256	171	6	30	282	77	321	2.98e-26	104
A0A1H9HZM5	DEG10561021	31.154	260	139	9	36	282	82	314	2.06e-21	91.7
A0A1H9HZM5	DEG10450124	33.735	249	148	9	39	283	19	254	4.16e-21	89.4
A0A1H9FQ96	DEG10470185	33.333	201	132	2	10	209	8	207	1.05e-38	138
A0A1H9FQ96	DEG10550368	39.011	182	109	2	10	190	5	185	5.47e-36	130
A0A1H9FQ96	DEG10300085	25.795	283	169	8	10	253	9	289	3.46e-13	68.2
A0A1H9FQ96	DEG10561058	29.358	109	76	1	26	134	99	206	4.63e-08	53.1
A0A1H9FQ96	DEG10110223	30.275	109	75	1	26	134	99	206	5.35e-08	53.1
A0A1H9FQ96	DEG10561059	21.951	246	130	7	26	209	22	267	3.93e-07	50.1
A0A1H9FQ96	DEG10260103	21.951	246	130	6	26	209	22	267	4e-07	50.1
A0A1H9FQF2	DEG10270496	34.426	305	183	8	6	306	8	299	7.22e-30	114
A0A1H9FQF2	DEG10250534	34.426	305	183	8	6	306	8	299	7.22e-30	114
A0A1H9FQF2	DEG10100437	34.426	305	183	8	6	306	8	299	7.22e-30	114
A0A1H9FQF2	DEG10010140	31.868	273	170	8	18	285	11	272	1.46e-28	110
A0A1H9FQF2	DEG10460319	38.559	236	130	7	24	252	19	246	7.9e-27	106
A0A1H9FQF2	DEG10450085	31.9	279	162	8	18	285	10	271	1.43e-26	105
A0A1H9FQF2	DEG10670208	39.873	158	91	2	18	171	10	167	1.58e-25	102
A0A1H9FQF2	DEG10200132	35	220	127	5	24	237	40	249	5.71e-25	101
A0A1H9FQF2	DEG10350274	31.047	277	174	6	18	289	19	283	4.22e-24	99
A0A1H9FQF2	DEG10510090	33.516	182	112	3	18	195	10	186	1.26e-23	97.4
A0A1H8ZSN2	DEG10550210	28.515	505	268	15	23	495	3	446	4.03e-37	144
A0A1H8ZSN2	DEG10010221	33.099	142	83	4	365	495	276	416	3.37e-21	96.3
A0A1H8ZSN2	DEG10280257	26.216	473	248	19	54	479	56	474	8.42e-18	86.3
A0A1H8ZSN2	DEG10470084	32.432	185	99	6	350	509	281	464	2.27e-17	84.7
A0A1H8ZSN2	DEG10470084	22.995	187	136	4	16	202	6	184	3.91e-10	62
A0A1H8ZSN2	DEG10270029	26.11	563	308	25	18	542	9	501	6.17e-16	80.1
A0A1H8ZSN2	DEG10250023	26.11	563	308	25	18	542	9	501	6.17e-16	80.1
A0A1H8ZSN2	DEG10270100	28.645	391	198	15	182	559	34	356	1.19e-14	75.1
A0A1H8ZSN2	DEG10250110	28.645	391	198	15	182	559	34	356	1.19e-14	75.1
A0A1H8ZSN2	DEG10100075	28.645	391	198	15	182	559	34	356	1.19e-14	75.1
A0A1H8ZSN2	DEG10180357	33.133	166	102	5	333	494	223	383	8.74e-14	73.2
A0A1H9BBK6	DEG10270046	34.926	272	156	5	54	325	27	277	8.22e-45	154
A0A1H9F8E7	DEG10470176	38.462	130	80	0	5	134	3	132	6.22e-26	95.9
A0A1H9F8E7	DEG10470183	29.358	109	74	3	26	134	73	178	1.75e-08	50.8
A0A1H9DX01	DEG10250302	63.851	296	106	1	12	306	14	309	1.75e-128	369
A0A1H9DX01	DEG10400422	60.473	296	116	1	12	306	5	300	9.69e-128	366
A0A1H9DX01	DEG10560550	52.751	309	136	3	13	311	5	313	5.45e-117	339
A0A1H9DX01	DEG10220230	42.939	347	147	4	8	303	1	347	2.68e-92	278
A0A1H9DX01	DEG10200329	24.398	332	208	10	12	313	4	322	3.78e-14	71.2
A0A1H9DX01	DEG10270638	29.114	316	189	11	13	306	2	304	6.67e-14	70.5
A0A1H9DX01	DEG10250709	29.114	316	189	11	13	306	2	304	6.67e-14	70.5
A0A1H9DX01	DEG10100573	29.114	316	189	11	13	306	2	304	6.67e-14	70.5
A0A1H9DX01	DEG10590201	28.165	316	192	10	13	306	2	304	3.81e-12	65.5
A0A1H9DX01	DEG10150056	28.044	271	160	10	14	263	6	262	6.59e-11	61.6
A0A1H9H1H8	DEG10540114	37.805	246	142	5	24	259	3	247	4.03e-47	157
A0A1H9H1H8	DEG10420314	36.327	245	147	4	24	259	3	247	1.55e-46	156
A0A1H9H1H8	DEG10380237	36.992	246	146	4	23	259	2	247	3.02e-46	155
A0A1H9H1H8	DEG10370225	36.992	246	146	4	23	259	2	247	3.02e-46	155
A0A1H9H1H8	DEG10070110	37.86	243	142	4	26	259	5	247	3.07e-46	155
A0A1H9H1H8	DEG10370226	35.918	245	143	6	24	260	22	260	3.69e-46	155
A0A1H9H1H8	DEG10380238	35.918	245	143	6	24	260	22	260	5.37e-46	155
A0A1H9H1H8	DEG10420315	35.391	243	147	4	24	260	5	243	1.78e-45	153
A0A1H9H1H8	DEG10140146	34.363	259	145	4	26	259	5	263	2.13e-45	154
A0A1H9H1H8	DEG10650239	30.739	257	162	6	28	268	7	263	3.45e-43	147
A0A1H9A4C3	DEG10270262	56.391	399	159	5	8	399	13	403	3.04e-140	405
A0A1H9A4C3	DEG10250275	56.391	399	159	5	8	399	13	403	3.04e-140	405
A0A1H9A4C3	DEG10100233	56.391	399	159	5	8	399	13	403	3.04e-140	405
A0A1H9A4C3	DEG10010240	49.5	400	191	5	2	400	4	393	5.84e-130	378
A0A1H9A4C3	DEG10400282	53.03	396	169	8	11	400	16	400	1.8e-129	377
A0A1H9A4C3	DEG10650112	46.04	404	201	7	2	400	4	395	6.2e-112	332
A0A1H9A4C3	DEG10640112	46.04	404	201	7	2	400	4	395	6.2e-112	332
A0A1H9A4C3	DEG10630112	46.04	404	201	7	2	400	4	395	6.2e-112	332
A0A1H9A4C3	DEG10620112	46.04	404	201	7	2	400	4	395	6.2e-112	332
A0A1H9A4C3	DEG10610112	46.04	404	201	7	2	400	4	395	6.2e-112	332
A0A1H9DZP4	DEG10350357	28.75	320	177	10	17	308	67	363	3.01e-17	82
A0A1H9DZP4	DEG10240143	28.797	316	182	10	17	308	67	363	6.24e-17	81.3
A0A1H8ZNM4	DEG10570333	25.25	400	272	11	49	432	6	394	2.09e-20	92.4
A0A1H8ZNM4	DEG10270413	28.191	376	239	11	89	439	117	486	2.75e-18	87
A0A1H8ZNM4	DEG10100365	28.191	376	239	11	89	439	117	486	2.75e-18	87
A0A1H8ZNM4	DEG10250618	23.823	361	248	11	72	418	32	379	2.15e-11	65.1
A0A1H8ZHS8	DEG10110128	34.422	398	257	3	45	442	2	395	4.18e-59	198
A0A1H8ZHS8	DEG10050443	30.905	398	268	4	49	443	5	398	4.07e-53	182
A0A1H8ZHS8	DEG10350464	28.571	357	231	8	54	400	11	353	7.25e-21	93.6
A0A1H8ZHS8	DEG10470422	28.873	142	100	1	98	238	48	189	8.54e-14	72.4
A0A1H8ZHS8	DEG10470060	27.907	215	130	5	109	305	66	273	6.87e-12	66.6
A0A1H8ZHS8	DEG10350230	27.65	217	146	3	21	237	9	214	4.27e-11	64.3
A0A1H8ZHS8	DEG10050322	24.684	158	110	4	75	228	40	192	2.19e-08	55.5
A0A1H8ZHS8	DEG10570246	29.167	168	109	4	76	237	47	210	4.63e-08	54.7
A0A1H8ZHS8	DEG10270509	28.837	215	147	5	21	231	19	231	1.03e-07	53.5
A0A1H8ZHS8	DEG10250552	28.837	215	147	5	21	231	19	231	1.03e-07	53.5
A0A1H8YV08	DEG10050085	31.393	481	273	11	34	501	25	461	1.14e-66	222
A0A1H8YV08	DEG10110061	28.745	494	284	14	51	516	25	478	2.21e-33	131
A0A1H9IVR8	DEG10470050	28.75	320	213	7	18	333	2	310	6.37e-39	139
A0A1H9IVR8	DEG10270504	31.724	290	185	7	37	319	7	290	1.52e-29	114
A0A1H9IVR8	DEG10570326	26.95	282	185	11	32	306	16	283	3.85e-15	74.3
A0A1H9IVR8	DEG10070115	27.807	187	124	4	73	248	48	234	3.61e-12	65.9
A0A1H9IVR8	DEG10140014	26.667	210	143	8	62	263	64	270	1.04e-10	61.6
A0A1H9IVR8	DEG10680061	26.104	249	172	9	49	289	30	274	2.94e-10	60.1
A0A1H9IVR8	DEG10060157	26.721	247	171	9	60	299	41	284	7.47e-09	55.8
A0A1H9ETA1	DEG10660268	50.935	214	99	2	1	214	7	214	8.73e-73	219
A0A1H9ETA1	DEG10530321	50.935	214	99	2	1	214	7	214	8.73e-73	219
A0A1H9ETA1	DEG10350048	50.935	214	99	2	1	214	7	214	1.34e-72	218
A0A1H9ETA1	DEG10560468	47.664	214	104	2	1	214	13	218	1.36e-69	211
A0A1H9ETA1	DEG10330104	47.664	214	104	2	1	214	13	218	1.78e-68	208
A0A1H9ETA1	DEG10160101	47.664	214	104	2	1	214	13	218	1.78e-68	208
A0A1H9ETA1	DEG10670341	45.794	214	108	2	1	214	6	211	3.09e-63	194
A0A1H9ETA1	DEG10030775	45.794	214	108	2	1	214	6	211	3.09e-63	194
A0A1H9ETA1	DEG10150231	45.833	216	107	3	1	214	8	215	6.32e-61	189
A0A1H9ETA1	DEG10510092	45.833	216	107	3	1	214	8	215	1.61e-60	188
A0A1H9E1D3	DEG10470486	45.37	108	58	1	27	133	20	127	6.26e-16	70.1
A0A1H9CY77	DEG10350468	41.623	579	310	10	11	578	26	587	4.22e-104	325
A0A1H9G9B5	DEG10590108	71.835	948	245	5	2	943	4	935	0	1368
A0A1H9G9B5	DEG10270272	70.934	953	250	4	2	943	5	941	0	1360
A0A1H9G9B5	DEG10250287	70.934	953	250	4	2	943	5	941	0	1360
A0A1H9G9B5	DEG10100247	70.934	953	250	4	2	943	5	941	0	1360
A0A1H9G9B5	DEG10200458	56.963	955	334	9	2	943	3	893	0	1082
A0A1H9G9B5	DEG10460085	55.452	963	336	12	2	941	3	895	0	1033
A0A1H9G9B5	DEG10410052	52.795	966	365	11	2	941	3	903	0	989
A0A1H9G9B5	DEG10470301	52.151	953	389	10	4	944	5	902	0	981
A0A1H9G9B5	DEG10630229	53.187	957	371	14	1	940	1	897	0	957
A0A1H9G9B5	DEG10620240	53.187	957	371	14	1	940	1	897	0	957
A0A1H9HYG8	DEG10470507	45.374	227	118	1	7	227	5	231	2.72e-69	211
A0A1H9HYG8	DEG10380065	43.231	229	119	2	7	224	4	232	7.21e-65	200
A0A1H9HYG8	DEG10370066	43.231	229	119	2	7	224	4	232	7.21e-65	200
A0A1H9HYG8	DEG10650195	44	225	119	2	7	224	5	229	7.36e-64	197
A0A1H9HYG8	DEG10640195	44	225	119	2	7	224	5	229	7.36e-64	197
A0A1H9HYG8	DEG10630195	44	225	119	2	7	224	5	229	7.36e-64	197
A0A1H9HYG8	DEG10620195	44	225	119	2	7	224	5	229	7.36e-64	197
A0A1H9HYG8	DEG10610195	44	225	119	2	7	224	5	229	7.36e-64	197
A0A1H9HYG8	DEG10170009	44	225	119	2	7	224	5	229	7.36e-64	197
A0A1H9HYG8	DEG10210141	41.15	226	125	1	7	224	4	229	2.11e-63	196
A0A1H9KR00	DEG10350174	36.9	271	171	0	66	336	40	310	3.47e-52	177
A0A1H9KR00	DEG10660276	32.89	301	177	10	35	325	10	295	1.39e-30	118
A0A1H9KR00	DEG10530500	32.89	301	177	10	35	325	10	295	1.39e-30	118
A0A1H9KR00	DEG10570115	32.89	301	177	10	35	325	10	295	3.06e-30	117
A0A1H9KR00	DEG10350313	32.226	301	179	10	35	325	10	295	2.81e-29	114
A0A1H9KR00	DEG10500325	28.627	255	173	6	74	325	1	249	2.63e-24	99.8
A0A1H9KR00	DEG10520353	24.15	294	198	10	31	306	1	287	3.91e-21	92
A0A1H9KR00	DEG10120293	24.15	294	198	10	31	306	1	287	1.41e-20	90.5
A0A1H9EBT9	DEG10280127	37.879	264	150	8	87	345	20	274	3.21e-40	142
A0A1H9EBT9	DEG10540011	32.404	287	167	7	78	345	7	285	3.79e-34	127
A0A1H9EBT9	DEG10580139	32.056	287	168	7	78	345	7	285	5.8e-33	123
A0A1H9EBT9	DEG10210102	31.507	292	173	7	78	350	7	290	2.79e-32	122
A0A1H9EBT9	DEG10420173	30.877	285	180	5	75	345	4	285	4.31e-32	121
A0A1H9EBT9	DEG10300106	41.04	173	84	3	130	284	304	476	1.11e-26	110
A0A1H9EBT9	DEG10290167	35.983	239	125	8	130	340	298	536	1.66e-26	109
A0A1H9EBT9	DEG10400634	30.418	263	175	2	86	340	36	298	9.07e-25	101
A0A1H9EBT9	DEG10400633	33.333	198	122	5	131	321	78	272	1.27e-22	95.9
A0A1H9EBT9	DEG10500174	33.75	160	100	3	129	284	136	293	7.67e-17	80.1
A0A1H9B060	DEG10250092	37.621	412	235	10	2	399	46	449	2.31e-61	205
A0A1H9B060	DEG10250600	32.289	415	232	12	1	391	1	390	3.96e-33	127
A0A1H9B060	DEG10100494	32.289	415	232	12	1	391	1	390	3.96e-33	127
A0A1H9B060	DEG10270387	34.286	245	136	5	156	384	136	371	8.11e-18	84
A0A1H9B060	DEG10250422	34.286	245	136	5	156	384	136	371	8.11e-18	84
A0A1H9B060	DEG10100338	34.286	245	136	5	156	384	136	371	8.11e-18	84
A0A1H9B060	DEG10400511	29.302	215	137	6	181	395	154	353	1.58e-15	76.6
A0A1H9B060	DEG10400254	25.304	411	252	13	1	395	1	372	6.03e-15	75.1
A0A1H9B060	DEG10220028	29.412	289	179	11	117	395	101	374	9.38e-15	74.7
A0A1H9B060	DEG10200380	31.193	218	114	5	180	384	141	335	1.25e-14	73.9
A0A1H9AUP3	DEG10470493	27.027	370	235	9	1	355	1	350	3.21e-34	129
A0A1H9AUP3	DEG10350193	40.364	275	153	5	78	347	425	693	1e-24	105
A0A1H9AUP3	DEG10350193	34.314	306	193	7	69	369	64	366	1.28e-08	55.8
A0A1H9AUP3	DEG10470318	25.697	323	227	8	40	355	17	333	1.41e-24	102
A0A1H9AUP3	DEG10050541	29.664	327	215	9	40	355	15	337	3.98e-24	100
A0A1H9AUP3	DEG10560494	30	310	209	6	38	342	8	314	2.49e-22	95.5
A0A1H9AUP3	DEG10560129	34.764	233	137	3	76	302	53	276	5.48e-19	86.3
A0A1H9AUP3	DEG10330159	34.559	272	162	4	76	340	52	314	7.51e-19	85.9
A0A1H9AUP3	DEG10160156	34.559	272	162	4	76	340	52	314	7.51e-19	85.9
A0A1H9AUP3	DEG10330158	32.982	285	176	10	77	352	55	333	1.96e-18	84.7
A0A1H9AUP3	DEG10160155	32.982	285	176	10	77	352	55	333	1.96e-18	84.7
A0A1H9EIM3	DEG10350139	37.654	162	90	5	26	187	14	164	1.55e-22	91.7
A0A1H9EIM3	DEG10430211	32.558	129	78	5	57	184	1	121	2.55e-15	68.6
A0A1H9J1S3	DEG10020142	69.744	195	59	0	1	195	134	328	1.43e-102	300
A0A1H9J1S3	DEG10280079	70	190	57	0	1	190	148	337	1.07e-96	286
A0A1H9J1S3	DEG10560689	66.332	199	67	0	1	199	136	334	1.62e-93	278
A0A1H9J1S3	DEG10330191	66.839	193	64	0	1	193	136	328	1.26e-91	273
A0A1H9J1S3	DEG10160189	66.839	193	64	0	1	193	136	328	1.26e-91	273
A0A1H9J1S3	DEG10430227	65.803	193	66	0	1	193	134	326	2.68e-91	272
A0A1H9J1S3	DEG10080023	64.615	195	68	1	1	194	136	330	9.8e-89	265
A0A1H9J1S3	DEG10400097	65.174	201	70	0	1	201	140	340	9.17e-87	261
A0A1H9J1S3	DEG10580017	62	200	70	2	1	195	149	347	3.29e-86	260
A0A1H9IGB9	DEG10200388	52.896	259	120	2	31	288	8	265	5.75e-67	209
A0A1H9IGB9	DEG10490119	37.956	274	165	3	20	292	1	270	2.48e-63	200
A0A1H9IGB9	DEG10310144	37.956	274	165	3	20	292	1	270	2.48e-63	200
A0A1H9IGB9	DEG10270078	51.527	262	125	1	29	288	3	264	1.15e-61	196
A0A1H9IGB9	DEG10250080	51.527	262	125	1	29	288	3	264	1.15e-61	196
A0A1H9IGB9	DEG10100054	51.527	262	125	1	29	288	3	264	1.15e-61	196
A0A1H9IGB9	DEG10460108	51.163	258	125	1	31	288	4	260	1.72e-61	195
A0A1H9IGB9	DEG10050142	43.13	262	140	5	31	286	6	264	1.09e-54	178
A0A1H9IGB9	DEG10410477	46.718	259	133	4	30	284	4	261	3.86e-50	166
A0A1H9IGB9	DEG10280018	43.893	262	136	6	31	284	5	263	3.2e-39	138
A0A1H9HJJ3	DEG10050507	34.109	258	167	3	2	258	4	259	1.5e-37	133
A0A1H9HJJ3	DEG10440130	26.316	209	144	5	49	249	10	216	1.3e-07	50.8
A0A1H9DFY5	DEG10561050	34.098	305	183	6	11	300	13	314	5.29e-35	129
A0A1H9DFY5	DEG10530139	37.226	274	163	5	40	304	41	314	1.06e-33	125
A0A1H9DFY5	DEG10130192	31.875	320	186	13	24	316	19	333	5.38e-28	112
A0A1H9DFY5	DEG10270292	36.19	315	174	11	11	304	21	329	8.34e-23	97.4
A0A1H9DFY5	DEG10250310	36.19	315	174	11	11	304	21	329	8.34e-23	97.4
A0A1H9DFY5	DEG10400680	26.821	302	194	12	19	299	38	333	2.27e-11	63.2
A0A1H9DFY5	DEG10270228	29.71	276	168	9	40	297	57	324	2.77e-11	63.2
A0A1H9DFY5	DEG10250233	29.71	276	168	9	40	297	57	324	2.77e-11	63.2
A0A1H9DFY5	DEG10100194	29.71	276	168	9	40	297	57	324	2.77e-11	63.2
A0A1H9DFY5	DEG10130038	27.653	311	184	11	25	297	33	340	6.15e-11	62
A0A1H9A2G4	DEG10250339	78.34	494	85	3	8	498	5	479	0	760
A0A1H9A2G4	DEG10100275	78.34	494	85	3	8	498	5	479	0	760
A0A1H9A2G4	DEG10590117	78.586	495	83	4	8	499	5	479	0	759
A0A1H9A2G4	DEG10130272	42.41	415	220	8	23	426	3	409	8.97e-95	297
A0A1H9A2G4	DEG10130272	28.969	359	229	10	23	371	183	525	1.85e-31	127
A0A1H9A2G4	DEG10570058	40.334	419	237	8	21	431	4	417	1.46e-91	289
A0A1H9A2G4	DEG10570058	32.329	365	202	14	76	420	146	485	3.51e-40	152
A0A1H9A2G4	DEG10570058	27.326	344	232	9	31	366	190	523	2.78e-31	126
A0A1H9A2G4	DEG10570058	22.137	262	178	9	63	305	304	558	1e-09	60.1
A0A1H9A2G4	DEG10350318	40.048	417	237	8	23	431	12	423	2.3e-90	286
A0A1H9A2G4	DEG10350318	34.354	294	174	9	86	367	158	444	5.64e-38	145
A0A1H9A2G4	DEG10350318	27.586	348	234	9	27	366	192	529	1.76e-31	127
A0A1H9A2G4	DEG10350318	23.967	242	168	7	63	295	310	544	2.38e-10	62.4
A0A1H9A2G4	DEG10240184	40.048	417	237	8	23	431	12	423	2.3e-90	286
A0A1H9A2G4	DEG10240184	34.354	294	174	9	86	367	158	444	5.64e-38	145
A0A1H9A2G4	DEG10240184	27.586	348	234	9	27	366	192	529	1.76e-31	127
A0A1H9A2G4	DEG10240184	23.967	242	168	7	63	295	310	544	2.38e-10	62.4
A0A1H9A2G4	DEG10660278	40.048	417	237	8	23	431	12	423	2.9e-90	286
A0A1H9A2G4	DEG10660278	34.354	294	174	9	86	367	158	444	5.53e-38	145
A0A1H9A2G4	DEG10660278	28.161	348	232	9	27	366	192	529	4.35e-32	129
A0A1H9A2G4	DEG10660278	24.38	242	167	7	63	295	310	544	8.7e-11	63.5
A0A1H9A2G4	DEG10530503	40.048	417	237	8	23	431	12	423	2.9e-90	286
A0A1H9A2G4	DEG10530503	34.354	294	174	9	86	367	158	444	5.53e-38	145
A0A1H9A2G4	DEG10530503	28.161	348	232	9	27	366	192	529	4.35e-32	129
A0A1H9A2G4	DEG10530503	24.38	242	167	7	63	295	310	544	8.7e-11	63.5
[truncated: 15,195 more rows]
